# Supplementary material for: The Lifespan of D. melanogaster Depends on the Function of the Gagr Gene, a Domesticated gag Gene of Drosophila LTR Retrotransposons
Source: Insects. 2024 Jan 17;15(1):68. doi: 10.3390/insects15010068 (PMC10816282; doi:10.3390/insects15010068)
Supplement: Supplementary file 1 [file insects-15-00068-s001.zip › Table S1.xlsx]

## Sheet: gagr_w1118_f
gene_name	baseMean	log2FoldChange	lfcSE	stat	pvalue	padj	DEG
w	3630.52	7.09298	0.253051	28.0298	7.04868e-173	7.66896e-169	UP
Hsp70Bb	853.392	9.29813	0.541481	17.1717	4.32773e-66	1.17714e-62	UP
CG13749	135.494	3.91929	0.367966	10.6512	1.72106e-26	2.08057e-23	UP
Cyp12d1-d	146.499	7.42791	0.701978	10.5814	3.63453e-26	3.95437e-23	UP
CG9757	113.582	7.07277	0.720009	9.82317	8.94818e-23	6.08477e-20	UP
LysD	942.369	2.59957	0.265675	9.78478	1.30875e-22	8.21459e-20	UP
phr6-4	1075.1	1.92637	0.204418	9.42367	4.35582e-21	2.49428e-18	UP
CG11131	89.3314	5.8834	0.631553	9.31577	1.21074e-20	6.2728e-18	UP
AttA	75.1835	5.43712	0.614766	8.84422	9.21671e-19	3.71399e-16	UP
asRNA:CR43767	65.0279	5.56363	0.63099	8.81731	1.17244e-18	4.55577e-16	UP
CG1304	131.992	3.36165	0.391964	8.57644	9.78575e-18	3.54896e-15	UP
CG11370	64.5674	4.98175	0.584987	8.516	1.65156e-17	5.79645e-15	UP
ZnT77C	713.07	1.259	0.158419	7.94729	1.90643e-15	5.4584e-13	UP
CG10725	84.5072	2.81842	0.356159	7.91336	2.50527e-15	6.98905e-13	UP
GLS	3654.01	1.14397	0.145762	7.84817	4.22137e-15	1.12021e-12	UP
LysE	171.022	2.52686	0.324586	7.78488	6.97819e-15	1.76564e-12	UP
CG42876	133.416	2.97654	0.383532	7.76085	8.43617e-15	2.03968e-12	UP
CG17264	317.822	2.93473	0.391886	7.48874	6.95372e-14	1.51313e-11	UP
CG43064	354.175	2.65257	0.357203	7.42595	1.11976e-13	2.38882e-11	UP
Hsc70-2	86.0006	2.9203	0.393727	7.41707	1.19744e-13	2.50541e-11	UP
Muc18B	43.378	4.97618	0.679173	7.32682	2.35678e-13	4.74848e-11	UP
sosie	657.062	1.39301	0.193904	7.18403	6.76863e-13	1.29198e-10	UP
CROT	2209.79	0.880378	0.122952	7.16037	8.04622e-13	1.50936e-10	UP
CG12934	110.951	2.83703	0.396955	7.14697	8.87115e-13	1.60863e-10	UP
CG11700	741.601	1.31146	0.186902	7.01683	2.26958e-12	3.96135e-10	UP
CG12592	337.499	1.7296	0.246545	7.01535	2.2938e-12	3.96135e-10	UP
CG5966	5039.49	1.56719	0.224038	6.99521	2.64862e-12	4.50265e-10	UP
CG30059	94.6691	2.24189	0.323474	6.93067	4.1884e-12	6.90452e-10	UP
hpRNA:CR33940	2339.83	1.17503	0.169488	6.93279	4.12608e-12	6.90452e-10	UP
to	2135.06	3.21056	0.464347	6.91413	4.70737e-12	7.6442e-10	UP
AttD	72.783	4.6186	0.674897	6.84341	7.7329e-12	1.21933e-09	UP
CG2064	736.255	1.5101	0.223728	6.74971	1.48139e-11	2.17804e-09	UP
Dhit	847.821	1.24772	0.1851	6.74078	1.57536e-11	2.28532e-09	UP
Cyp6w1	4862.6	1.26138	0.1878	6.71662	1.8599e-11	2.62801e-09	UP
CG31681	102.475	2.58568	0.388823	6.65001	2.93067e-11	4.0879e-09	UP
GstD1	26245.6	0.973595	0.150044	6.48874	8.65594e-11	1.19211e-08	UP
lncRNA:dntRL	409.538	1.13858	0.176462	6.45224	1.10209e-10	1.49884e-08	UP
CG4570	6125.48	1.37682	0.21889	6.28999	3.1748e-10	4.21242e-08	UP
CG11854	56.3037	3.10716	0.494327	6.28563	3.26522e-10	4.28019e-08	UP
CG7294	43.4826	3.45526	0.551232	6.26824	3.65145e-10	4.7295e-08	UP
TBC1D16	437.54	1.28285	0.205412	6.24526	4.23095e-10	5.35264e-08	UP
PIG-A	693.832	0.947747	0.152221	6.22611	4.78171e-10	5.97989e-08	UP
CG14879	249.38	1.43381	0.231772	6.18628	6.15987e-10	7.4466e-08	UP
Vago	801.765	1.67191	0.271752	6.15235	7.63433e-10	9.12764e-08	UP
CG17362	28.7671	8.26216	1.35839	6.08231	1.18466e-09	1.38593e-07	UP
Cyp6a2	1045.54	1.18367	0.19484	6.07509	1.23916e-09	1.43426e-07	UP
AttB	105.16	2.91187	0.485659	5.9957	2.02615e-09	2.25427e-07	UP
CG12310	64.4383	3.72926	0.626558	5.95198	2.64916e-09	2.9114e-07	UP
Mal-B2	7197.8	0.734642	0.124062	5.92157	3.18877e-09	3.40135e-07	UP
smash	2802.14	0.836566	0.142267	5.88026	4.09611e-09	4.32677e-07	UP
CG6701	5971.97	0.817381	0.14167	5.76959	7.94642e-09	8.0801e-07	UP
LysB	219.586	2.24224	0.389019	5.76381	8.22347e-09	8.20838e-07	UP
CG3709	890.644	0.898992	0.157622	5.70347	1.1739e-08	1.14036e-06	UP
CG9040	21.5337	7.84433	1.37908	5.68807	1.28482e-08	1.21556e-06	UP
simj	2284.14	1.0389	0.183208	5.6706	1.42302e-08	1.32329e-06	UP
Zip89B	782.524	1.28271	0.227488	5.63859	1.71446e-08	1.58079e-06	UP
CG43055	723.132	1.35006	0.239611	5.63439	1.75676e-08	1.60618e-06	UP
CG7290	29.9205	6.45122	1.15247	5.59776	2.17142e-08	1.96876e-06	UP
PGRP-SB1	456.129	1.4208	0.254579	5.58099	2.39149e-08	2.15036e-06	UP
CG32107	143.517	2.28857	0.422937	5.41115	6.26227e-08	5.1336e-06	UP
Tep4	2136.16	1.22847	0.227232	5.40624	6.43613e-08	5.22575e-06	UP
lncRNA:CR46123	15.9711	7.41272	1.37156	5.40458	6.49612e-08	5.23539e-06	UP
AttC	363.824	1.9153	0.356486	5.37273	7.7555e-08	6.11448e-06	UP
Dgat2	268.486	1.67354	0.311692	5.36921	7.90824e-08	6.19005e-06	UP
CG15254	128.16	2.15603	0.401809	5.36581	8.05866e-08	6.26273e-06	UP
Cyp6d2	328.104	1.40317	0.26224	5.3507	8.7617e-08	6.7608e-06	UP
GM130	1123.24	0.833551	0.157194	5.3027	1.14103e-07	8.62114e-06	UP
CG11454	1144.8	0.711711	0.134785	5.28035	1.28941e-07	9.67498e-06	UP
Ppn	2107.78	1.04421	0.199673	5.2296	1.69876e-07	1.26593e-05	UP
pyx	254.746	1.19988	0.229897	5.21921	1.79688e-07	1.32994e-05	UP
CG9877	28.1586	4.58893	0.880107	5.21406	1.84756e-07	1.3582e-05	UP
CG33128	24.5745	5.58347	1.07542	5.19191	2.08149e-07	1.49977e-05	UP
retinin	1010.91	1.04775	0.201888	5.18974	2.10585e-07	1.50735e-05	UP
CG8665	410.881	1.1604	0.223657	5.18831	2.1221e-07	1.50905e-05	UP
Cpr47Eb	15.3543	7.35458	1.42258	5.16987	2.34255e-07	1.62822e-05	UP
SPH93	43.5841	4.05052	0.783569	5.16931	2.34955e-07	1.62822e-05	UP
Cyp6a8	931.128	1.0388	0.203838	5.0962	3.46531e-07	2.37123e-05	UP
CG32189	28.9393	6.38008	1.25429	5.0866	3.64548e-07	2.46353e-05	UP
CG34195	918.334	0.869436	0.171297	5.0756	3.86275e-07	2.59424e-05	UP
lncRNA:CR46350	13.2334	7.14115	1.41033	5.06345	4.11738e-07	2.74829e-05	UP
CG10918	19.0912	7.67085	1.51956	5.04806	4.46328e-07	2.94306e-05	UP
CG17134	13.7719	7.19954	1.43574	5.01451	5.31678e-07	3.48473e-05	UP
mys	3644.81	0.735793	0.147623	4.98427	6.21972e-07	4.05213e-05	UP
CG13461	24.4213	5.53453	1.11515	4.96304	6.93976e-07	4.3898e-05	UP
CG11912	151.542	1.63785	0.332721	4.9226	8.54006e-07	5.24948e-05	UP
RhoGAP15B	1360.86	0.684215	0.138964	4.92369	8.49286e-07	5.24948e-05	UP
nAChRbeta3	346.471	1.17565	0.239203	4.91487	8.88427e-07	5.43039e-05	UP
Mtk	110.506	2.3907	0.487673	4.90226	9.47393e-07	5.72646e-05	UP
CG9759	59.6771	2.04017	0.417642	4.88497	1.03445e-06	6.21814e-05	UP
rec	472.104	0.998134	0.205057	4.86759	1.12965e-06	6.74757e-05	UP
lncRNA:CR40469	1037.14	1.34664	0.277587	4.85124	1.22692e-06	7.25481e-05	UP
CG32188	15.1626	7.33836	1.51692	4.83768	1.31361e-06	7.72543e-05	UP
CG18858	593.119	0.926139	0.192049	4.82242	1.41829e-06	8.29621e-05	UP
CG43773	29.5714	3.28115	0.681785	4.81258	1.48992e-06	8.66864e-05	UP
Rgl	1433.39	0.770896	0.160352	4.80752	1.52815e-06	8.84377e-05	UP
CG43348	284.409	1.66891	0.350079	4.76724	1.86765e-06	0.000105285	UP
CG3520	1165.34	0.759841	0.159603	4.76081	1.92822e-06	0.000108139	UP
TwdlO	12.2791	7.03422	1.48435	4.73893	2.14853e-06	0.000119265	UP
CG15337	20.4979	3.83108	0.80978	4.73102	2.23395e-06	0.000123377	UP
CG15282	24.033	5.55391	1.17946	4.70886	2.49103e-06	0.000136193	UP
Ubi-p5E	16421.7	0.591703	0.126323	4.68406	2.81254e-06	0.000150741	UP
Pvf1	1393.91	0.606839	0.129842	4.67369	2.95836e-06	0.000157779	UP
CG34236	132.206	1.78826	0.383031	4.6687	3.0311e-06	0.00016087	UP
CG6933	103.186	2.51458	0.539425	4.66159	3.13781e-06	0.000165725	UP
CG12506	12.9159	7.10701	1.53546	4.6286	3.68145e-06	0.000191647	UP
CG17738	42.2194	2.32807	0.504754	4.61229	3.98253e-06	0.000203427	UP
Npc2e	396.861	3.17921	0.689808	4.60884	4.04918e-06	0.000204908	UP
lncRNA:CR32385	16.737	5.57964	1.21047	4.60947	4.03688e-06	0.000204908	UP
CG10147	335.752	0.980095	0.212763	4.60651	4.09492e-06	0.000206263	UP
Eh	10.1161	6.75376	1.4679	4.60096	4.20541e-06	0.000209885	UP
CG13384	1592.4	0.731074	0.161492	4.527	5.98262e-06	0.000286744	UP
CG12519	34.8599	3.48317	0.769869	4.52436	6.05783e-06	0.000287813	UP
Ilp7	134.206	1.52381	0.33786	4.51016	6.47785e-06	0.000305104	UP
Muc55B	71.2791	1.86831	0.415099	4.50089	6.76698e-06	0.000313039	UP
CG8768	685.354	0.692755	0.154927	4.47149	7.76752e-06	0.000355803	UP
CecC	34.5817	3.09672	0.694513	4.45883	8.24077e-06	0.000375145	UP
DptB	70.3512	2.15043	0.486241	4.42256	9.75393e-06	0.000434929	UP
Ugt37A1	312.378	1.49765	0.342361	4.37447	1.2173e-05	0.000529767	UP
CG8837	488.262	1.15702	0.264764	4.36999	1.24251e-05	0.000538585	UP
CG13946	17.0391	6.52847	1.49772	4.35895	1.3069e-05	0.00056425	UP
CG42364	15.4916	4.41387	1.01835	4.33432	1.4621e-05	0.000626287	UP
Cyp6a14	226.742	1.28857	0.297534	4.33084	1.48539e-05	0.000633767	UP
CG13641	62.9284	2.45632	0.568271	4.32244	1.54312e-05	0.000653273	UP
Tollo	956.102	0.797775	0.185353	4.30408	1.67678e-05	0.000707108	UP
Ugt37C1	17.1399	3.74477	0.870838	4.30019	1.70655e-05	0.000716884	UP
CG7408	377.352	0.969698	0.225719	4.29603	1.73882e-05	0.00072617	UP
CG43175	86.5035	4.51496	1.0579	4.26785	1.97364e-05	0.000807265	UP
CG41284	12.4882	6.07746	1.42525	4.26412	2.00689e-05	0.000817787	UP
LysS	15.1106	5.42471	1.27413	4.25757	2.06659e-05	0.000838974	UP
Cht10	249.119	0.975244	0.229992	4.24034	2.23181e-05	0.00089602	UP
RasGAP1	2570.81	0.699461	0.165132	4.23576	2.27784e-05	0.000911134	UP
Ugt37A3	1205.12	1.184	0.280667	4.21852	2.45913e-05	0.000976857	UP
Nxf3	572.717	1.1187	0.266291	4.20104	2.65693e-05	0.00104737	UP
CG7299	134.159	1.81125	0.432733	4.18559	2.84423e-05	0.00111716	UP
mRpL37	2697.31	0.594099	0.142141	4.17965	2.91952e-05	0.00114261	UP
4E-T	4133.03	0.610647	0.146171	4.17762	2.94581e-05	0.00114876	UP
mthl2	103.782	1.26044	0.302225	4.17055	3.03871e-05	0.00117238	UP
eIF4B	104.218	2.16939	0.522138	4.15482	3.25541e-05	0.00124714	UP
Sf3b3	1366.55	0.905162	0.218819	4.13659	3.52512e-05	0.00133635	UP
spartin	658.902	0.693045	0.167785	4.13055	3.61892e-05	0.00136005	UP
CG43085	37.7545	2.36798	0.573338	4.13016	3.62513e-05	0.00136005	UP
Map205	1488.56	2.1149	0.512667	4.12529	3.70265e-05	0.00137491	UP
Vrp1	1582.26	0.683682	0.165861	4.12202	3.75557e-05	0.00138982	UP
mtd	7966.25	0.609824	0.147982	4.12095	3.77319e-05	0.0013916	UP
CecA2	8.7177	6.54012	1.59034	4.11241	3.91555e-05	0.00143438	UP
sw	934.771	0.750693	0.183239	4.0968	4.18901e-05	0.00152941	UP
CG7298	1008.42	3.4838	0.850984	4.09385	4.2426e-05	0.00153865	UP
Takl1	342.407	1.54037	0.377458	4.0809	4.48614e-05	0.0016162	UP
sinu	598.391	0.629028	0.154865	4.06177	4.87017e-05	0.00172037	UP
pigs	568.391	0.972785	0.239752	4.05746	4.96093e-05	0.00174676	UP
cdc14	1256.26	0.637713	0.157486	4.04933	5.13652e-05	0.00180275	UP
Sema2a	4017.37	0.769327	0.190244	4.04389	5.25716e-05	0.00182741	UP
Cyp304a1	70.7356	2.30539	0.569949	4.04491	5.23435e-05	0.00182741	UP
TotC	2634.88	2.73078	0.675809	4.04076	5.32793e-05	0.00184611	UP
ssx	3321.23	0.590794	0.146415	4.03506	5.45895e-05	0.0018855	UP
be	948.913	0.615593	0.152927	4.02541	5.68754e-05	0.00195768	UP
CG42815	9.18842	6.6159	1.64675	4.01755	5.88063e-05	0.00199942	UP
CG6071	40.9716	2.07678	0.517042	4.01667	5.90273e-05	0.00200068	UP
raptor	1350.01	0.697478	0.173949	4.00967	6.08026e-05	0.00205445	UP
CG8526	268.356	0.934024	0.233648	3.99756	6.39974e-05	0.00213587	UP
GstE1	1851.48	0.656497	0.164544	3.98979	6.61306e-05	0.0021936	UP
hpRNA:CR32205	399.944	0.783204	0.197313	3.96936	7.20669e-05	0.00236885	UP
orb	6053.7	0.656066	0.165716	3.95897	7.52743e-05	0.00243745	UP
CG14696	231.588	1.59118	0.402241	3.95579	7.62826e-05	0.00246278	UP
Tes	1846.66	0.622328	0.157553	3.94997	7.816e-05	0.00250906	UP
CG10154	39.5346	2.71796	0.688824	3.94579	7.9536e-05	0.00254515	UP
alpha-Est10	1285.04	0.640805	0.163118	3.92848	8.54846e-05	0.00271158	UP
CG7252	13.5951	3.96078	1.01598	3.89848	9.67997e-05	0.0030351	UP
Axud1	1938.68	0.640577	0.165777	3.86409	0.000111503	0.00345627	UP
CG17826	6.71412	6.16195	1.5978	3.85651	0.000115015	0.00354495	UP
fog	1861.79	0.693578	0.180227	3.84836	0.000118914	0.00364445	UP
CG3106	300.782	1.23518	0.321914	3.837	0.000124545	0.00379566	UP
CG6923	1628.94	0.588188	0.153593	3.82953	0.000128391	0.00390193	UP
CG33978	134.844	1.29251	0.337853	3.82565	0.000130428	0.00395279	UP
CG4269	103.709	1.81882	0.477716	3.80732	0.000140481	0.00421056	UP
c(2)M	797.379	0.58635	0.155442	3.77215	0.00016185	0.00482445	UP
CG18135	11803.8	0.590225	0.157264	3.75309	0.000174667	0.00513615	UP
CG11000	147.625	0.968787	0.258655	3.74548	0.00018005	0.00525187	UP
Vps11	2295.22	0.672927	0.179904	3.74048	0.000183667	0.00534305	UP
ND-B8	142.518	1.12423	0.30081	3.73735	0.000185974	0.00539571	UP
CG17191	16.8457	3.46566	0.931391	3.72095	0.000198473	0.00572782	UP
Arc1	8286.74	0.667027	0.180009	3.70552	0.000210956	0.00604	UP
GstD9	573.854	0.81965	0.222025	3.6917	0.000222759	0.00632798	UP
Gli	563.273	0.943416	0.25604	3.68464	0.000229022	0.00647211	UP
CG43896	42.2371	2.55594	0.694039	3.68271	0.000230771	0.00650465	UP
CG4393	163.614	1.18027	0.321551	3.67056	0.000242022	0.00675179	UP
CG31688	1378.24	0.685429	0.187487	3.65587	0.000256306	0.0070777	UP
Rubicon	733.741	0.589766	0.162072	3.6389	0.000273805	0.00750376	UP
jtb	580.382	0.614231	0.169641	3.62076	0.000293736	0.00787155	UP
CG32302	252.613	1.4973	0.413808	3.61835	0.000296485	0.00790626	UP
Dad	922.426	0.602438	0.166957	3.60833	0.000308169	0.00817775	UP
CG32054	317.97	1.28776	0.357675	3.60036	0.000317782	0.00839192	UP
CG8353	394.836	1.03813	0.291939	3.55599	0.000376553	0.00973134	UP
Karl	296.384	0.830911	0.234	3.5509	0.000383914	0.00983704	UP
Pxn	531.002	0.751031	0.213799	3.5128	0.000443417	0.0111935	UP
NtR	395.518	0.846125	0.241014	3.51068	0.000446954	0.0112566	UP
CG14499	518.998	4.36773	1.24583	3.50588	0.000455105	0.0114354	UP
scb	1659.84	0.915954	0.261709	3.49989	0.000465452	0.0115619	UP
CG30025	5.54024	5.88527	1.68675	3.48913	0.000484597	0.0119828	UP
phu	144.103	1.43247	0.411178	3.48381	0.000494339	0.0121683	UP
Thd1	1874.77	0.674644	0.194422	3.47001	0.000520446	0.0126985	UP
CG8160	5.77573	5.94397	1.71298	3.46996	0.000520545	0.0126985	UP
Alh	3958.23	0.595592	0.171886	3.46503	0.000530175	0.0129045	UP
Cyp309a1	1366.96	0.822438	0.237755	3.45918	0.000541819	0.0130132	UP
CG17754	1524.32	0.589501	0.170624	3.45497	0.000550349	0.013189	UP
CG13204	259.282	0.672083	0.195483	3.43806	0.000585895	0.0137977	UP
CG42260	27.7239	1.86443	0.542272	3.43819	0.000585626	0.0137977	UP
CG5084	16.7584	3.07818	0.900889	3.41683	0.000633552	0.0146349	UP
CG42825	4142.28	2.22796	0.652617	3.41388	0.000640446	0.014755	UP
CG15818	300.711	1.24258	0.364691	3.40722	0.000656277	0.0149379	UP
fuss	264.179	0.733592	0.21647	3.38889	0.000701765	0.0157752	UP
CG42633	15.1664	2.85706	0.843934	3.3854	0.000710735	0.0159111	UP
moon	860.628	0.609054	0.180034	3.383	0.000716983	0.0159941	UP
CG10013	64.7504	1.26011	0.37369	3.37206	0.000746088	0.0164989	UP
lig	9835.45	0.602198	0.178734	3.36924	0.000753752	0.0166009	UP
Amy-p	19992.3	0.808253	0.240218	3.36467	0.000766364	0.0167983	UP
CG34005	47.2027	1.70809	0.507707	3.36431	0.000767348	0.0167983	UP
Lip4	1634.61	0.801013	0.23825	3.36206	0.000773623	0.0168678	UP
CG7715	35.0085	2.64229	0.788299	3.35189	0.000802616	0.0174301	UP
CG5770	220.877	1.27054	0.379305	3.34965	0.000809143	0.0175368	UP
Cpr65Ay	5.18456	5.7902	1.73091	3.34518	0.000822298	0.0177865	UP
atk	61.9523	1.96761	0.589023	3.34046	0.000836386	0.017984	UP
Lsd-1	2778.47	0.642381	0.19274	3.33289	0.000859498	0.018336	UP
CG14963	205.769	1.16151	0.35047	3.31415	0.00091923	0.019263	UP
Cad99C	388.175	0.740113	0.223386	3.31315	0.000922509	0.0192647	UP
Ir40a	23.4103	2.07099	0.625207	3.31248	0.000924732	0.0192741	UP
CG32368	1526.51	2.11377	0.639554	3.30507	0.000949518	0.0195354	UP
CG9961	13.8404	2.67881	0.812522	3.29691	0.00097756	0.0199173	UP
Cyp309a2	313.28	0.79562	0.241529	3.2941	0.000987381	0.0200798	UP
TotM	1269.41	2.11468	0.644862	3.27927	0.00104074	0.0209337	UP
lectin-24A	63.352	1.78169	0.544941	3.26951	0.00107734	0.0215072	UP
CG1092	222.399	0.73972	0.226383	3.26756	0.00108478	0.0215958	UP
CG12224	272.436	0.838216	0.256546	3.26731	0.00108574	0.0215958	UP
IBIN	16.9535	3.43381	1.05214	3.26364	0.00109991	0.0217188	UP
lncRNA:CR43973	204	0.753083	0.231488	3.25323	0.00114102	0.0222536	UP
CG43163	126.131	0.885098	0.273723	3.23355	0.00122261	0.0234191	UP
Itgbn	338.64	0.944798	0.292531	3.22973	0.00123905	0.0236092	UP
CG17239	43.6028	1.61148	0.501845	3.21111	0.00132222	0.0249753	UP
CG14302	17.6369	3.21557	1.00336	3.2048	0.00135157	0.0251368	UP
Achl	41.0801	1.59333	0.497103	3.20523	0.00134954	0.0251368	UP
RNaseZ	1044.95	0.674586	0.210375	3.20659	0.0013432	0.0251368	UP
Cyp4e3	1848.73	2.03352	0.635661	3.19906	0.00137876	0.0255344	UP
alphaTub85E	45.6404	1.67208	0.523438	3.19442	0.00140114	0.0258379	UP
CG30456	531.17	0.712559	0.223226	3.1921	0.00141244	0.0259146	UP
Tlk	3146.82	0.676914	0.212745	3.18181	0.00146356	0.0264414	UP
eEF1alpha2	1624.54	0.715554	0.225824	3.16863	0.00153159	0.0271838	UP
corolla	147.578	1.02132	0.32255	3.16638	0.00154347	0.0273056	UP
CG31221	168.637	1.16668	0.368678	3.16449	0.00155354	0.0273061	UP
CG14441	351.024	0.790385	0.249861	3.1633	0.00155991	0.0273739	UP
CG11842	420.833	0.680583	0.2159	3.15231	0.00161984	0.0281187	UP
CG8157	48.2709	1.86883	0.59301	3.15143	0.00162475	0.0281187	UP
CecA1	15.403	2.87063	0.913555	3.14227	0.00167645	0.0286789	UP
Trf4-1	4443.54	0.634711	0.202227	3.13861	0.00169752	0.028903	UP
neo	8.37361	3.89996	1.24629	3.12926	0.00175245	0.0295863	UP
asRNA:CR44130	39.0192	1.66504	0.53298	3.12402	0.001784	0.029925	UP
CG17145	18.372	2.07176	0.664505	3.11775	0.00182238	0.0304102	UP
CG13794	424.825	0.690859	0.221701	3.11618	0.00183212	0.0305259	UP
Amy-d	11205.6	0.747499	0.24043	3.10901	0.00187716	0.0309917	UP
asRNA:CR46479	6.03645	5.01052	1.6131	3.10614	0.00189546	0.031147	UP
CG12769	320.369	0.653292	0.210701	3.10056	0.00193154	0.0314597	UP
CG14374	7.68609	3.81728	1.23315	3.09555	0.00196446	0.0317583	UP
lncRNA:CR44230	5.89396	4.96947	1.60798	3.0905	0.00199818	0.0320179	UP
CG10337	190.968	0.89978	0.291813	3.08341	0.00204642	0.0326389	UP
betaTub60D	1028.29	0.915253	0.296858	3.08313	0.00204833	0.0326389	UP
CG31997	603.075	0.687732	0.223343	3.07926	0.00207512	0.0329596	UP
CG30098	39.4432	1.79717	0.585347	3.07026	0.00213871	0.0336259	UP
CG9270	89.8365	1.19339	0.389991	3.06004	0.00221309	0.0343487	UP
CG32834	776.468	0.774422	0.254104	3.04766	0.0023063	0.0354916	UP
Gfat1	749.396	0.77734	0.255334	3.0444	0.00233144	0.0357268	UP
esg	63.8132	1.45427	0.477813	3.0436	0.00233764	0.0357533	UP
LManI	700.732	0.72975	0.239958	3.04116	0.00235672	0.0359623	UP
robo1	140.846	1.03495	0.341026	3.0348	0.00240695	0.0364055	UP
CG6271	62.431	1.39396	0.45978	3.0318	0.002431	0.0365321	UP
CG5151	281.848	1.02067	0.336793	3.03056	0.00244098	0.0365812	UP
PH4alphaPV	102.806	0.984013	0.325094	3.02686	0.00247109	0.0368293	UP
Kdm4B	99.2569	1.02065	0.337843	3.02109	0.00251869	0.0374352	UP
PlexB	750.597	0.695732	0.230439	3.01916	0.00253475	0.0375723	UP
Npc1b	349.072	1.07278	0.355933	3.01399	0.00257838	0.0380225	UP
Muc68E	347.778	0.932986	0.310834	3.00155	0.00268605	0.0387589	UP
CG31664	66.2752	1.1975	0.399621	2.99659	0.00273018	0.0392395	UP
mthl15	120.695	1.04806	0.350689	2.98859	0.00280272	0.0401231	UP
CG15347	1989.81	0.764234	0.256224	2.98268	0.00285741	0.0407452	UP
ome	651.74	0.784792	0.263321	2.98036	0.00287905	0.0409465	UP
CG43090	430.845	0.972361	0.326358	2.97943	0.00288789	0.0409599	UP
CG18404	1193	0.72575	0.243707	2.97796	0.00290172	0.0409893	UP
CG4950	334.244	0.619804	0.208532	2.97222	0.00295658	0.041614	UP
CG14218	199.859	0.714993	0.241047	2.9662	0.00301502	0.0421638	UP
Pepck2	407.36	0.824762	0.278485	2.96161	0.00306037	0.0425754	UP
Send1	67.9694	1.23014	0.417469	2.94666	0.00321227	0.0439786	UP
CG10943	195.512	1.21998	0.414416	2.94385	0.00324153	0.0442073	UP
antdh	66.5787	1.15929	0.394037	2.94207	0.00326025	0.0442073	UP
Dro	83.4787	1.51897	0.516898	2.93863	0.00329661	0.0446109	UP
CG14495	171.344	1.12816	0.386122	2.92177	0.00348048	0.0465205	UP
NimC4	94.93	1.33731	0.457827	2.92098	0.00348928	0.0465808	UP
Spn88Eb	737.41	0.698529	0.241041	2.89797	0.00375588	0.0490564	UP
His1:CG33801	72.8623	1.0831	0.374182	2.89459	0.00379653	0.0493503	UP
Sox100B	39.8737	1.73974	0.601154	2.89399	0.00380376	0.0493853	UP
CG11426	442.489	0.728718	0.252116	2.89041	0.00384739	0.0496576	UP
Mal-B1	933.421	-4.6256	0.199378	-23.2002	4.53054e-119	2.46461e-115	DOWN
CG6295	1782.79	-2.9442	0.168592	-17.4635	2.71924e-68	9.86176e-65	DOWN
lncRNA:CR34335	833.944	-3.57969	0.234817	-15.2446	1.78825e-52	3.89122e-49	DOWN
Ugt35C1	769.294	-2.31611	0.19171	-12.0813	1.32526e-33	2.40314e-30	DOWN
CG12560	280.962	-2.53982	0.231618	-10.9656	5.59544e-28	8.6969e-25	DOWN
CG15263	115.03	-4.17227	0.391023	-10.6701	1.40413e-26	1.90962e-23	DOWN
whe	7913.44	-1.57844	0.152731	-10.3348	4.90628e-25	4.85276e-22	DOWN
lncRNA:CR43857	167.149	-2.97609	0.288302	-10.3228	5.5563e-25	5.03771e-22	DOWN
Cyp4d1	234.627	-2.27411	0.221908	-10.248	1.20872e-24	1.01161e-21	DOWN
CG6293	2522.97	-1.47119	0.145569	-10.1064	5.1728e-24	4.02001e-21	DOWN
CG18278	280.343	-2.25976	0.223991	-10.0886	6.20401e-24	4.49997e-21	DOWN
CG31205	555.201	-1.98401	0.202844	-9.78097	1.35903e-22	8.21459e-20	DOWN
Cyp6g1	4649.35	-1.1867	0.12688	-9.35286	8.53121e-21	4.64098e-18	DOWN
tut	181.061	-4.25487	0.462413	-9.20145	3.53163e-20	1.74655e-17	DOWN
CG31380	66.8869	-5.32206	0.580969	-9.16067	5.15744e-20	2.43969e-17	DOWN
MtnA	12474.4	-1.30525	0.14559	-8.96524	3.096e-19	1.40352e-16	DOWN
CG16756	637.654	-1.55774	0.174634	-8.92003	4.66155e-19	2.02871e-16	DOWN
asRNA:CR45822	61.1867	-4.79638	0.538021	-8.91486	4.88413e-19	2.04382e-16	DOWN
rst	686.789	-1.61007	0.182982	-8.79903	1.38005e-18	5.17756e-16	DOWN
GNBP-like3	718.715	-1.30108	0.155352	-8.37504	5.52062e-17	1.87701e-14	DOWN
CG17192	137.69	-2.44655	0.293796	-8.32739	8.26432e-17	2.72472e-14	DOWN
CG4000	1460.18	-1.27675	0.154024	-8.2893	1.13922e-16	3.64549e-14	DOWN
CG12708	953.699	-1.8792	0.230072	-8.16786	3.13906e-16	9.75799e-14	DOWN
Lst	1389.76	-1.31826	0.162912	-8.09182	5.87791e-16	1.77644e-13	DOWN
CG8329	1587.03	-1.71769	0.21283	-8.0707	6.98991e-16	2.05541e-13	DOWN
CG6910	11450	-1.1834	0.150396	-7.86855	3.58784e-15	9.75892e-13	DOWN
lncRNA:CR32773	131.207	-2.16073	0.275892	-7.83179	4.80988e-15	1.24599e-12	DOWN
Oatp58Db	157.176	-2.42056	0.311771	-7.76389	8.2362e-15	2.03659e-12	DOWN
Obp57a	712.689	-1.49892	0.19371	-7.73794	1.01039e-14	2.3898e-12	DOWN
mthl8	87.6101	-8.05956	1.06758	-7.54938	4.37349e-14	1.01242e-11	DOWN
CG2233	22076.8	-1.17049	0.155126	-7.54546	4.50711e-14	1.02161e-11	DOWN
Yeti	5111.51	-0.878268	0.116884	-7.51401	5.73445e-14	1.27328e-11	DOWN
Gbp3	803.471	-1.17239	0.159206	-7.36397	1.78522e-13	3.66476e-11	DOWN
DIP-lambda	102.001	-2.41177	0.329413	-7.32142	2.45363e-13	4.85372e-11	DOWN
CG8562	860.446	-1.44539	0.19838	-7.28598	3.1933e-13	6.20412e-11	DOWN
CG3270	900.471	-1.3687	0.191412	-7.15053	8.64457e-13	1.59412e-10	DOWN
lncRNA:CR43651	135.039	-2.03115	0.286225	-7.09635	1.28091e-12	2.28463e-10	DOWN
CG10513	415.688	-1.40872	0.205506	-6.85487	7.13791e-12	1.14206e-09	DOWN
Jon65Aii	568.432	-2.10174	0.309432	-6.79225	1.10397e-11	1.71588e-09	DOWN
CG31673	1683.45	-1.05485	0.156043	-6.75998	1.38012e-11	2.11488e-09	DOWN
Ten-a	340.254	-1.64009	0.242883	-6.75262	1.45201e-11	2.16409e-09	DOWN
MtnE	310.064	-1.55569	0.230332	-6.75412	1.43703e-11	2.16409e-09	DOWN
CG3085	390.306	-1.17393	0.174427	-6.73018	1.69456e-11	2.4259e-09	DOWN
c(3)G	1165.67	-0.977365	0.15159	-6.44744	1.13755e-10	1.52797e-08	DOWN
CCHa2	839.828	-0.985709	0.157493	-6.25876	3.88062e-10	4.96719e-08	DOWN
CG30002	190.151	-2.35166	0.379822	-6.19148	5.96028e-10	7.35699e-08	DOWN
CG9259	355.15	-1.76651	0.285383	-6.18996	6.01813e-10	7.35699e-08	DOWN
sturkopf	2616.46	-0.828215	0.135451	-6.11452	9.68483e-10	1.14534e-07	DOWN
lncRNA:CR44645	84.0414	-2.07243	0.342768	-6.04618	1.4832e-09	1.69866e-07	DOWN
lncRNA:CR31044	205.224	-1.4227	0.236601	-6.01308	1.82035e-09	2.06306e-07	DOWN
rhi	1768.05	-1.03149	0.172049	-5.99535	2.0305e-09	2.25427e-07	DOWN
Obp56a	309.429	-1.87002	0.31501	-5.93637	2.91403e-09	3.17047e-07	DOWN
CG11211	197.002	-1.68017	0.283433	-5.92794	3.06758e-09	3.30448e-07	DOWN
CG42369	3336.83	-0.934702	0.15906	-5.87641	4.19269e-09	4.38619e-07	DOWN
CG1561	848.027	-1.07629	0.1841	-5.84623	5.02829e-09	5.21027e-07	DOWN
Prosalpha1	258.51	-1.58185	0.27237	-5.80773	6.33269e-09	6.49997e-07	DOWN
CG5568	1208.39	-2.67386	0.46368	-5.76661	8.08824e-09	8.14815e-07	DOWN
Sodh-1	3378.35	-1.00788	0.175145	-5.75453	8.68854e-09	8.59375e-07	DOWN
MtnC	462.345	-1.59853	0.278838	-5.73282	9.8775e-09	9.68173e-07	DOWN
Npc2h	723.166	-1.26433	0.221973	-5.69589	1.22728e-08	1.1713e-06	DOWN
FASN1	12897	-0.801907	0.140763	-5.69688	1.22023e-08	1.1713e-06	DOWN
otk2	172.301	-1.73427	0.305651	-5.674	1.39498e-08	1.3084e-06	DOWN
CG12112	1757.33	-0.861917	0.154566	-5.57636	2.45607e-08	2.19033e-06	DOWN
Ass	779.741	-0.995443	0.179149	-5.55651	2.75225e-08	2.43451e-06	DOWN
Npc2g	2909.75	-0.890645	0.160823	-5.53806	3.05848e-08	2.68357e-06	DOWN
CG15553	63.297	-2.23912	0.404798	-5.53144	3.17613e-08	2.7645e-06	DOWN
CG10799	561.876	-1.20446	0.218485	-5.51278	3.53204e-08	3.04989e-06	DOWN
lncRNA:CR46147	84.1874	-1.89314	0.343955	-5.50403	3.71215e-08	3.18017e-06	DOWN
Cyp4ac1	324.885	-1.11366	0.202721	-5.49354	3.93948e-08	3.34856e-06	DOWN
CG32444	3726.23	-1.06423	0.195204	-5.45189	4.98364e-08	4.20326e-06	DOWN
asRNA:CR45835	32.5028	-3.07607	0.567854	-5.417	6.06062e-08	5.07227e-06	DOWN
CG18003	1654.54	-0.907281	0.167681	-5.41077	6.27544e-08	5.1336e-06	DOWN
CG4594	1130.94	-0.84491	0.156124	-5.4118	6.23946e-08	5.1336e-06	DOWN
MtnB	85.7029	-2.52763	0.469502	-5.38364	7.29945e-08	5.83956e-06	DOWN
CG40191	5829.77	-0.713502	0.13265	-5.37883	7.49717e-08	5.95396e-06	DOWN
CG43680	69.4977	-1.92042	0.359423	-5.34306	9.13882e-08	7.00214e-06	DOWN
St1	377.018	-1.00367	0.188705	-5.31872	1.04498e-07	7.95065e-06	DOWN
CG8560	1440.38	-0.790118	0.151632	-5.21076	1.88065e-07	1.37326e-05	DOWN
CG12338	1998.46	-0.751808	0.144615	-5.19867	2.00715e-07	1.45585e-05	DOWN
BomS6	4188.44	-1.28906	0.248996	-5.17705	2.25418e-07	1.59256e-05	DOWN
Yp1	161437	-1.09085	0.21084	-5.1738	2.29375e-07	1.61006e-05	DOWN
CG1773	43.912	-2.56528	0.501667	-5.11351	3.16223e-07	2.17754e-05	DOWN
MtnD	217.583	-1.21224	0.238243	-5.08823	3.61423e-07	2.45767e-05	DOWN
LManIII	90.6542	-1.9499	0.386178	-5.04922	4.43608e-07	2.94296e-05	DOWN
ninaD	69.3072	-2.02083	0.405687	-4.98125	6.31754e-07	4.09136e-05	DOWN
CG15711	12.2132	-7.08245	1.42487	-4.97059	6.67485e-07	4.29718e-05	DOWN
pinta	545.557	-1.01677	0.204671	-4.96781	6.77148e-07	4.33375e-05	DOWN
Socs16D	2839.62	-0.773666	0.155779	-4.96643	6.81978e-07	4.33913e-05	DOWN
CG43679	220.726	-1.083	0.218664	-4.95282	7.31443e-07	4.60006e-05	DOWN
CG9928	1610.11	-0.866996	0.175175	-4.94932	7.44748e-07	4.65681e-05	DOWN
CG34166	5536.07	-0.786146	0.159468	-4.9298	8.23131e-07	5.11752e-05	DOWN
BomT2	1382.8	-0.934246	0.190296	-4.90943	9.13409e-07	5.55189e-05	DOWN
CG7443	554.347	-1.40449	0.288594	-4.86667	1.13493e-06	6.74757e-05	DOWN
CG7829	153.469	-1.39359	0.291006	-4.78887	1.67727e-06	9.6554e-05	DOWN
CG17005	19.7527	-4.01488	0.839738	-4.78111	1.74334e-06	9.98291e-05	DOWN
arg	738.093	-0.69489	0.145734	-4.76822	1.85861e-06	0.000105285	DOWN
CG16704	395.209	-1.04491	0.21978	-4.75431	1.99122e-06	0.0001111	DOWN
lncRNA:CR46064	145.532	-1.20489	0.255734	-4.71149	2.45913e-06	0.000135128	DOWN
CG4338	1578.48	-0.689055	0.14653	-4.70249	2.57005e-06	0.000139811	DOWN
Alp4	3686.13	-0.765381	0.16322	-4.68925	2.74208e-06	0.000148427	DOWN
D2hgdh	4873.51	-0.906096	0.193292	-4.68771	2.7628e-06	0.000148808	DOWN
CG11594	1793.66	-0.922579	0.198304	-4.65234	3.28186e-06	0.000172496	DOWN
CG7567	147.959	-1.69867	0.365409	-4.64867	3.34081e-06	0.00017475	DOWN
CG7637	977.287	-0.785778	0.169989	-4.62254	3.79073e-06	0.000196396	DOWN
CG16926	6645.67	-0.715703	0.1551	-4.61446	3.94117e-06	0.000203222	DOWN
lncRNA:CR45036	39.0585	-2.27866	0.494015	-4.61254	3.97785e-06	0.000203427	DOWN
CG9119	2521.8	-0.944094	0.205426	-4.59578	4.31142e-06	0.000214193	DOWN
UK114	3628.34	-0.604406	0.131612	-4.59232	4.38343e-06	0.00021678	DOWN
meso18E	464.785	-0.875445	0.190753	-4.58941	4.44497e-06	0.000218829	DOWN
BomBc2	5768.25	-0.667931	0.146321	-4.56482	4.99912e-06	0.000243065	DOWN
Spn43Ab	5252.87	-0.745183	0.163252	-4.56461	5.00427e-06	0.000243065	DOWN
GstE11	1185.85	-0.687419	0.151026	-4.55165	5.3227e-06	0.000257382	DOWN
Cnx14D	14.0445	-6.305	1.38713	-4.54536	5.48407e-06	0.000264012	DOWN
Rh5	423.916	-1.00654	0.222531	-4.52315	6.09273e-06	0.000288213	DOWN
CG31821	168.352	-1.25837	0.279281	-4.50574	6.61415e-06	0.000310181	DOWN
CG13609	255.103	-1.00982	0.224227	-4.50355	6.68275e-06	0.000310719	DOWN
CG30083	36.2692	-2.62063	0.581872	-4.50379	6.67516e-06	0.000310719	DOWN
CG6733	269.628	-1.17306	0.262368	-4.47106	7.78319e-06	0.000355803	DOWN
CG5107	6460.51	-0.615745	0.138152	-4.457	8.31137e-06	0.000376782	DOWN
Tmem18	583.213	-0.825659	0.186143	-4.43561	9.18127e-06	0.00041449	DOWN
CG34211	14.4933	-4.83932	1.09275	-4.42855	9.4868e-06	0.000426514	DOWN
CG8343	3094.56	-0.852432	0.192685	-4.42396	9.69085e-06	0.000433895	DOWN
ssp7	1171.31	-0.946962	0.214258	-4.41973	9.8825e-06	0.000438864	DOWN
Gal	754.648	-0.922386	0.209098	-4.41126	1.02771e-05	0.000452694	DOWN
CG43291	15.0844	-4.90599	1.11768	-4.38945	1.13636e-05	0.000498533	DOWN
Fad2	4465.23	-0.682386	0.155608	-4.38529	1.15831e-05	0.000506119	DOWN
Nepl11	1138.88	-1.11415	0.256578	-4.34236	1.40962e-05	0.000606192	DOWN
CG32521	3338.5	-0.596804	0.138933	-4.29563	1.74201e-05	0.00072617	DOWN
Odc1	600.698	-0.88458	0.206032	-4.29341	1.75952e-05	0.000730671	DOWN
Uhg4	516.705	-0.721399	0.168112	-4.29117	1.77734e-05	0.000735264	DOWN
CG12057	1895.88	-0.695933	0.16244	-4.28424	1.83368e-05	0.000755697	DOWN
Trx-2	9081.63	-0.585202	0.136828	-4.27692	1.89495e-05	0.000778	DOWN
CG31326	1891.69	-0.698879	0.164296	-4.25379	2.10183e-05	0.000846959	DOWN
betaTry	21185.7	-0.917316	0.217454	-4.21843	2.4601e-05	0.000976857	DOWN
CG33346	855.225	-1.06064	0.251502	-4.21721	2.47341e-05	0.00097857	DOWN
cDIP	467.814	-0.879103	0.210558	-4.17511	2.97838e-05	0.00115731	DOWN
CG10418	605.663	-0.668784	0.160245	-4.17352	2.9993e-05	0.00116129	DOWN
asRNA:CR43889	22.5905	-2.73616	0.657083	-4.1641	3.12582e-05	0.00120173	DOWN
CG11241	574.134	-0.680322	0.164049	-4.14707	3.36762e-05	0.0012856	DOWN
se	71.502	-1.5787	0.381375	-4.1395	3.48057e-05	0.00132408	DOWN
lncRNA:CR43626	29.5958	-2.21653	0.536394	-4.13228	3.59188e-05	0.00135693	DOWN
Gabat	3103.6	-0.60922	0.147599	-4.12752	3.66694e-05	0.00137101	DOWN
kirre	185.83	-1.46288	0.354569	-4.12578	3.69479e-05	0.00137491	DOWN
Dhc98D	19.9323	-2.82984	0.687347	-4.11705	3.8376e-05	0.00141058	DOWN
RpL41	59660.1	-0.721814	0.176295	-4.09434	4.23367e-05	0.00153865	DOWN
CG31463	144.184	-1.17035	0.28594	-4.09301	4.25812e-05	0.00153915	DOWN
CG17124	697.667	-0.748677	0.183627	-4.07716	4.55889e-05	0.00163699	DOWN
lncRNA:CR44357	47.7636	-1.72036	0.422073	-4.07597	4.58222e-05	0.00163995	DOWN
asRNA:CR44996	24.4284	-2.60788	0.640029	-4.07462	4.60894e-05	0.00164411	DOWN
Nplp2	19882.7	-0.721773	0.177485	-4.06667	4.76902e-05	0.00169565	DOWN
CG12116	4813.64	-0.72911	0.179423	-4.06365	4.8312e-05	0.00171216	DOWN
Tsf1	14643.7	-0.87821	0.217147	-4.04431	5.24776e-05	0.00182741	DOWN
CG12998	104.287	-1.38071	0.343057	-4.02474	5.7039e-05	0.00195768	DOWN
sPLA2	707.005	-0.777545	0.193979	-4.0084	6.11317e-05	0.00205917	DOWN
CG14990	167.084	-1.07955	0.269418	-4.00698	6.15013e-05	0.00206523	DOWN
Mdr50	360.217	-0.924035	0.230723	-4.00495	6.20299e-05	0.00207657	DOWN
CG31810	19.1666	-2.89157	0.726504	-3.98012	6.88819e-05	0.00227792	DOWN
Jon99Ci	1568.75	-0.823542	0.20778	-3.96353	7.38485e-05	0.00242009	DOWN
CG1271	421.295	-0.713978	0.180297	-3.96	7.49499e-05	0.00243745	DOWN
Obp57c	745.966	-0.861912	0.217605	-3.9609	7.46663e-05	0.00243745	DOWN
CG13069	11.3639	-6.98269	1.7769	-3.9297	8.50529e-05	0.00270578	DOWN
Rbf2	2977.34	-0.645698	0.166023	-3.88921	0.000100573	0.00313533	DOWN
CG15820	854.409	-0.610435	0.158469	-3.85209	0.000117113	0.00359941	DOWN
CG6094	725.692	-0.587067	0.152672	-3.84528	0.000120415	0.00368011	DOWN
Hex-C	2490.43	-0.703218	0.184064	-3.82051	0.000133177	0.0040249	DOWN
CG13155	151.736	-0.969865	0.25492	-3.80458	0.000142043	0.00424568	DOWN
CG4927	75.1532	-1.33282	0.355103	-3.75333	0.000174504	0.00513615	DOWN
Ctr1B	195.696	-0.905356	0.241402	-3.75041	0.000176543	0.00517731	DOWN
CG30371	330.509	-1.05867	0.285563	-3.70733	0.00020946	0.006013	DOWN
CG33307	252.749	-0.86397	0.233701	-3.6969	0.000218247	0.00622559	DOWN
mag	820.992	-0.767589	0.207652	-3.69651	0.000218582	0.00622559	DOWN
CG34200	793.935	-0.615165	0.166946	-3.68481	0.000228871	0.00647211	DOWN
Gagr	44.5412	-1.626	0.443857	-3.66334	0.000248948	0.00690957	DOWN
CG6012	37.936	-1.83241	0.504068	-3.63523	0.000277728	0.00757314	DOWN
lncRNA:CR45631	173.136	-1.16622	0.321346	-3.62916	0.000284346	0.00767663	DOWN
PPO1	383.572	-0.777291	0.214239	-3.62814	0.000285472	0.00768795	DOWN
asRNA:CR45171	140.404	-0.974691	0.269322	-3.61905	0.000295684	0.00790428	DOWN
Nnf1a	133.875	-0.913901	0.253736	-3.60178	0.000316049	0.00836647	DOWN
CG14823	452.363	-0.7425	0.206856	-3.58945	0.000331376	0.00870063	DOWN
CG6503	6134.47	-0.625828	0.174639	-3.58355	0.000338949	0.00880136	DOWN
CG17636	126.394	-0.922022	0.259599	-3.55172	0.000382722	0.00983704	DOWN
iotaTry	397.435	-0.81803	0.230388	-3.55066	0.00038426	0.00983704	DOWN
CG9664	201.877	-0.928859	0.262226	-3.54221	0.000396785	0.0101101	DOWN
CG13309	1843.64	-0.793862	0.224834	-3.53088	0.000414185	0.0105043	DOWN
CG13313	146.521	-0.938142	0.267685	-3.50465	0.000457215	0.0114526	DOWN
CG13325	85.8966	-1.09252	0.314426	-3.47465	0.000511527	0.0125347	DOWN
CG14406	15.618	-2.8072	0.810393	-3.464	0.000532206	0.012925	DOWN
Srr	523.419	-0.716679	0.207564	-3.45281	0.000554789	0.0132662	DOWN
m	18.2497	-2.79913	0.811884	-3.4477	0.000565376	0.0134602	DOWN
CG8654	531.454	-0.941993	0.273861	-3.43967	0.000582418	0.0137755	DOWN
CG9458	324.521	-0.800986	0.233406	-3.43173	0.000599737	0.0140628	DOWN
CG30043	48.926	-1.67566	0.489428	-3.4237	0.000617751	0.0143614	DOWN
Acbp2	1553.32	-0.734269	0.214551	-3.42235	0.000620812	0.0144018	DOWN
CCDC53	414.549	-0.674118	0.19716	-3.41915	0.00062818	0.0145417	DOWN
dsb	388.649	-0.616446	0.180593	-3.41345	0.000641462	0.014755	DOWN
Diedel3	503.924	-0.815165	0.239621	-3.40189	0.000669219	0.015169	DOWN
MP1	885.149	-0.637276	0.187876	-3.392	0.000693851	0.0156946	DOWN
IM14	1280.61	-0.657561	0.193979	-3.38986	0.000699275	0.0157518	DOWN
CG31832	7.06045	-5.29597	1.56678	-3.38015	0.000724461	0.0161189	DOWN
Idgf5	686.318	-0.640566	0.189833	-3.37436	0.000739864	0.016428	DOWN
GNBP3	1298.19	-0.636396	0.18863	-3.37378	0.000741447	0.0164296	DOWN
lncRNA:CR44966	27.2572	-1.86084	0.55693	-3.34124	0.000834045	0.0179691	DOWN
Kmn2	465.488	-0.632061	0.189416	-3.33689	0.000847203	0.0181806	DOWN
Npc2f	329.762	-0.712661	0.213715	-3.33463	0.000854138	0.0182574	DOWN
Npc2d	171.78	-0.890041	0.267372	-3.32885	0.000872051	0.018495	DOWN
BomBc3	1120.38	-0.634384	0.191245	-3.31713	0.000909457	0.0191391	DOWN
ZnT41F	527.678	-0.657174	0.198284	-3.3143	0.000918716	0.019263	DOWN
CG44142	60.086	-1.55229	0.468445	-3.31371	0.000920657	0.019263	DOWN
CG13618	158.406	-0.890929	0.269106	-3.31069	0.00093065	0.0193604	DOWN
CG1979	92.6861	-1.21309	0.366673	-3.30836	0.000938436	0.0194851	DOWN
Galt	1966.78	-0.587866	0.177767	-3.30694	0.000943215	0.0195098	DOWN
CG9377	24.231	-3.52763	1.0666	-3.30736	0.000941782	0.0195098	DOWN
CG14102	643.59	-0.609175	0.184253	-3.30619	0.000945753	0.0195252	DOWN
CG31674	312.961	-0.7849	0.238495	-3.29105	0.00099814	0.0202607	DOWN
Obp56g	183.441	-0.835252	0.254887	-3.27695	0.00104935	0.0210256	DOWN
CG3706	262.473	-0.67777	0.207947	-3.25934	0.00111674	0.0219712	DOWN
Rpb10	721.39	-0.615052	0.188828	-3.2572	0.00112515	0.022057	DOWN
CG5162	1508.71	-0.605331	0.186075	-3.25315	0.00114131	0.0222536	DOWN
Urm1	218.716	-0.696458	0.214159	-3.25207	0.00114569	0.0222642	DOWN
lncRNA:CR43334	32.1829	-1.8329	0.571069	-3.20959	0.00132925	0.0250327	DOWN
CG13318	118.137	-1.04703	0.327319	-3.1988	0.00137999	0.0255344	DOWN
Obp18a	247.545	-0.682067	0.213777	-3.19055	0.00142002	0.0260097	DOWN
CG13255	309.192	-0.732117	0.229715	-3.18707	0.00143723	0.026149	DOWN
Obp99d	10.8031	-3.07919	0.967734	-3.18186	0.00146334	0.0264414	DOWN
CG5945	1814.76	-0.686847	0.215892	-3.18144	0.00146546	0.0264414	DOWN
CG32379	22.7435	-1.99366	0.627477	-3.17727	0.00148668	0.0266915	DOWN
Cpr72Ec	302.303	-0.794672	0.250369	-3.174	0.00150355	0.0268175	DOWN
CG3823	150.114	-0.885205	0.27913	-3.1713	0.0015176	0.0270237	DOWN
CG43134	6967.05	-0.726871	0.229452	-3.16786	0.00153565	0.0272116	DOWN
lncRNA:CR44779	209.013	-0.675545	0.213473	-3.16455	0.00155325	0.0273061	DOWN
CG6201	462.5	-0.589094	0.186425	-3.15996	0.00157793	0.0276455	DOWN
CG32191	279.103	-0.985503	0.312	-3.15867	0.00158493	0.0277236	DOWN
CG9691	3793.1	-0.610365	0.19374	-3.15044	0.00163026	0.0281527	DOWN
CG32642	18.9549	-3.41511	1.08448	-3.14907	0.00163789	0.0281966	DOWN
CG10031	478.091	-0.61917	0.196779	-3.14652	0.00165224	0.0283986	DOWN
Phae2	486.562	-0.633856	0.202438	-3.13111	0.00174149	0.0295132	DOWN
Ser7	560.221	-0.599022	0.191968	-3.12042	0.00180592	0.0302284	DOWN
CG10514	843.809	-0.857472	0.275438	-3.11312	0.00185123	0.0307032	DOWN
Ada1-1	64.6466	-1.26712	0.407257	-3.11135	0.00186237	0.0308411	DOWN
DNaseII	462.872	-0.655339	0.210953	-3.10657	0.00189274	0.031147	DOWN
lncRNA:CR43461	38.7812	-1.52483	0.491021	-3.10544	0.00189998	0.031147	DOWN
MESK4	25.6228	-1.74169	0.561004	-3.1046	0.00190536	0.0311734	DOWN
CG13026	50.3912	-1.28077	0.413164	-3.09992	0.00193572	0.0314807	DOWN
CG5577	542.403	-0.654019	0.211231	-3.09623	0.00195998	0.031733	DOWN
CG34212	1823.28	-0.600111	0.194456	-3.08611	0.00202793	0.0324468	DOWN
Lsp1beta	393.966	-1.10305	0.35932	-3.06983	0.00214183	0.0336264	DOWN
GstE10	212.167	-0.727288	0.23707	-3.06782	0.0021563	0.0337076	DOWN
CG12780	302.895	-0.786812	0.258366	-3.04534	0.00232421	0.0356663	DOWN
CG43673	262.757	-0.73597	0.242431	-3.03579	0.00239903	0.036353	DOWN
asRNA:CR43460	114.366	-0.919303	0.302784	-3.03616	0.0023961	0.036353	DOWN
CG43051	126.902	-0.875609	0.288958	-3.03023	0.0024437	0.0365812	DOWN
CG7102	132.674	-0.885718	0.292366	-3.02948	0.00244972	0.0366113	DOWN
CG7352	269.85	-0.610301	0.201694	-3.02588	0.0024791	0.0368982	DOWN
CG1946	82.4964	-0.994353	0.330617	-3.00757	0.00263345	0.038459	DOWN
CG9396	446.396	-0.630914	0.210983	-2.99035	0.00278655	0.0399969	DOWN
CG13071	11.1457	-3.14415	1.05191	-2.98899	0.00279901	0.0401228	DOWN
CG12896	263.375	-0.705115	0.238328	-2.9586	0.00309045	0.0428332	DOWN
CG43774	355.258	-0.762073	0.25769	-2.95733	0.00310315	0.0429546	DOWN
CG7720	377.37	-0.587968	0.199545	-2.94654	0.00321351	0.0439786	DOWN
LManVI	2348.95	-0.709664	0.242989	-2.92056	0.00349398	0.0465864	DOWN
CG7025	80.7017	-0.974821	0.335819	-2.90281	0.00369827	0.0487133	DOWN
CG10553	423.033	-0.634193	0.218735	-2.89937	0.00373918	0.0489558	DOWN
lncRNA:CR43144	184.328	-0.721396	0.248912	-2.89819	0.00375322	0.0490564	DOWN
CG15353	60.0845	-1.26048	0.437542	-2.88082	0.00396643	0.0502969
CG14314	49.2156	-1.26289	0.438693	-2.87875	0.00399257	0.0505695
CG7560	265.483	-0.634182	0.220742	-2.87296	0.00406649	0.0512077
Uhg5	169.553	-0.70694	0.246603	-2.86672	0.00414753	0.0520474
CG40485	254.638	-0.683854	0.239667	-2.85335	0.00432615	0.0535726
asRNA:CR46137	6.15938	-4.16253	1.4589	-2.8532	0.00432816	0.0535726
dsx-c73A	30.9233	-1.68719	0.591718	-2.85135	0.00435344	0.0537024
CG3088	1547.07	-0.698869	0.247063	-2.8287	0.00467372	0.0567769
Hr4	89.7636	-1.10644	0.391168	-2.82856	0.00467574	0.0567769
Alp13	55.6269	-1.11399	0.394282	-2.82537	0.00472262	0.0572184
CG33258	1356	-0.632713	0.224733	-2.8154	0.0048716	0.0581887
lncRNA:CR44756	84.342	-0.926248	0.328784	-2.81719	0.00484456	0.0581887
CG15213	31.1864	-1.88395	0.67036	-2.81035	0.0049488	0.0587894
CG15646	18.0969	-2.07895	0.740435	-2.80774	0.00498902	0.0591291
asRNA:CR45601	133.668	-0.989599	0.35329	-2.8011	0.00509291	0.0597099
CG34454	148.598	-0.805702	0.287948	-2.79808	0.0051407	0.0599801
CG7227	85.2218	-1.01384	0.362869	-2.79395	0.00520678	0.0603299
CG4757	510.899	-0.657081	0.23554	-2.78968	0.00527598	0.0607438
Jon44E	147.74	-0.761771	0.273405	-2.78624	0.00533234	0.0610694
Oseg4	189.458	-0.655582	0.23579	-2.78037	0.00542972	0.0619889
CG34456	40.1477	-1.2163	0.438267	-2.77526	0.00551579	0.0624472
CG14607	105.419	-0.901053	0.325132	-2.77135	0.00558249	0.0629404
Cpr49Ae	208.257	-0.653415	0.236077	-2.76781	0.0056435	0.063254
CG34327	53.7422	-1.12231	0.40565	-2.76669	0.00566289	0.0633219
TwdlC	9.25452	-4.76871	1.7242	-2.76576	0.0056791	0.063373
CG14573	11.0195	-4.43028	1.61116	-2.74975	0.00596406	0.0657437
CG13678	8.63912	-4.6855	1.70581	-2.74678	0.0060183	0.0660738
CG11438	77.3022	-0.976478	0.355709	-2.74516	0.00604811	0.066188
CG13018	149.162	-0.73571	0.268955	-2.73544	0.00622973	0.0671084
CG42521	230.937	-0.734168	0.26899	-2.72936	0.00634582	0.067771
Vml	139.508	-4.23634	1.5534	-2.72714	0.00638855	0.068034
TwdlD	4.8711	-5.76208	2.11364	-2.72614	0.006408	0.068085
Gbp1	305.384	-0.596992	0.219037	-2.72554	0.00641973	0.068143
Ada2a	224.212	-0.600784	0.22106	-2.71774	0.00657299	0.0692295
FucTC	54.3957	-1.1481	0.422611	-2.71669	0.00659389	0.0693049
Vajk1	9.64764	-2.8925	1.06705	-2.71076	0.00671295	0.07005
CG32407	227.877	-0.61091	0.225772	-2.70587	0.00681262	0.0704575
CG13965	40.3155	-1.34728	0.499122	-2.6993	0.00694857	0.0713885
Eglp2	292.598	-0.754486	0.27999	-2.69469	0.00704532	0.0721101
CG14053	167.25	-0.644298	0.239892	-2.68579	0.00723595	0.0732689
CG15212	6.8174	-5.24918	1.95866	-2.67998	0.00736261	0.0738977
CG18789	146.857	-0.704121	0.263142	-2.67582	0.00745461	0.0746719
lectin-33A	45.8891	-1.31951	0.49388	-2.67173	0.00754616	0.0751164
CG42819	10.9328	-3.97444	1.4885	-2.6701	0.00758278	0.0751372
asRNA:CR44969	12.147	-2.36367	0.885015	-2.67077	0.00756779	0.0751372
CG1441	196.068	-0.851835	0.319299	-2.66783	0.0076342	0.0751652
psd	84.9135	-2.83804	1.06565	-2.66319	0.00774043	0.0754882
CG9682	309.844	-0.900569	0.339326	-2.65399	0.00795462	0.0767759
Cpr62Bb	142.232	-0.687618	0.259954	-2.64515	0.00816535	0.0778607
CG17562	298.306	-0.589208	0.224002	-2.63037	0.00852932	0.0799991
CG7882	302.706	-0.647993	0.247324	-2.62002	0.0087925	0.0816232
mia	99.253	-0.823923	0.314512	-2.61969	0.00880108	0.0816332
CG6870	285.238	-0.591306	0.227484	-2.59933	0.00934065	0.0843654
Cpr67Fb	8.20726	-2.6304	1.01599	-2.589	0.00962562	0.0860768
tomb	10.5049	-2.45658	0.952892	-2.57802	0.00993677	0.0879916
CG18545	25.6053	-1.63703	0.636232	-2.57301	0.0100818	0.0884596
CG34180	6.75377	-3.22458	1.25602	-2.56731	0.0102491	0.0890611
CG9616	28.057	-1.32424	0.516592	-2.56341	0.0103649	0.0895003
CG32023	458.303	-0.61268	0.240572	-2.54676	0.0108728	0.0924187
LManIV	7.40208	-3.0185	1.19758	-2.52049	0.0117192	0.096962
Cpr64Ad	10.4164	-3.27441	1.30019	-2.5184	0.0117888	0.0973159
asRNA:CR44984	11.0248	-2.20351	0.876573	-2.51377	0.0119447	0.0981642
Pcp	16.2199	-1.91296	0.761949	-2.51062	0.0120519	0.0986645
CG43107	195.836	-0.671431	0.269793	-2.48869	0.0128216	0.102951
CG31300	497.121	-0.657111	0.266703	-2.46383	0.0137462	0.107134
LManV	1026.14	-0.604223	0.245281	-2.46339	0.0137631	0.107189
CG42656	230.875	-0.58904	0.240642	-2.44779	0.0143735	0.110046
eloF	927.817	-1.28758	0.528938	-2.43427	0.0149219	0.112979
CG43112	149.924	-0.661331	0.271773	-2.4334	0.0149578	0.113171
wbl	144.011	-0.866567	0.356866	-2.42827	0.015171	0.113757
AgmNAT	161.539	-0.619001	0.255963	-2.41833	0.0155921	0.115176
CG10226	314.531	-0.638953	0.265867	-2.40328	0.0162488	0.117388
CG33109	797.588	-1.18025	0.495997	-2.37955	0.017334	0.121546
Btnd	24.6996	-1.49106	0.626639	-2.37946	0.0173382	0.121546
lncRNA:CR43452	13.6645	-1.76569	0.74367	-2.37429	0.0175826	0.12208
asRNA:CR44368	92.5562	-0.699082	0.294713	-2.37208	0.0176884	0.12208
CG44140	23.6483	-1.54839	0.653686	-2.3687	0.0178506	0.122432
CG15892	10.3438	-2.26049	0.955523	-2.36571	0.0179956	0.122963
CAH5	8.66147	-2.73652	1.15682	-2.36556	0.0180031	0.122963
CG30339	151.025	-0.716359	0.303172	-2.36288	0.0181336	0.123533
lncRNA:CR42765	3.61983	-4.30354	1.82468	-2.35852	0.0183482	0.123957
Cpr97Eb	31.2545	-1.28658	0.549805	-2.34006	0.0192804	0.128143
asRNA:CR44291	82.093	-0.806269	0.34622	-2.32878	0.0198708	0.130159
CG16820	43.9596	-1.10645	0.477609	-2.31665	0.0205226	0.133013
CG31267	144.965	-0.670735	0.290193	-2.31134	0.0208141	0.134157
ppk13	4.40201	-3.64857	1.57848	-2.31144	0.0208086	0.134157
CG7402	77.4826	-0.843735	0.365219	-2.31022	0.0208761	0.134177
Vm26Aa	1589.84	-3.81035	1.64908	-2.31059	0.0208554	0.134177
lncRNA:flam	28.8661	-1.41008	0.612347	-2.30275	0.0212931	0.134848
Lcp65Af	8.75962	-3.27841	1.42423	-2.30188	0.0213421	0.13508
lncRNA:CR46446	6.98739	-2.9126	1.26748	-2.29795	0.0215647	0.136014
CG13679	12.77	-3.15031	1.37143	-2.2971	0.0216132	0.136241
CG4306	155.426	-0.976404	0.425713	-2.29357	0.021815	0.136799
CG2750	8.15061	-2.39454	1.04896	-2.28277	0.0224442	0.138983
cpr49Ae	6.54083	-4.27662	1.87449	-2.28149	0.0225196	0.139189
CG13060	8.03747	-3.9433	1.72921	-2.28041	0.0225832	0.13921
Cpr49Ag	40.0191	-1.02117	0.448529	-2.27671	0.0228038	0.139968
asRNA:CR45466	31.5954	-1.15081	0.509923	-2.25683	0.0240188	0.14414
Root	37.4368	-1.04011	0.461939	-2.25162	0.0243466	0.145213
Cyp6t3	13.2448	-1.80025	0.799738	-2.25105	0.0243826	0.145281
CG11584	4.20251	-5.54811	2.47198	-2.24439	0.0248071	0.147165
CG43386	9.36862	-2.83969	1.28167	-2.21561	0.0267185	0.154052
CG2121	86.024	-0.784125	0.354935	-2.20921	0.02716	0.155239
CG7367	15.3324	-1.61507	0.732893	-2.20369	0.0275463	0.156371
asRNA:CR44107	21.1712	-1.32893	0.60414	-2.1997	0.027828	0.157384
CG32984	70.899	-1.02811	0.46795	-2.19704	0.0280172	0.15827
Tmhs	148.528	-0.722561	0.329778	-2.19105	0.0284483	0.160206
Osi2	13.4676	-2.14415	0.979501	-2.18903	0.028595	0.160712
lncRNA:CR44206	16.7964	-1.48908	0.680364	-2.18865	0.0286226	0.160712
CG31546	4.19338	-3.57454	1.63692	-2.1837	0.0289843	0.1618
CG15044	142.082	-0.721586	0.331712	-2.17534	0.0296048	0.163752
CG40486	214.224	-0.593496	0.273031	-2.17373	0.0297251	0.164167
lncRNA:CR32657	7.52333	-2.24457	1.03702	-2.16444	0.0304305	0.166246
CG42329	57.7285	-0.897902	0.419872	-2.13851	0.0324752	0.171937
obst-E	191.556	-0.655781	0.308208	-2.12772	0.0333601	0.175088
CG15023	14.8354	-6.38501	3.00841	-2.12238	0.0338054	0.176235
CG13047	3.75224	-5.38488	2.53868	-2.12114	0.0339104	0.176493
Vm32E	225.319	-6.37779	3.02806	-2.10623	0.0351846	0.179891
Gr98a	59.3019	-0.976914	0.464397	-2.10362	0.0354117	0.180207
LysX	63.7413	-1.16136	0.556188	-2.08806	0.036792	0.184639
CG10005	61.3444	-0.750073	0.360106	-2.08292	0.0372583	0.185866
lncRNA:CR43196	89.4648	-0.743146	0.358518	-2.07283	0.0381885	0.187835
asRNA:CR45144	40.8652	-0.968701	0.467464	-2.07225	0.0382425	0.187931
lncRNA:CR42868	37.3625	-1.1113	0.536871	-2.06996	0.0384559	0.188501
e(y)2b	6.64823	-2.26343	1.09446	-2.06807	0.038633	0.188872
firl	58.5817	-0.834575	0.403571	-2.06797	0.0386424	0.188872
CG11382	115.558	-0.595152	0.289071	-2.05884	0.0395096	0.191839
CG6055	57.223	-0.918279	0.446004	-2.0589	0.0395037	0.191839
CG42246	43.9871	-0.907606	0.441291	-2.05671	0.0397144	0.192435
RNaseMRP:RNA	21.5948	-1.41233	0.691927	-2.04115	0.0412355	0.196085
Ugt37B1	97.8389	-0.612132	0.300704	-2.03566	0.0417845	0.197875
CG13138	19.364	-1.31823	0.649828	-2.02858	0.0425015	0.199921
BG642312	29.5967	-1.09311	0.539314	-2.02685	0.042678	0.200366
lncRNA:CR43960	10.8058	-1.92011	0.952117	-2.01668	0.0437293	0.20341
CG31091	75.3703	-0.999226	0.496136	-2.01401	0.044008	0.204356
CG13068	12.4098	-2.04141	1.02312	-1.99527	0.0460136	0.209822
Rbp4	21.7871	-1.1708	0.586678	-1.99565	0.0459722	0.209822
CG4198	76.5669	-0.659299	0.333451	-1.9772	0.0480191	0.215531
CG6839	476.812	-0.649208	0.32986	-1.96813	0.0490529	0.218288
CG13375	100.866	-0.662259	0.337007	-1.96512	0.0494003	0.219288
CG7881	90.8714	-0.653633	0.332808	-1.964	0.0495306	0.219608
CG11162	46.8015	-0.846011	0.433152	-1.95315	0.0508018	0.223323
Sr-CIV	21.3868	-1.19399	0.613924	-1.94485	0.0517925	0.226034
CG17104	9.43498	-1.78879	0.920766	-1.94272	0.0520499	0.226975
TwdlL	68.1932	-3.27679	1.68711	-1.94225	0.052107	0.227133
obst-B	101.281	-0.656061	0.338556	-1.93782	0.0526452	0.22829
CG13217	15.0676	-2.27555	1.18002	-1.9284	0.053805	0.231027
CG42714	65.3785	-0.745653	0.387599	-1.92377	0.0543829	0.232034
asRNA:CR45133	101.59	-0.689571	0.358728	-1.92227	0.0545724	0.232478
scpr-A	17.6715	-1.39806	0.729101	-1.91751	0.055173	0.234394
CG17290	44.8429	-6.50252	3.39446	-1.91563	0.0554121	0.234774
lush	11.6537	-1.57004	0.819341	-1.91622	0.055337	0.234774
CG30049	63.6425	-0.79273	0.414363	-1.91313	0.0557313	0.23547
CG33282	52.6315	-0.778588	0.407117	-1.91245	0.0558191	0.235658
CG14568	16.0005	-7.47125	3.9096	-1.911	0.0560043	0.235848
CG13738	9.2255	-2.22814	1.17007	-1.90429	0.0568724	0.237715
lncRNA:CR44111	88.5174	-0.616471	0.323862	-1.9035	0.0569752	0.238053
CG43071	42.738	-0.922195	0.485481	-1.89955	0.0574923	0.239753
sro	65.651	-0.744531	0.392686	-1.89599	0.0579608	0.240968
CG14257	46.2894	-0.863644	0.455501	-1.89603	0.0579561	0.240968
asRNA:CR44065	15.318	-1.45677	0.770495	-1.8907	0.0586645	0.242526
CG15554	24.1191	-1.06126	0.561821	-1.88897	0.0588954	0.243089
CG13029	13.2158	-1.60288	0.849521	-1.8868	0.0591869	0.243829
Cyp28d2	34.0594	-0.894048	0.474259	-1.88515	0.0594101	0.244379
asRNA:CR43468	19.1932	-1.25004	0.66401	-1.88256	0.0597602	0.245263
CG43675	8.18435	-1.99066	1.06198	-1.87448	0.060864	0.248767
PH4alphaMP	35.0835	-0.960468	0.519616	-1.84842	0.0645418	0.258126
lncRNA:CR43899	18.4587	-1.21891	0.660354	-1.84584	0.0649154	0.2589
CG33946	4.97729	-2.36132	1.2819	-1.84205	0.0654676	0.260434
lncRNA:CR44148	6.7447	-2.29883	1.24934	-1.84003	0.0657637	0.26077
sxe2	45.1486	-0.776617	0.423581	-1.83346	0.0667348	0.262746
CG13041	10.0157	-2.96818	1.62112	-1.83095	0.0671085	0.263209
asRNA:CR45908	6.09356	-2.10907	1.15446	-1.82689	0.0677166	0.26407
lncRNA:CR44133	11.0313	-1.67315	0.917701	-1.8232	0.0682733	0.26529
CG13033	20.7487	-1.97687	1.09015	-1.8134	0.0697696	0.268555
CG32750	49.2582	-0.772873	0.426676	-1.81138	0.0700818	0.268861
CG16775	420.504	-0.623204	0.344204	-1.81057	0.070208	0.268914
CG6300	69.5508	-0.630746	0.348345	-1.81069	0.0701882	0.268914
CG30495	72.4884	-0.638904	0.353323	-1.80827	0.0705638	0.269581
lncRNA:CR44283	19.8066	-1.14038	0.630947	-1.80741	0.0706981	0.269609
Tsp42Eh	96.6031	-0.628836	0.348018	-1.80691	0.0707766	0.269814
lncRNA:CR45018	80.164	-0.697241	0.38658	-1.80361	0.0712922	0.27102
CG6277	2016.51	-0.819619	0.457282	-1.79237	0.0730738	0.274693
Osi14	17.7651	-1.19736	0.668555	-1.79097	0.0732984	0.275005
CG31029	27.2181	-0.974361	0.546195	-1.78391	0.0744385	0.277455
CG15024	4.67509	-3.75509	2.10681	-1.78236	0.0746902	0.277637
lncRNA:CR46481	8.50684	-1.7459	0.979995	-1.78154	0.074825	0.277943
lncRNA:CR46488	74.3108	-0.633136	0.355379	-1.78158	0.074818	0.277943
CG31279	60.234	-0.6543	0.369162	-1.77239	0.0763293	0.280847
lncRNA:CR44263	59.4169	-0.646976	0.365558	-1.76983	0.0767553	0.281416
CG42272	10.48	-1.74024	0.985324	-1.76616	0.0773695	0.282571
CG5418	7.28719	-1.80327	1.02496	-1.75936	0.0785157	0.284466
CG32313	6.94027	-1.90989	1.0872	-1.75671	0.0789673	0.28519
Vm34Ca	1013.89	-3.32464	1.90075	-1.74912	0.0802705	0.288232
CG4995	60.0172	-0.722312	0.413219	-1.74801	0.0804621	0.288483
CG31642	36.5894	-1.18636	0.68088	-1.7424	0.0814388	0.29051
asRNA:CR44987	28.8787	-0.887716	0.509808	-1.74127	0.0816355	0.29079
Vm26Ab	495.986	-1.99762	1.1516	-1.73465	0.0828037	0.293021
CG4962	58.5589	-0.814852	0.470143	-1.7332	0.0830601	0.293359
lncRNA:CR44299	12.7404	-1.34779	0.777581	-1.73332	0.0830393	0.293359
CG5435	8.4224	-1.71281	0.989123	-1.73165	0.0833368	0.294003
CG6106	131.445	-0.608075	0.351292	-1.73097	0.0834575	0.294213
lncRNA:CR44640	9.40793	-1.64216	0.948645	-1.73106	0.0834418	0.294213
asRNA:CR45192	33.1983	-0.863552	0.499041	-1.73042	0.0835544	0.294213
CG33012	10.8908	-1.43179	0.830623	-1.72376	0.084752	0.296687
tbrd-1	6.32975	-1.946	1.13039	-1.72153	0.085155	0.297168
Taf12L	29.1745	-0.950569	0.554519	-1.71422	0.0864881	0.300166
CG13066	9.17822	-6.66985	3.91171	-1.7051	0.0881758	0.302524
Ccp84Ae	9.15547	-6.66629	3.91172	-1.70419	0.0883465	0.302879
CG15170	73.0512	-0.585959	0.344448	-1.70115	0.088914	0.304045
CG34461	3.81845	-3.42566	2.0156	-1.69957	0.0892118	0.304271
Vm26Ac	31.99	-3.5704	2.10681	-1.6947	0.0901333	0.305689
CG33965	30.4085	-0.868225	0.514755	-1.68668	0.0916655	0.308609
AANATL2	40.7206	-0.754659	0.447492	-1.68642	0.091715	0.308609
Cda9	86.7948	-0.652586	0.387224	-1.68529	0.0919323	0.308719
Cp15	3971.1	-1.46994	0.876623	-1.67682	0.093577	0.312115
Cpr65Av	6.39968	-2.80602	1.68416	-1.66612	0.0956885	0.3162
Cpr67Fa2	9.7833	-2.51552	1.51556	-1.6598	0.0969553	0.318116
lncRNA:CR44725	4.87564	-2.32911	1.40702	-1.65535	0.0978536	0.320195
lncRNA:CR44318	9.0079	-1.54929	0.937377	-1.65279	0.0983731	0.320833
CG15528	74.6003	-0.586875	0.355451	-1.65107	0.0987237	0.321398
RNaseP:RNA	55.8734	-0.640058	0.387871	-1.65018	0.0989057	0.321798
lncRNA:CR44135	12.589	-1.34151	0.813143	-1.64979	0.0989865	0.321852
CG14565	13.6513	-2.18234	1.32973	-1.64119	0.100758	0.324429
CG42562	15.5794	-1.21083	0.743245	-1.62911	0.10329	0.329076
CG42833	107.101	-0.624184	0.384059	-1.62523	0.104114	0.330368
asRNA:CR45501	12.9211	-1.27688	0.785577	-1.6254	0.104077	0.330368
CG15870	75.5552	-0.635204	0.39157	-1.6222	0.104761	0.33182
lncRNA:CR46445	7.90075	-1.6088	0.995236	-1.6165	0.105985	0.333851
CG9400	52.2547	-0.66242	0.410555	-1.61348	0.106641	0.33485
lncRNA:CR44999	9.89852	-1.59982	0.995264	-1.60744	0.107958	0.337041
asRNA:CR44375	18.8701	-1.03364	0.644891	-1.60281	0.108977	0.339636
CG42857	6.56853	-1.79764	1.12197	-1.60221	0.109109	0.339756
CG17570	15.7134	-1.30325	0.816937	-1.59529	0.110647	0.340933
CG13674	6.67217	-6.21006	3.91356	-1.58681	0.112556	0.344089
PICK1	54.8012	-0.628345	0.395846	-1.58735	0.112434	0.344089
CG43886	12.8793	-1.28664	0.816231	-1.57631	0.114953	0.347704
Yp2	53745.5	-0.639479	0.41516	-1.54032	0.123483	0.362714
CG42759	6.80845	-1.67328	1.09013	-1.53494	0.124799	0.364367
asRNA:CR45135	6.17598	-1.67072	1.08869	-1.53461	0.124881	0.364459
lncRNA:CR32636	24.6991	-0.857817	0.560024	-1.53175	0.125584	0.365432
CG32985	5.19568	-2.12545	1.39727	-1.52115	0.128223	0.370147
CG42561	6.14435	-1.65949	1.10024	-1.5083	0.131477	0.375626
asRNA:CR43957	38.2185	-0.698793	0.465606	-1.50082	0.133402	0.378805
asRNA:CR43259	9.69788	-1.31545	0.877595	-1.49892	0.133893	0.378936
sisRNA:3	39.0704	-0.67635	0.45115	-1.49917	0.13383	0.378936
CG14301	9.19753	-1.33727	0.89379	-1.49618	0.134607	0.379902
CG12398	13.3907	-1.37926	0.924881	-1.49128	0.135888	0.381242
lncRNA:CR44298	5.32212	-1.86187	1.25801	-1.48002	0.138868	0.385588
GABA-B-R3	48.7182	-0.59239	0.400981	-1.47735	0.139581	0.386929
DJ-1alpha	11.9223	-1.2979	0.879093	-1.4764	0.139836	0.387423
asRNA:CR46005	3.69047	-2.23819	1.53177	-1.46118	0.143967	0.393657
alpha-Est6	9.10539	-1.31498	0.902017	-1.45782	0.14489	0.395031
CG17777	11.8856	-1.18914	0.823923	-1.44327	0.148944	0.401275
asRNA:CR44724	38.1442	-0.67191	0.465336	-1.44392	0.14876	0.401275
CG3176	9.58124	-1.29046	0.895342	-1.4413	0.149499	0.402157
lncRNA:CR44306	4.57794	-1.86741	1.29581	-1.44112	0.149552	0.402157
CG7024	4.02474	-1.98457	1.38158	-1.43645	0.150875	0.404018
asRNA:CR45162	5.44008	-1.65184	1.1571	-1.42757	0.153415	0.407707
CG33993	22.8972	-0.855732	0.599793	-1.42671	0.153663	0.407868
BomT1	52.7862	-0.603409	0.423114	-1.42612	0.153835	0.407945
tfc	23.8162	-0.90789	0.643537	-1.41078	0.158309	0.414214
CG18598	29.533	-0.775473	0.550498	-1.40867	0.158932	0.415567
CG13059	25.9677	-1.45128	1.03156	-1.40687	0.159466	0.415766
CG10151	32.535	-0.664077	0.473318	-1.40302	0.16061	0.417125
CG43255	79.62	-0.63144	0.450007	-1.40318	0.160564	0.417125
Ugt35E2	6.38567	-1.56057	1.1163	-1.39798	0.162118	0.419284
CG43341	43.2226	-0.612612	0.438607	-1.39672	0.162497	0.419486
lncRNA:CR43785	17.8454	-0.916809	0.657126	-1.39518	0.162962	0.420248
mAChR-C	12.5445	-1.05935	0.769122	-1.37735	0.168405	0.427894
CG7201	23.6825	-0.807015	0.58859	-1.3711	0.170344	0.429605
CG14854	13.6937	-1.00327	0.742179	-1.35179	0.176442	0.439165
CG16723	8.74606	-1.2218	0.904155	-1.35132	0.176594	0.439165
asRNA:CR45366	3.43282	-2.09929	1.56019	-1.34554	0.178452	0.441759
CG43165	33.9395	-0.64653	0.482173	-1.34087	0.179963	0.443588
lncRNA:CR44641	5.05379	-1.79958	1.346	-1.33699	0.181227	0.44514
asRNA:CR45528	6.16143	-1.46002	1.0926	-1.33629	0.181455	0.445297
Glyat	38.3706	-0.647533	0.486846	-1.33006	0.1835	0.448091
CG6283	1121.64	-0.746059	0.561844	-1.32788	0.184219	0.449092
Cyp313a3	22.654	-0.794539	0.600298	-1.32357	0.185645	0.45097
CG12984	8.50471	-1.30034	0.983253	-1.32249	0.186006	0.451326
TrpA1	26.0766	-0.726229	0.549713	-1.32111	0.186466	0.451995
CG17107	49.4412	-0.595248	0.450917	-1.32008	0.186808	0.452162
asRNA:Eig63F-2	8.29158	-1.24107	0.940258	-1.31993	0.186859	0.452186
CG18302	29.3145	-0.685078	0.520035	-1.31737	0.187715	0.453186
asRNA:CR45007	5.67786	-1.5301	1.16987	-1.30793	0.190898	0.457431
CG15368	6.73197	-1.48098	1.13496	-1.30488	0.191934	0.458652
Ccp84Ag	12.3298	-1.6701	1.28103	-1.30372	0.19233	0.459296
S-Lap1	4.17156	-1.7146	1.31644	-1.30246	0.19276	0.459433
CG34244	5.14761	-1.55204	1.19866	-1.29481	0.195387	0.462314
CG17127	20.5605	-0.803062	0.620417	-1.29439	0.195531	0.462372
asRNA:CR42547	23.8234	-0.811988	0.627524	-1.29395	0.195681	0.462404
CG13148	17.7908	-0.911882	0.711345	-1.28191	0.199873	0.468063
CG32726	31.145	-0.667454	0.52061	-1.28206	0.199821	0.468063
CG6034	12.8392	-1.12215	0.882851	-1.27106	0.203708	0.471764
SkpC	5.20889	-1.58724	1.25425	-1.26549	0.205696	0.474751
asRNA:CR45275	21.8256	-0.789738	0.626143	-1.26127	0.20721	0.476488
asRNA:CR43964	16.3317	-0.835423	0.663506	-1.2591	0.207993	0.477721
CG6753	16.3238	-0.938253	0.745356	-1.2588	0.208103	0.477873
CG15449	12.616	-0.993933	0.793105	-1.25322	0.210127	0.480492
asRNA:CR43683	27.3506	-0.696078	0.557364	-1.24888	0.21171	0.482173
Cyp301a1	27.2201	-0.689701	0.553384	-1.24633	0.212642	0.483285
asRNA:CR45185	16.9527	-0.85275	0.684704	-1.24543	0.212974	0.483547
asRNA:CR45108	12.0458	-0.965734	0.77684	-1.24316	0.21381	0.484737
lncRNA:CR44268	14.82	-0.872107	0.702324	-1.24174	0.214331	0.485312
CG4766	26.0423	-0.70424	0.567298	-1.24139	0.21446	0.485503
nkt	39.4835	-0.590741	0.477913	-1.23608	0.216427	0.488291
CG15482	7.88567	-1.31726	1.06765	-1.23379	0.217282	0.488613
Or65c	5.82643	-1.35973	1.10348	-1.23222	0.217866	0.489242
Obp8a	15.4466	-0.962701	0.782277	-1.23064	0.218458	0.489561
CG1339	4.05469	-1.66878	1.35954	-1.22746	0.21965	0.491524
Cpr60D	22.8447	-0.760711	0.625733	-1.21571	0.224095	0.497092
CG14298	30.2746	-0.625653	0.515605	-1.21343	0.224964	0.498495
sit	24.5845	-1.20924	0.998172	-1.21145	0.225722	0.499665
CG34301	25.6087	-0.74455	0.615586	-1.2095	0.226472	0.5008
cysu	9.57684	-1.05666	0.874677	-1.20805	0.227027	0.500821
lncRNA:CR43148	16.2587	-0.823619	0.682746	-1.20633	0.227689	0.501883
CG34334	5.41368	-1.42948	1.18886	-1.20239	0.229213	0.50332
asRNA:CR43866	14.252	-0.858467	0.720397	-1.19166	0.233395	0.508605
CG32436	10.3401	-1.02564	0.863696	-1.18749	0.235032	0.51072
Cpr51A	55.447	-0.59718	0.503042	-1.18714	0.235173	0.51074
Eo	26.7976	-0.636499	0.538721	-1.1815	0.237404	0.513747
CG8927	5.07542	-1.5488	1.31685	-1.17614	0.239538	0.516196
CG13202	3.53693	-1.74654	1.48772	-1.17398	0.240405	0.516642
asRNA:CR45164	16.9022	-0.774986	0.660358	-1.17358	0.240561	0.516642
CG30413	11.2294	-1.59837	1.36569	-1.17038	0.24185	0.517688
CG14321	14.6281	-0.906021	0.778016	-1.16453	0.24421	0.520574
Cpr62Bc	16.4655	-1.24511	1.06981	-1.16386	0.24448	0.520945
CG33557	8.70839	-1.11192	0.967861	-1.14885	0.250619	0.528013
l(2)k05911	17.562	-0.75729	0.663236	-1.14181	0.253533	0.531286
lncRNA:CR46239	5.58795	-1.26989	1.13077	-1.12304	0.261422	0.540839
Cpr76Bc	10.9355	-0.942628	0.846585	-1.11345	0.265516	0.544375
Gpa2	15.8608	-0.76828	0.691587	-1.11089	0.266614	0.545489
lectin-46Cb	7.71256	-1.09433	0.997954	-1.09657	0.27283	0.553081
lncRNA:CR43653	16.5969	-0.753774	0.689597	-1.09306	0.274365	0.554757
CG13314	9.30829	-0.996035	0.91373	-1.09008	0.27568	0.556148
lncRNA:CR45616	13.8442	-0.786862	0.721916	-1.08996	0.275729	0.556148
CG43446	3.74897	-1.49721	1.37571	-1.08832	0.276456	0.556696
iav	18.6699	-0.679337	0.629155	-1.07976	0.280248	0.561711
CG6508	6.66541	-1.45624	1.35211	-1.07701	0.281476	0.563365
CG17110	6.1791	-1.30855	1.21786	-1.07447	0.282614	0.564813
CG42524	7.96634	-1.02197	0.951732	-1.0738	0.282911	0.565094
CG10063	20.9639	-0.711695	0.664169	-1.07156	0.283919	0.56638
CG43448	14.3066	-0.816495	0.766398	-1.06537	0.28671	0.568884
Vajk4	26.0056	-0.789063	0.744121	-1.0604	0.288965	0.571143
CG7906	4.2306	-1.43086	1.34955	-1.06025	0.289031	0.571143
CG6472	20.548	-0.719953	0.680956	-1.05727	0.290389	0.572731
asRNA:CR44021	25.0175	-0.632099	0.598165	-1.05673	0.290635	0.573053
CG34290	7.87342	-1.0128	0.958796	-1.05632	0.290822	0.573139
CG13998	3.8358	-1.55612	1.47886	-1.05225	0.292685	0.574923
asRNA:CR44035	26.4567	-0.788321	0.750998	-1.0497	0.293857	0.576066
ppk22	5.8983	-1.1751	1.12052	-1.04871	0.294312	0.576438
CG30196	19.9332	-0.634337	0.609245	-1.04119	0.297789	0.57866
Cyp4d21	6.15724	-1.10238	1.06088	-1.03911	0.298752	0.579557
CG43844	3.6321	-1.44455	1.39173	-1.03795	0.299292	0.580343
lncRNA:CR44814	8.93488	-1.01827	0.982849	-1.03604	0.300184	0.581325
CG4229	11.9991	-2.6805	2.5909	-1.03458	0.300863	0.58204
CG33093	15.6159	-0.815645	0.789996	-1.03247	0.301853	0.583137
CG12985	8.03203	-1.04588	1.01351	-1.03193	0.302103	0.583401
lncRNA:CR44567	4.29146	-1.45735	1.41539	-1.02965	0.303176	0.584746
PK2-R1	7.02807	-1.0403	1.01089	-1.02909	0.303438	0.584845
CG42296	8.17881	-0.953143	0.931906	-1.02279	0.306408	0.588089
Tsp42Eo	22.9723	-0.602482	0.591377	-1.01878	0.308308	0.590458
Cp18	20.7169	-0.632608	0.621908	-1.01721	0.309056	0.591545
sisRNA:1	21.2824	-0.58701	0.580465	-1.01128	0.311884	0.595107
fzr2	9.79233	-0.908232	0.899	-1.01027	0.312366	0.595363
CapaR	24.1653	-0.59852	0.593269	-1.00885	0.313047	0.595918
CG14044	4.48753	-1.29886	1.28782	-1.00856	0.313183	0.595925
asRNA:CR45715	15.881	-0.704529	0.700278	-1.00607	0.314382	0.596389
asRNA:CR45907	21.5092	-0.603563	0.601315	-1.00374	0.315504	0.597591
Ccp84Ad	10.3473	-1.427	1.426	-1.0007	0.316972	0.599141
CG31028	27.3281	-0.587606	0.588321	-0.998785	0.317899	0.59985
Cpr56F	14.7874	-1.10126	1.10895	-0.993068	0.320677	0.602752
lncRNA:CR46036	4.19912	-1.45343	1.46842	-0.989792	0.322276	0.604096
CG13670	5.2061	-1.1383	1.15404	-0.986361	0.323956	0.605608
lncRNA:CR43493	22.4085	-0.635264	0.645066	-0.984804	0.32472	0.606543
Zip42C.1	10.2836	-0.907748	0.928204	-0.977962	0.328093	0.610132
CG43155	5.23002	-1.14382	1.17067	-0.977063	0.328538	0.610181
Cpr65Ec	8.3125	-3.2156	3.31253	-0.970737	0.331679	0.613359
CG17118	4.96061	-1.22494	1.27508	-0.960678	0.336714	0.619284
asRNA:CR46104	11.7636	-0.739219	0.773126	-0.956144	0.339	0.621088
lncRNA:CR44809	5.12819	-1.11173	1.1633	-0.95567	0.339239	0.621367
asRNA:CR44843	16.1381	-0.68869	0.721084	-0.955076	0.339539	0.621465
CG3339	4.96402	-1.24459	1.31048	-0.949714	0.342257	0.623955
lncRNA:CR45577	5.53612	-1.26769	1.33881	-0.946881	0.343699	0.625584
lncRNA:CR44092	3.88789	-1.26561	1.34749	-0.939233	0.347611	0.629855
CG10814	12.6189	-0.828919	0.882827	-0.938937	0.347763	0.62998
lncRNA:CR43951	4.34001	-1.20399	1.28357	-0.937997	0.348246	0.63054
lncRNA:CR45647	7.13138	-0.926402	0.992066	-0.933811	0.350401	0.632653
CG8838	10.0981	-0.851985	0.919659	-0.926414	0.354231	0.635047
lncRNA:CR45187	19.6398	-0.58506	0.633174	-0.924011	0.355481	0.63606
CG9150	7.41382	-1.02047	1.10569	-0.922921	0.356048	0.636197
CG45544	9.93661	-0.800025	0.868787	-0.920853	0.357127	0.637079
CG5948	7.03824	-0.910996	1.00168	-0.909469	0.363103	0.643204
CG31161	10.5644	-0.775493	0.85338	-0.908731	0.363492	0.643684
lncRNA:CR45444	12.9187	-0.709434	0.781257	-0.908068	0.363842	0.643828
lncRNA:CR44784	16.1721	-0.626656	0.693056	-0.904193	0.365893	0.645568
dec-1	1054.56	-1.72527	1.91256	-0.902075	0.367017	0.646244
CG5964	8.61411	-0.923708	1.03026	-0.896581	0.369942	0.649189
CG45081	6.69448	-0.932752	1.04408	-0.893375	0.371656	0.650937
asRNA:CR46473	8.54246	-0.802433	0.926929	-0.865689	0.386661	0.662812
lncRNA:CR44914	21.5155	-0.585152	0.677419	-0.863796	0.3877	0.663966
CG14212	4.10173	-1.10727	1.28468	-0.861904	0.38874	0.665015
asRNA:CR44031	12.6893	-0.657443	0.763867	-0.860677	0.389416	0.665975
CG43135	4.48757	-1.29989	1.51734	-0.856691	0.391615	0.668252
CG13694	6.08513	-0.913703	1.07062	-0.853436	0.393417	0.670171
Jhe	12.572	-0.644572	0.756348	-0.852216	0.394094	0.670379
asRNA:CR43903	10.0102	-0.737892	0.865264	-0.852794	0.393773	0.670379
Ugt35D1	3.91073	-1.5338	1.81829	-0.843538	0.398928	0.674803
Fcp3C	151.434	-1.56042	1.85294	-0.842131	0.399715	0.675819
Ugt307A1	11.7882	-0.655999	0.780935	-0.840018	0.400898	0.677189
CG11226	15.5056	-0.598326	0.714845	-0.837001	0.402592	0.678931
CG33267	14.0432	-0.630115	0.755557	-0.833974	0.404295	0.680497
BBS4	11.7423	-0.646175	0.776272	-0.832408	0.405179	0.680975
CG14424	5.03009	-1.05604	1.26805	-0.832809	0.404953	0.680975
CG3306	4.24548	-1.13535	1.36386	-0.832448	0.405156	0.680975
St4	31.3545	-0.849336	1.02008	-0.832618	0.40506	0.680975
lncRNA:CR43801	4.6812	-1.09551	1.31769	-0.831389	0.405754	0.681338
asRNA:CR45270	13.9026	-0.58595	0.706055	-0.829892	0.4066	0.68195
asRNA:CR45813	6.17094	-0.915596	1.10592	-0.827905	0.407724	0.683289
lncRNA:CR44281	14.2863	-0.586004	0.709797	-0.825594	0.409035	0.683761
CG32271	12.5103	-0.641513	0.787464	-0.814658	0.415268	0.688318
Cyp310a1	10.4521	-0.727086	0.8994	-0.808413	0.418853	0.691416
lncRNA:CR43459	16.7305	-0.596312	0.745295	-0.800101	0.423652	0.695534
CG13280	8.36924	-0.780921	0.980935	-0.796099	0.425975	0.697878
CG12164	4.12128	-1.13483	1.43222	-0.792359	0.428151	0.699128
OSCP1	4.01788	-1.06781	1.34951	-0.791255	0.428795	0.699653
RpS10a	7.03331	-0.91811	1.16404	-0.78873	0.43027	0.700457
Try29F	160.8	-0.614258	0.77866	-0.788866	0.430191	0.700457
CG14589	4.89207	-0.981474	1.24786	-0.786522	0.431561	0.701206
lncRNA:CR45251	12.7846	-0.620298	0.799125	-0.776221	0.437619	0.705795
asRNA:CR45163	3.54242	-1.05837	1.36478	-0.775488	0.438051	0.706239
CG15468	5.61342	-0.884375	1.1455	-0.772041	0.44009	0.707113
CG43646	4.33594	-0.972377	1.26912	-0.766184	0.443567	0.710229
lncRNA:CR44161	4.33003	-0.961145	1.2575	-0.76433	0.444671	0.711251
CG4459	11.5851	-0.619428	0.814074	-0.760898	0.446718	0.713301
COX5BL	7.49636	-0.772273	1.02927	-0.750315	0.453065	0.718002
CG14309	434.886	-2.08304	2.78146	-0.748901	0.453917	0.718164
asRNA:CR45520	4.66664	-0.900413	1.21475	-0.741233	0.458552	0.721535
Or2a	3.91978	-0.995228	1.34527	-0.739799	0.459422	0.722097
lncRNA:CR32582	14.5936	-0.59054	0.798905	-0.739188	0.459793	0.722181
asRNA:CR46354	5.09049	-0.88952	1.20462	-0.738422	0.460258	0.72261
lncRNA:CR45508	5.04997	-0.851708	1.15973	-0.734402	0.462704	0.72396
asRNA:CR46484	8.49526	-0.671931	0.918674	-0.731414	0.464526	0.725218
mir-2a-2	6.63623	-0.776444	1.06993	-0.725695	0.468026	0.727238
RabX5	3.60013	-1.13661	1.57259	-0.722766	0.469824	0.728783
Lcp65Ag1	30.8753	-1.40235	1.94339	-0.721599	0.470541	0.729055
CG34124	3.9382	-1.03713	1.44446	-0.718008	0.472753	0.730506
lncRNA:CR44366	10.6589	-0.598301	0.836593	-0.715164	0.474508	0.731771
CG9593	8.49268	-0.695477	0.974697	-0.713531	0.475517	0.732715
CG14569	27.7179	-0.757931	1.06311	-0.712934	0.475887	0.732768
CG3502	4.06908	-1.04965	1.475	-0.711629	0.476695	0.733093
CG6299	6.51424	-0.729236	1.0289	-0.70875	0.47848	0.734362
asRNA:CR44431	3.89051	-1.01736	1.44172	-0.705659	0.4804	0.735674
Twdlbeta	5.74027	-0.7696	1.09606	-0.702155	0.482583	0.737472
Cluap1	4.65063	-0.919207	1.31494	-0.699049	0.484521	0.739146
lncRNA:CR43765	3.82945	-0.9565	1.37057	-0.697885	0.485249	0.739774
lncRNA:CR44619	8.45178	-0.658219	0.942956	-0.698038	0.485154	0.739774
CG14187	56.9665	-1.67957	2.42144	-0.693622	0.487919	0.742352
lncRNA:CR46015	3.82015	-0.934625	1.34959	-0.692523	0.488609	0.742818
CG7924	4.23351	-0.899398	1.30359	-0.68994	0.490232	0.744413
CG9109	6.95866	-0.750885	1.09602	-0.685102	0.49328	0.747165
CG18155	11.0509	-0.594049	0.869282	-0.683379	0.494367	0.748395
lncRNA:CR43962	6.86909	-0.711026	1.04302	-0.681697	0.49543	0.748858
lncRNA:CR45805	8.48815	-0.658958	0.969633	-0.679596	0.49676	0.750035
lncRNA:CR33218	4.9167	-0.810884	1.19475	-0.678708	0.497323	0.750222
CG31697	4.55867	-0.842676	1.24574	-0.676445	0.498758	0.75153
prim	7.65863	-0.704254	1.04551	-0.673596	0.500568	0.752648
He	6.45786	-0.720219	1.08064	-0.666478	0.505106	0.757059
lncRNA:CR44380	5.26878	-0.768007	1.15366	-0.665716	0.505593	0.757368
CG2898	6.0787	-0.744437	1.12977	-0.658929	0.509942	0.760961
CG31627	3.71729	-0.899333	1.38034	-0.65153	0.514704	0.763973
twi	9.88712	-0.616625	0.946983	-0.651146	0.514952	0.764036
lncRNA:CR45054	5.97843	-0.708199	1.08889	-0.650388	0.515441	0.764241
asRNA:CR45798	4.91195	-0.774764	1.20183	-0.644655	0.519151	0.765603
ppk25	3.68548	-0.873636	1.35808	-0.643288	0.520037	0.766311
Ir31a	4.08342	-0.852181	1.32602	-0.642662	0.520444	0.766539
lncRNA:CR44741	6.31289	-0.662207	1.04242	-0.635257	0.525261	0.769675
CG8800	7.12086	-0.637032	1.00624	-0.633085	0.526678	0.770403
CG5280	4.5065	-0.831444	1.31857	-0.630565	0.528325	0.771405
Ubc84D	6.0142	-0.735236	1.16896	-0.628966	0.529372	0.771727
Oseg5	4.09409	-0.82544	1.31102	-0.629619	0.528944	0.771727
vrs	7.12719	-0.672177	1.10113	-0.610442	0.541569	0.780803
CG43207	4.79368	-0.752322	1.25378	-0.600044	0.548477	0.785713
CG11374	3.97524	-0.79097	1.32001	-0.599216	0.549029	0.786257
asRNA:CR44116	4.79665	-0.762587	1.28007	-0.59574	0.551349	0.787357
lncRNA:CR44946	3.73487	-0.908316	1.52369	-0.596128	0.55109	0.787357
yellow-k	8.01938	-0.678062	1.15426	-0.587446	0.556904	0.790115
lncRNA:CR32553	3.93827	-0.762766	1.30414	-0.584882	0.558627	0.792049
CG13578	4.41238	-0.759681	1.30834	-0.580645	0.56148	0.79357
CCAP-R	4.75233	-0.747487	1.29209	-0.578509	0.56292	0.794811
CG13639	3.59351	-0.81432	1.41148	-0.576927	0.563988	0.795244
Arl6	3.55042	-0.774611	1.37131	-0.564871	0.572162	0.801843
cyr	4.29391	-0.711878	1.26328	-0.563517	0.573083	0.802257
CG13575	4.68847	-0.709275	1.26354	-0.561341	0.574565	0.802913
Gpo2	6.73283	-0.654532	1.16516	-0.561754	0.574284	0.802913
CG30356	4.42445	-0.794376	1.41289	-0.562234	0.573956	0.802913
Theg	4.31172	-0.725434	1.2913	-0.561784	0.574263	0.802913
CG13272	5.43257	-0.630398	1.12878	-0.558479	0.576518	0.803387
fan	3.99128	-0.76211	1.40095	-0.543994	0.586446	0.808583
Ir7c	29.6276	-1.45312	2.69388	-0.539415	0.5896	0.810688
G6P	5.73286	-0.589844	1.09801	-0.537194	0.591134	0.811292
Ilp4	7.15626	-1.70521	3.22231	-0.529189	0.596674	0.813613
CG17717	4.41595	-0.755264	1.42983	-0.528219	0.597348	0.814123
CG32110	3.46853	-0.739116	1.43859	-0.513778	0.607407	0.820841
GstD4	4.66793	-0.699073	1.37664	-0.507811	0.611586	0.823617
lncRNA:CR44566	5.69979	-0.601352	1.18383	-0.50797	0.611474	0.823617
cep290	4.6958	-0.654343	1.29282	-0.506136	0.612761	0.823982
CG34025	6.99402	-1.85839	3.7637	-0.493768	0.62147	0.82883
CG44532	4.15388	-0.654299	1.33261	-0.490992	0.623432	0.829223
skl	3.82634	-0.66274	1.35456	-0.489266	0.624653	0.829889
CG10301	6.03918	-0.58856	1.23116	-0.478053	0.632612	0.832767
CG32829	4.16084	-0.615134	1.31069	-0.46932	0.638841	0.834705
Cpr67Fa1	5.08818	-0.89576	1.92012	-0.466514	0.640848	0.835547
IFT46	4.10149	-0.599934	1.29231	-0.464234	0.64248	0.836605
CG8958	3.72154	-0.642126	1.39903	-0.458981	0.646248	0.838938
Ntf-2r	4.56447	-0.621249	1.40126	-0.44335	0.657512	0.843987
lncRNA:CR41257	4.1333	-0.622826	1.43137	-0.435127	0.66347	0.847149
asRNA:CR45132	3.76858	-0.652037	1.54412	-0.422272	0.672827	0.851966
Cad89D	3.47069	-0.749942	1.78063	-0.421167	0.673633	0.852521
hdm	4.51109	-0.597127	1.46005	-0.408977	0.682556	0.855581
f	3.67788	-0.594276	1.57972	-0.37619	0.706775	0.870764
Lip1	4.07476	-0.623345	1.66142	-0.375188	0.707521	0.871091
CG13837	3.71581	-0.631385	1.72465	-0.366094	0.714295	0.873798
SLC22A	119.577	0.9708	0.336518	2.88484	0.00391615	0.0500678
bnb	811.324	0.719527	0.249557	2.88322	0.00393637	0.0501083
Acbp6	49.6281	1.64351	0.570209	2.88229	0.00394791	0.0501205
Ugt302E1	579.021	0.884788	0.307469	2.87765	0.00400648	0.0506277
Tig	513.953	0.629405	0.218946	2.87471	0.00404399	0.0509833
CG31798	3.74721	5.32118	1.85857	2.86305	0.00419583	0.052472
CG33217	714.994	0.72217	0.252922	2.8553	0.00429957	0.053357
Sid	72.3162	1.02713	0.361322	2.84269	0.00447342	0.0548335
CG30091	5.08294	4.74442	1.67175	2.83799	0.00453984	0.0554983
CG34437	12.587	2.52458	0.890081	2.83635	0.00456329	0.0557223
Tsp42El	382.838	0.618526	0.219663	2.81579	0.00486575	0.0581887
scpr-C	194.308	0.622398	0.222075	2.80265	0.00506852	0.0595523
asRNA:CR46487	7.74115	3.32821	1.19158	2.79312	0.00522026	0.0604218
Mur29B	1640.75	1.38244	0.495663	2.78908	0.00528582	0.0607438
LKRSDH	355.829	0.691015	0.247979	2.78659	0.00532662	0.0610694
Act57B	5596.65	0.593582	0.213517	2.78002	0.0054356	0.0619909
CG15322	13.8388	2.15518	0.776562	2.77529	0.00551526	0.0624472
mew	514.56	0.735131	0.265037	2.77369	0.00554245	0.0625538
CG4367	3.59048	5.25931	1.90137	2.76607	0.00567362	0.063373
mthl10	519.828	0.659417	0.238799	2.7614	0.00575547	0.063992
CG11659	37.5085	1.4824	0.539224	2.74914	0.00597518	0.0657995
CG14120	1591.83	1.22384	0.445333	2.74814	0.00599336	0.065933
CG31789	5.99795	4.09154	1.49116	2.74387	0.00607197	0.066267
CG8834	2499.09	1.32412	0.484156	2.7349	0.00623993	0.0671518
CG31041	148.708	2.23895	0.818999	2.73376	0.00626154	0.0672513
verm	193.407	0.960678	0.35184	2.73044	0.00632505	0.067771
CG42598	19.7413	1.86624	0.68422	2.72754	0.00638083	0.068034
Pig1	3.87128	5.3691	1.97068	2.72448	0.0064402	0.0682272
CG14329	8.73085	3.15793	1.15928	2.72405	0.00644872	0.068251
CG8861	44.896	1.37275	0.504611	2.72042	0.00651991	0.0688037
Dh44-R2	182.535	0.720741	0.265711	2.7125	0.00667779	0.0698037
Uro	452.254	0.781964	0.289044	2.70534	0.00682344	0.0705024
Tsp42Ed	1573.23	0.607567	0.224782	2.70292	0.00687337	0.0708837
CG15186	76.1875	0.997989	0.371213	2.68846	0.00717831	0.0729906
CG33098	31.3428	1.34947	0.502426	2.6859	0.0072334	0.0732689
CG13545	45.7765	4.58821	1.7152	2.67503	0.00747232	0.0747232
CG7763	177.483	2.12214	0.793914	2.673	0.00751757	0.0750377
Cpr66D	121.108	0.937943	0.351024	2.67202	0.00753969	0.0751164
kkv	28.1472	1.46202	0.547522	2.67026	0.00757937	0.0751372
CG32603	10.596	2.86593	1.0732	2.67046	0.00757483	0.0751372
CG10051	26.5752	1.55905	0.584486	2.66738	0.00764443	0.0751652
CG13492	2004.07	0.614566	0.230799	2.66277	0.00775003	0.0754882
bark	334.912	0.800404	0.300513	2.66346	0.00773418	0.0754882
CG5853	2458.7	0.659881	0.247697	2.66406	0.00772031	0.0754882
Nplp4	21.3919	1.93684	0.729847	2.65377	0.00795985	0.0767759
CG5958	3512.24	0.645729	0.243624	2.65052	0.00803684	0.0771846
CG5849	367.894	0.720146	0.272957	2.63831	0.00833196	0.0788276
Drsl5	361.752	0.877011	0.332977	2.63385	0.00844232	0.0795949
nub	273.679	0.818345	0.310788	2.63313	0.00846019	0.0796219
Sr-CI	403.312	0.641025	0.24342	2.63341	0.00845322	0.0796219
caps	510.549	0.714037	0.271607	2.62893	0.00856534	0.0802678
CG4607	975.442	0.674706	0.256854	2.6268	0.0086191	0.0806327
asRNA:CR45046	14.1745	2.07768	0.791901	2.62366	0.00869902	0.081171
ec	70.1168	1.04429	0.398298	2.62188	0.00874458	0.0814564
CG42784	9.24155	2.83178	1.08019	2.62155	0.00875306	0.0814656
Obp28a	14.6099	2.31129	0.881985	2.62056	0.00877854	0.0815803
CG42324	468.09	0.673365	0.257381	2.61622	0.00889101	0.0819087
Dscam1	140.384	0.762926	0.292557	2.60779	0.00911297	0.0831091
fz2	472.364	0.661058	0.253489	2.60783	0.00911173	0.0831091
CG4301	451.039	0.725681	0.278335	2.60722	0.00912795	0.0831458
ATP8B	254.575	0.682822	0.261986	2.60633	0.00915189	0.0832252
CG1698	184.65	0.827084	0.317586	2.60428	0.00920662	0.0834789
hid	229.379	0.835147	0.32139	2.59855	0.00936196	0.0844304
CG34198	237.35	0.884193	0.343267	2.57582	0.0100003	0.0881122
CG2641	196.517	0.639772	0.24847	2.57484	0.0100285	0.0882077
CG30148	78.4577	1.08489	0.421487	2.57395	0.0100545	0.0883627
Nazo	367.754	1.63967	0.637517	2.57197	0.0101122	0.0885219
MFS1	16.6462	2.06757	0.811576	2.5476	0.0108467	0.0922692
Ndg	267.86	0.714724	0.281121	2.54241	0.0110092	0.0931417
CG13947	138.357	0.839133	0.330333	2.54027	0.0110768	0.0933501
CG34423	267.142	0.691017	0.27215	2.53911	0.0111136	0.0933501
loh	75.2076	0.913895	0.359835	2.53976	0.0110928	0.0933501
Sox21a	29.0844	1.75494	0.691107	2.53932	0.011107	0.0933501
CG17751	38.9136	1.24158	0.491354	2.52685	0.0115091	0.0958158
CG10910	1186.64	1.22391	0.485755	2.5196	0.0117487	0.0971321
CG34282	4.25545	4.48281	1.78082	2.51727	0.0118268	0.0975553
lncRNA:CR44138	246.415	1.65993	0.663101	2.50328	0.0123048	0.100282
CG46339	471.121	0.681498	0.272832	2.49787	0.0124942	0.100994
hui	140.203	0.811498	0.32512	2.496	0.0125604	0.1013
CG18480	400.78	0.846191	0.339557	2.49205	0.0127009	0.102133
CG4576	35.2062	1.42612	0.572488	2.49109	0.0127354	0.102334
Cpr11A	34.3982	1.87018	0.755356	2.47589	0.0132905	0.105197
mesh	2914.02	1.23773	0.500007	2.47543	0.0133074	0.105197
CG4734	984.64	0.661377	0.267214	2.47509	0.0133203	0.105197
CG17224	1670.02	1.2541	0.507986	2.46878	0.0135576	0.10635
TotA	2353.03	1.39633	0.56574	2.46814	0.0135816	0.106385
Ilp3	69.5751	1.0993	0.445803	2.46589	0.0136673	0.106748
NfI	198.484	0.946527	0.383845	2.46591	0.0136665	0.106748
PK2-R2	20.4705	1.55391	0.633392	2.45332	0.0141546	0.10899
Oatp33Eb	521.847	0.703861	0.287287	2.45003	0.0142843	0.1096
Gba1a	275.569	0.802766	0.327726	2.4495	0.0143054	0.109685
Ppa	207.8	0.69861	0.285805	2.44436	0.014511	0.110482
CG12105	227.528	0.660091	0.271102	2.43485	0.0148981	0.112877
Ada1-2	136.528	0.713096	0.294284	2.42315	0.0153864	0.114707
CG8051	390.577	0.604851	0.249705	2.42226	0.0154241	0.114707
lncRNA:CR32218	42.6781	1.16931	0.482589	2.423	0.0153928	0.114707
CG13075	76.8223	0.888639	0.36722	2.41991	0.0155244	0.114823
dally	586.002	0.696219	0.287925	2.41805	0.0156037	0.115176
Gld	130.91	0.851479	0.353024	2.41196	0.015867	0.115939
CG15695	132.902	0.797317	0.331402	2.40589	0.0161331	0.117034
Ance-3	116.033	0.76219	0.31784	2.39803	0.0164834	0.118532
Ser6	288.989	0.749837	0.313237	2.39383	0.0166733	0.119581
Qsox2	76.0993	0.795011	0.332278	2.39261	0.0167289	0.119665
Nlg1	106.133	0.912702	0.381457	2.39267	0.016726	0.119665
CG7714	57.0705	3.51853	1.4704	2.39291	0.0167153	0.119665
CG14300	6.35823	3.07032	1.28389	2.39142	0.0167833	0.119739
CG42795	71.8915	0.912846	0.381845	2.39062	0.01682	0.11982
CG5883	10.0793	2.34295	0.980226	2.39021	0.0168387	0.11982
CG9498	1227.01	0.634199	0.265323	2.39029	0.0168349	0.11982
Patsas	169.937	0.651801	0.272775	2.38952	0.0168703	0.119837
CG3690	487.472	0.615878	0.258775	2.37997	0.0173139	0.121544
Pebp1	810.572	1.61697	0.680209	2.37717	0.0174459	0.121681
Pask	52.4357	1.03806	0.436501	2.37814	0.0174001	0.121681
CG11425	119.618	0.940079	0.395603	2.37632	0.0174864	0.121722
mira	105.054	0.997327	0.420205	2.37343	0.0176237	0.12208
Cyp49a1	123.867	0.820935	0.345858	2.37362	0.0176149	0.12208
stl	263.945	0.634237	0.267434	2.37157	0.0177127	0.12208
Zip42C.2	44.5104	1.60401	0.675501	2.37455	0.0175702	0.12208
CG32523	233.352	0.684584	0.289023	2.36862	0.0178548	0.122432
CG9380	2254.74	1.03394	0.437413	2.36377	0.0180902	0.123399
deltaTry	13.1051	1.8392	0.779928	2.35816	0.0183657	0.123957
CG18635	199.754	0.786768	0.333607	2.35837	0.0183554	0.123957
CG4835	34.1306	1.77896	0.754206	2.35871	0.0183385	0.123957
CG11384	62.5183	0.95005	0.403438	2.35488	0.0185285	0.124747
ham	42.5922	1.07411	0.456635	2.35223	0.018661	0.125345
CG31157	102.101	0.827995	0.352256	2.35055	0.0187455	0.125586
CG42337	79.0096	0.929886	0.396164	2.34723	0.0189138	0.126324
Jon99Fi	691.033	1.92375	0.821123	2.34282	0.0191385	0.127512
Syn	177.763	0.833146	0.355941	2.34068	0.0192484	0.128143
CG33510	18.2993	1.61173	0.691067	2.33223	0.0196887	0.129745
Acbp3	1681.19	1.21904	0.52291	2.33126	0.0197397	0.129919
Drsl4	486.874	0.597312	0.25658	2.32797	0.0199137	0.130283
sNPF	103.087	0.840282	0.361944	2.32158	0.0202557	0.131812
nompC	29.3632	1.21793	0.524805	2.32072	0.0203017	0.132028
ci	393.127	0.632571	0.272814	2.31869	0.020412	0.132587
CG30281	51.6443	0.975629	0.421228	2.31615	0.0205499	0.133084
CG33966	203.421	0.79992	0.345399	2.31593	0.0205619	0.133084
RhoGAP100F	108.836	0.67844	0.293333	2.31287	0.02073	0.133853
Socs36E	314.989	0.74672	0.323627	2.30735	0.0210352	0.134439
CG7017	93.1675	3.25388	1.41063	2.30669	0.021072	0.134439
lncRNA:CR43754	3.5726	4.22862	1.8354	2.30393	0.0212268	0.134585
CG14500	431.867	1.48796	0.648498	2.29447	0.0217633	0.136745
CG5810	19.9596	2.02134	0.883236	2.28856	0.0221047	0.137678
CG34232	255.909	0.784033	0.342794	2.28718	0.0221852	0.137962
CG40298	28.8059	1.34517	0.588438	2.286	0.022254	0.138198
Kal1	270.138	0.663821	0.290624	2.28413	0.0223641	0.138723
CG8046	25.1446	1.39359	0.611075	2.28055	0.0225749	0.13921
CG10000	44.6947	1.26758	0.559144	2.267	0.0233903	0.142092
Obp56h	10.3402	2.02791	0.898197	2.25775	0.0239611	0.143988
Irk1	106.903	0.772257	0.343591	2.2476	0.0246015	0.146345
rib	28.3194	2.35773	1.04986	2.24576	0.0247193	0.146965
cv-2	219.217	0.650311	0.290732	2.23681	0.025299	0.149189
CG31140	85.1949	0.960404	0.43156	2.22542	0.0260528	0.151675
Hsp68	148.062	0.723542	0.325624	2.22201	0.0262823	0.152508
Gem4c	6.38805	2.77178	1.24801	2.22096	0.0263538	0.152597
onecut	107.345	0.896859	0.404404	2.21773	0.026573	0.153539
CG10912	3189.45	1.40478	0.635398	2.21087	0.0270451	0.155239
CG30090	51.4833	1.18257	0.535361	2.20893	0.0271797	0.155239
CG31955	48.3318	0.901224	0.407724	2.21038	0.0270789	0.155239
Kr-h1	32.4046	1.27299	0.576768	2.20711	0.0273062	0.155363
mey	15.6575	1.59082	0.722069	2.20314	0.027585	0.156478
y	19.0112	1.42489	0.647299	2.20128	0.027716	0.156894
CG6329	186.924	0.658306	0.299358	2.19906	0.0278738	0.157541
tbc	23.4281	1.37064	0.624404	2.19511	0.0281555	0.158886
Mmp1	617.583	0.622502	0.284428	2.18861	0.0286252	0.160712
sano	149.636	0.651253	0.298077	2.18485	0.0288998	0.16166
Pgcl	214.155	0.676748	0.309728	2.18498	0.0288907	0.16166
TotB	5.70967	2.8953	1.32811	2.18002	0.0292562	0.162734
CG13643	8.58222	2.30464	1.06159	2.17092	0.029937	0.16479
CG18493	1982.59	1.13019	0.520884	2.16976	0.0300249	0.165081
CG14265	38.7107	3.47118	1.60188	2.16694	0.0302395	0.165579
Ca-beta	252.229	0.745014	0.343768	2.1672	0.0302195	0.165579
bab2	232.457	0.614997	0.284589	2.161	0.0306956	0.166567
Muc26B	53.1017	3.25696	1.51296	2.15271	0.0313419	0.168812
Jon66Ci	78.4356	2.31071	1.07332	2.15287	0.0313289	0.168812
dmrt99B	5.4198	2.82992	1.31706	2.14866	0.0316614	0.169716
CG17681	16.9352	1.70519	0.794309	2.14675	0.0318129	0.17019
axed	117.704	0.793045	0.369405	2.14681	0.0318081	0.17019
Mur2B	376.6	0.59568	0.277558	2.14615	0.031861	0.170343
Cpr49Ad	4.36221	3.66262	1.71456	2.13618	0.0326645	0.172519
CG11905	4.73046	3.09024	1.44733	2.13513	0.0327506	0.17289
meng	40.4853	1.00335	0.470808	2.13112	0.0330792	0.174118
MEP-1	39.7792	1.28304	0.603705	2.12528	0.0335635	0.175479
CG16995	40.4622	1.24815	0.587512	2.12447	0.0336312	0.175579
CG17147	4.05532	3.49244	1.65281	2.11303	0.034598	0.17857
CG31233	2076.5	0.964941	0.458492	2.1046	0.0353262	0.180207
CG6424	10.6167	1.96701	0.936916	2.09945	0.0357771	0.181302
CG45045	10.9349	2.11274	1.00742	2.09717	0.0359781	0.181812
etaTry	291.162	0.652439	0.311848	2.09217	0.0364233	0.183339
CG5892	10.7254	2.47561	1.1897	2.08087	0.037446	0.186373
CG6403	48.6018	0.98778	0.474915	2.07991	0.0375339	0.186555
CG15570	122.579	5.86129	2.81993	2.07852	0.0376613	0.18661
Snap25	182.339	0.74114	0.356609	2.0783	0.0376821	0.18661
Alk	148.542	0.642873	0.309992	2.07384	0.0380943	0.187626
Rab3	202.956	0.586129	0.283298	2.06895	0.0385512	0.188815
CG11318	218.391	0.81791	0.40045	2.04248	0.0411044	0.195804
CG15674	271.622	0.623792	0.305584	2.04131	0.04122	0.196085
CG13084	3.53359	4.20404	2.06571	2.03515	0.0418355	0.197986
pnr	38.9519	1.03362	0.51051	2.02469	0.0428995	0.20101
CG6041	281.781	0.617232	0.305334	2.02149	0.0432286	0.202031
CG4168	22.7758	1.22814	0.608006	2.01995	0.0433889	0.202519
Shaw	115.022	0.781006	0.386836	2.01896	0.0434914	0.202736
pdm2	46.2164	1.0774	0.539768	1.99604	0.0459297	0.209822
CG15803	33.9949	1.02771	0.515021	1.99548	0.0459911	0.209822
rempA	96.5101	0.797329	0.403029	1.97834	0.04789	0.215129
Drsl2	13.7238	1.98705	1.00591	1.97538	0.0482252	0.215922
CG7248	6.79184	2.64843	1.34931	1.9628	0.0496695	0.220124
CG7912	61.5657	0.741056	0.378115	1.95987	0.0500107	0.221096
CG31760	33.2037	1.05701	0.540508	1.95559	0.0505131	0.222569
CG43110	29.2299	1.04867	0.536458	1.9548	0.0506064	0.222824
Crys	222.351	0.750502	0.384349	1.95266	0.05086	0.223488
CG34054	174.34	0.611012	0.313419	1.9495	0.0512353	0.224593
sog	155.668	0.729919	0.374561	1.94873	0.0513276	0.224907
jef	114.242	0.642987	0.330004	1.94842	0.0513642	0.224977
CG13230	3.91062	3.38049	1.74642	1.93567	0.0529083	0.229248
Ugt305A1	144.914	0.744366	0.385714	1.92984	0.0536272	0.230619
brk	88.6967	0.705467	0.365893	1.92807	0.0538466	0.231027
CG15822	126.444	0.663153	0.344522	1.92485	0.0542486	0.231923
CG42728	5.00736	2.73969	1.42622	1.92095	0.0547383	0.232911
Zasp67	39.0157	0.962676	0.501902	1.91806	0.0551037	0.234282
elB	144.084	0.598036	0.313393	1.90826	0.056357	0.236546
sky	36.7803	0.989107	0.518344	1.90821	0.0563646	0.236546
lncRNA:roX1	54.2072	1.34606	0.705435	1.90812	0.0563753	0.236546
CG10232	11.1961	1.66025	0.870857	1.90646	0.056591	0.237085
CG32751	8.54883	1.83653	0.964061	1.905	0.0567804	0.237513
CG14377	4.07777	2.87883	1.51411	1.90134	0.0572576	0.238885
CG5157	85.3788	1.05876	0.558846	1.89456	0.0581512	0.241411
CG42711	76.9335	0.731757	0.386368	1.89394	0.0582333	0.241639
CG3739	1533.25	0.878644	0.464792	1.8904	0.0587039	0.242526
Alp8	6.36027	2.63708	1.3952	1.89011	0.0587434	0.242553
CG10911	12657.2	0.924457	0.490386	1.88516	0.0594079	0.244379
mid	60.8048	0.870791	0.466869	1.86517	0.0621576	0.252341
dpr21	46.7277	0.827427	0.444494	1.8615	0.062673	0.253748
nsr	4.26764	2.83728	1.53008	1.85434	0.0636912	0.256272
sens-2	43.9035	0.917841	0.499737	1.83665	0.0662618	0.261839
CG42807	2521.12	1.21807	0.666236	1.82828	0.067507	0.263552
lncRNA:CR44980	6.99002	2.1177	1.15958	1.82627	0.0678098	0.264329
CG17440	44.67	0.906834	0.497291	1.82355	0.0682206	0.265181
Cp38	2198.49	3.91685	2.15268	1.81952	0.0688318	0.266619
jus	129.611	0.624444	0.343325	1.81881	0.0689398	0.266737
CG18088	26.3345	1.13036	0.62173	1.81809	0.0690505	0.266976
Fili	30.2243	1.06524	0.585884	1.81817	0.0690383	0.266976
CG42729	5.77546	2.61552	1.4433	1.81217	0.0699594	0.268676
CG15597	20.3436	1.19129	0.658436	1.80927	0.0704089	0.269261
asRNA:CR45479	32.7708	0.962752	0.53368	1.80399	0.0712333	0.270999
Cp36	2327.06	3.91538	2.17196	1.80269	0.0714368	0.271326
Tmc	36.8611	0.95619	0.530354	1.80293	0.0713995	0.271326
CG10559	64.9769	1.11628	0.620061	1.80027	0.0718178	0.271867
Sgsh	37.5961	0.839528	0.466446	1.79984	0.0718861	0.271867
Obp83g	18.5559	1.27218	0.707089	1.79917	0.0719912	0.272156
Twdlalpha	6.13614	2.48071	1.38664	1.78901	0.0736135	0.275543
CG1924	7.87617	1.93766	1.08708	1.78245	0.0746759	0.277637
Cpr76Bb	12.0462	1.94475	1.09415	1.77741	0.0755012	0.279771
CG17760	15.0532	1.3107	0.738307	1.77528	0.075852	0.280323
tinc	44.9191	0.796252	0.449555	1.7712	0.0765272	0.281005
OtopLc	40.6115	0.811362	0.458279	1.77045	0.0766516	0.281177
Ance	3101.67	0.764619	0.432087	1.76959	0.0767947	0.281417
lncRNA:CR42839	15.3735	1.34473	0.760297	1.76869	0.0769459	0.281686
CG12480	50.4857	3.08729	1.74693	1.76727	0.0771829	0.282124
CG42397	666.056	1.32178	0.749814	1.76281	0.0779322	0.283669
CG14566	10.2781	1.67441	0.95015	1.76226	0.0780249	0.283822
CG10339	35.4741	0.845118	0.47984	1.76125	0.0781963	0.284197
CG4563	19.0703	1.3177	0.748953	1.75938	0.0785123	0.284466
CG7194	245.324	0.632249	0.361062	1.75108	0.0799317	0.287418
CG13722	14.0182	1.49826	0.857131	1.748	0.0804645	0.288483
CG8492	12.9245	1.41166	0.8081	1.74689	0.080656	0.288949
CG3588	169.594	0.692528	0.397824	1.74079	0.0817208	0.290943
CG5890	23.2709	1.14884	0.661328	1.73717	0.0823576	0.292136
Spn42De	20.5195	1.13595	0.654925	1.73447	0.082835	0.293021
CG44422	71.5272	0.756477	0.437252	1.73007	0.0836175	0.294213
CG12502	41.548	0.846706	0.491818	1.72158	0.0851449	0.297168
CG32564	42.6816	1.37014	0.797177	1.71875	0.0856606	0.298112
CG15701	35.17	0.853939	0.498154	1.71421	0.0864909	0.300166
in	29.5214	0.89217	0.523955	1.70276	0.088613	0.303379
CG33143	76.631	0.60539	0.355609	1.70241	0.0886793	0.303501
lectin-37Da	736.907	1.40179	0.828474	1.69201	0.090644	0.306943
CG12541	46.7184	0.726746	0.429857	1.69067	0.0909002	0.307332
zfh2	105.783	0.605952	0.358822	1.68872	0.0912722	0.307729
fru	95.9654	0.614888	0.366263	1.67882	0.0931876	0.31158
CG11381	224.766	3.0864	1.84204	1.67554	0.0938289	0.312662
CG4587	57.6571	0.786623	0.470107	1.67328	0.0942714	0.313374
Peritrophin-15b	96.8094	0.755262	0.452063	1.6707	0.0947804	0.314489
GstE5	92.278	0.665621	0.399487	1.66619	0.0956754	0.3162
ppk26	12.1581	1.45298	0.873074	1.66422	0.0960693	0.316738
CG15153	27.277	0.908823	0.546565	1.66279	0.0963546	0.317137
Dr	48.0896	0.759785	0.459237	1.65445	0.0980357	0.320372
Toll-9	21.9431	1.00641	0.610068	1.64967	0.0990109	0.321852
Wnt6	67.6381	0.649354	0.394548	1.64582	0.0998012	0.323166
CG34165	5.85473	2.01838	1.2278	1.6439	0.100196	0.324149
CG30280	20.1389	1.00104	0.610127	1.64071	0.100858	0.324655
upd3	11.9389	1.60872	0.983748	1.6353	0.101986	0.326644
CG43333	34.7687	4.43861	2.73112	1.6252	0.104121	0.330368
obst-J	9.60668	1.91564	1.17864	1.6253	0.104099	0.330368
CG43187	28.0869	0.98144	0.60404	1.62479	0.104207	0.330545
CG30187	28.4108	0.874368	0.538724	1.62304	0.104582	0.331349
Muc96D	4.27972	2.37319	1.46468	1.62027	0.105174	0.33216
CG44013	175.294	1.3067	0.807	1.6192	0.105404	0.332501
CG11378	659.096	0.879058	0.543616	1.61706	0.105866	0.333571
SkpB	40.4969	0.744361	0.461449	1.61309	0.106724	0.334918
CG11319	84.1207	0.609828	0.378594	1.61077	0.107229	0.335825
CG13460	7.37806	6.29832	3.91266	1.60973	0.107457	0.336152
CG43347	31.856	0.885318	0.550503	1.6082	0.107792	0.336713
CG3819	794.068	0.972015	0.605411	1.60555	0.108374	0.338144
ChT	45.4375	0.768369	0.479487	1.60248	0.10905	0.339668
FMRFaR	37.8093	0.887425	0.555307	1.59808	0.110025	0.340637
CG8093	1524.2	0.721768	0.451938	1.59705	0.110255	0.340637
CG12826	17.0425	1.08851	0.682082	1.59586	0.110521	0.34073
CG1077	33.9326	1.44723	0.908902	1.59229	0.111321	0.342428
CG31809	15.0518	1.15328	0.724939	1.59086	0.111641	0.343026
CG11470	4.56425	2.15312	1.35394	1.59026	0.111776	0.34315
GC	40.8289	0.759373	0.478412	1.58728	0.11245	0.344089
robo2	57.2633	0.784239	0.494462	1.58604	0.112729	0.344505
CG14204	46.0369	0.717303	0.453407	1.58203	0.113643	0.345373
CG18265	10.6384	1.34621	0.851253	1.58144	0.113777	0.345394
CG43902	40.5562	0.758197	0.480913	1.57658	0.114892	0.347616
CG31606	6.73238	1.95085	1.23946	1.57396	0.115497	0.348621
CG32017	128.153	0.595748	0.379799	1.56859	0.116744	0.351047
CG15236	56.5527	0.627491	0.400258	1.56772	0.116948	0.351101
DptA	26.9978	1.36382	0.87256	1.56301	0.118051	0.353235
r-cup	8.48527	1.5551	0.995981	1.56138	0.118435	0.35395
CG5348	3.64737	2.53882	1.62712	1.56032	0.118685	0.354335
CG13737	5.94963	2.08652	1.33905	1.55822	0.119182	0.355163
CG10137	65.8644	0.630238	0.405688	1.55351	0.120302	0.357162
Acp65Aa	16.2528	1.24546	0.803706	1.54965	0.121225	0.359088
CG5391	3.7898	2.22575	1.43627	1.54968	0.121219	0.359088
Syt12	20.0483	1.03925	0.673731	1.54252	0.122946	0.361822
inv	13.0623	1.20502	0.781405	1.54212	0.123046	0.361918
CG34386	37.583	0.915824	0.594945	1.53934	0.123721	0.36273
CG15651	24.1387	0.907021	0.591417	1.53364	0.125118	0.364955
CG17162	33.658	0.78903	0.515004	1.53209	0.125501	0.365311
CG2663	6.86501	1.6454	1.07398	1.53206	0.125509	0.365311
CG43236	14.6691	1.20236	0.78524	1.5312	0.125721	0.365636
CG4009	211.287	3.77894	2.4687	1.53074	0.125834	0.365768
CG32645	61.1371	0.817517	0.538102	1.51926	0.128697	0.370709
yellow-h	60.081	0.648423	0.427475	1.51687	0.1293	0.371576
CG6405	4.48001	2.04041	1.34558	1.51638	0.129424	0.371686
org-1	23.2045	0.987984	0.652391	1.51441	0.129923	0.372677
asRNA:CR44029	72.8884	0.594863	0.396481	1.50036	0.133522	0.378805
FoxP	44.854	0.707832	0.472203	1.499	0.133874	0.378936
CG43901	47.6625	0.652161	0.436901	1.4927	0.135517	0.380791
Dtg	104.299	0.647655	0.434604	1.49022	0.136167	0.381416
Ets96B	15.3782	1.07225	0.720294	1.48863	0.136585	0.382115
CG10019	11.0126	1.28033	0.860303	1.48824	0.136689	0.382272
CG5937	38.5254	0.755193	0.507471	1.48815	0.136712	0.382272
kek4	37.5397	0.723685	0.487716	1.48383	0.137855	0.384099
GABA-B-R1	34.0564	0.747804	0.506658	1.47595	0.139957	0.38762
Jon66Cii	3.90668	2.24232	1.52039	1.47483	0.140259	0.388005
CCKLR-17D3	15.5076	1.05169	0.718113	1.46451	0.143053	0.392738
Lsp2	6009.29	0.591406	0.403956	1.46404	0.143184	0.392933
CG43797	4.89954	1.96652	1.34767	1.4592	0.144509	0.394426
CG11585	3.50282	2.69895	1.85093	1.45816	0.144797	0.394934
Ilp5	9.00445	1.36176	0.941991	1.44562	0.148285	0.400332
dpr9	40.0073	0.66871	0.463198	1.44368	0.148829	0.401275
CG9568	1427.99	0.705562	0.489068	1.44267	0.149115	0.401529
upd1	12.5538	1.22792	0.855441	1.43542	0.151167	0.404302
asRNA:CR43933	8.47588	1.32908	0.926118	1.43511	0.151257	0.404342
Rsbp15	5.75629	1.7012	1.1874	1.43271	0.15194	0.40557
CG7991	10.295	1.28542	0.900253	1.42785	0.153336	0.407598
Dfd	18.4129	0.97076	0.681009	1.42547	0.15402	0.40805
CG3987	1465.38	0.753948	0.532341	1.41629	0.156691	0.411886
CG10597	3.83652	2.37168	1.67756	1.41377	0.157429	0.413328
caup	52.1798	0.703175	0.498374	1.41094	0.158263	0.414214
FASN3	2978.92	0.717187	0.509426	1.40783	0.15918	0.415619
Pvf2	32.7501	0.754564	0.536122	1.40745	0.159295	0.415631
Cpr11B	13.5098	1.06419	0.756125	1.40743	0.1593	0.415631
CG3119	5.90395	1.54977	1.10389	1.40392	0.160343	0.417053
asRNA:CR44907	5.20419	1.79597	1.27977	1.40336	0.160509	0.417125
Adgf-A2	6.47566	1.59745	1.14029	1.40092	0.161238	0.417981
Hdc	57.8342	0.626673	0.448239	1.39808	0.162089	0.419284
CG17193	30.916	0.720157	0.516305	1.39483	0.163068	0.42025
CG18171	26.9458	0.839669	0.603666	1.39095	0.164241	0.420869
asRNA:CR45026	10.7032	1.21307	0.872468	1.39039	0.16441	0.420869
dpr18	47.5811	0.694507	0.499738	1.38974	0.164607	0.421097
CG10804	39.4489	0.679808	0.490432	1.38614	0.165704	0.422809
ItgaPS4	21.0996	0.830646	0.603148	1.37718	0.168455	0.427923
CngA	29.3631	0.778609	0.565464	1.37694	0.168531	0.428016
Edg91	14.4519	1.19566	0.869628	1.37491	0.169158	0.428708
DIP-delta	10.8836	1.14014	0.829541	1.37442	0.169312	0.428797
CG14285	47.4967	0.623629	0.454243	1.3729	0.169784	0.429353
CG42747	23.8873	0.841542	0.612902	1.37304	0.169739	0.429353
CG7191	34.6141	0.698614	0.509071	1.37233	0.16996	0.429457
Nlg4	13.0406	1.05287	0.76828	1.37042	0.170555	0.429844
sv	33.7044	0.697193	0.508826	1.3702	0.170625	0.429875
CG18563	9.08085	1.52534	1.11383	1.36945	0.170859	0.430312
CG5111	27.6628	0.931217	0.680703	1.36802	0.171305	0.430937
CG4970	5.58034	1.64291	1.20137	1.36753	0.171459	0.431024
hbs	15.9778	0.991181	0.724784	1.36755	0.171451	0.431024
Cpr47Eg	157.621	2.20246	1.62214	1.35775	0.174542	0.435871
inaF-B	18.953	0.874837	0.647745	1.35059	0.176827	0.439443
CG9988	4.57331	2.07386	1.53747	1.34888	0.177376	0.440403
Cpr76Ba	4.18861	2.14069	1.58747	1.34849	0.1775	0.440588
CG31343	3412.64	0.672509	0.499079	1.3475	0.177819	0.441101
Nepl17	26.9314	0.811902	0.604146	1.34388	0.178986	0.442365
CG13739	7.3537	1.4329	1.06679	1.34319	0.17921	0.442635
Poxm	34.043	0.686553	0.5114	1.3425	0.179435	0.442888
Vajk3	115.795	1.43155	1.07167	1.33581	0.181613	0.445396
CG7166	39.6796	0.710735	0.534796	1.32898	0.183853	0.448604
CG33460	21.7437	0.90382	0.681466	1.32629	0.184745	0.44987
lncRNA:CR45530	9.80106	1.20979	0.912353	1.32601	0.184837	0.449942
Ir62a	11.3205	1.10156	0.830889	1.32576	0.18492	0.449969
Trpgamma	17.8199	0.882771	0.66597	1.32554	0.184992	0.449969
asRNA:CR45136	3.89322	1.92888	1.4551	1.3256	0.184971	0.449969
CG31324	61.3228	0.612463	0.462506	1.32423	0.185428	0.450727
lncRNA:CR44423	8.02937	1.27276	0.963517	1.32095	0.186519	0.451995
CG34384	43.1602	0.631275	0.478577	1.31907	0.187146	0.45268
CG15894	37.0953	0.688081	0.52266	1.3165	0.188007	0.45345
CG31087	449.519	0.732288	0.557073	1.31453	0.188668	0.454407
ppk12	11.3027	1.25159	0.953269	1.31295	0.189201	0.45512
Lkr	27.2786	0.738801	0.564226	1.30941	0.190397	0.456684
CG32284	16.8395	0.962334	0.734814	1.30963	0.190321	0.456684
CG10384	34.0836	0.676415	0.517122	1.30804	0.190861	0.457431
Lip3	79.4418	0.607782	0.467129	1.3011	0.193223	0.460116
dtr	16.5713	0.890103	0.684776	1.29985	0.193654	0.460341
asRNA:CR45683	14.5016	0.965701	0.745321	1.29568	0.195084	0.461956
MFS10	35.1089	0.642656	0.496454	1.29449	0.195495	0.462372
grn	11.2835	1.16528	0.900458	1.29409	0.195633	0.462404
Tektin-C	6.28427	1.4118	1.09374	1.2908	0.196772	0.463532
CG32085	37.599	0.686427	0.531844	1.29066	0.196823	0.463532
Neto	33.7866	0.698478	0.54135	1.29025	0.196963	0.463643
ect	52.8697	0.624381	0.484297	1.28925	0.197311	0.464361
Teh3	7.48579	1.33101	1.03299	1.2885	0.197573	0.464676
CG33469	14.4866	0.960667	0.749398	1.28192	0.199872	0.468063
CG13685	34.3934	0.623832	0.488068	1.27817	0.20119	0.469229
jp	37.6133	0.706924	0.553517	1.27715	0.201549	0.469461
sNPF-R	29.9047	0.732294	0.576804	1.26957	0.204238	0.472532
CG18649	56.411	2.35977	1.86741	1.26366	0.206352	0.475578
bsh	3.78338	1.77758	1.40925	1.26137	0.207176	0.476488
CG13300	22.5912	0.828355	0.657219	1.26039	0.207527	0.477054
CG11068	7.6559	1.2608	1.00192	1.25838	0.208253	0.478117
CG44153	14.1357	1.01802	0.809228	1.25802	0.208385	0.478218
CheA87a	28.3186	0.702289	0.561926	1.24979	0.211376	0.481931
smog	49.1414	0.644256	0.516469	1.24742	0.212242	0.482894
Ugt302K1	30.588	0.709709	0.569364	1.24649	0.212583	0.483264
rpr	18.752	0.806268	0.647572	1.24506	0.213109	0.483651
DIP-zeta	6.84767	1.29623	1.04317	1.24259	0.214021	0.484905
H15	17.4006	0.930945	0.749341	1.24235	0.214107	0.484905
CG8910	36.8763	0.639428	0.515451	1.24052	0.214783	0.485829
CG13705	114.701	2.08007	1.6786	1.23917	0.215282	0.486553
CG33926	3373.97	0.639787	0.517623	1.23601	0.216455	0.488291
CG15369	10.0193	1.1077	0.897146	1.23469	0.216947	0.488613
asRNA:CR45190	5.34354	1.6311	1.32447	1.23151	0.218132	0.489334
lncRNA:CR45915	3.84763	1.75702	1.42649	1.2317	0.21806	0.489334
CG16959	36.919	0.72318	0.588286	1.2293	0.21896	0.490383
CG12256	19.6432	0.854489	0.697211	1.22558	0.220356	0.492684
CG5897	11.0786	1.06131	0.867295	1.2237	0.221065	0.493473
CG14297	5.57237	1.41556	1.1578	1.22263	0.221469	0.493714
Ugt35E1	14.6438	0.863815	0.706554	1.22257	0.221491	0.493714
Lgr3	3.61189	1.72695	1.42047	1.21577	0.224074	0.497092
beat-Ic	15.4065	0.911502	0.749942	1.21543	0.224202	0.497212
CG18557	4.92719	1.63666	1.34809	1.21405	0.224727	0.498173
pxb	36.7907	0.620928	0.512062	1.2126	0.225282	0.498792
CG11413	15.4306	1.00411	0.832537	1.20608	0.227785	0.501883
IFT52	9.19124	1.088	0.906784	1.19984	0.230202	0.50445
TkR86C	5.23233	1.52001	1.26822	1.19854	0.230707	0.505251
CG30287	3.61025	1.70208	1.42044	1.19828	0.230808	0.505372
CG13995	28.8376	0.765365	0.639049	1.19766	0.231048	0.505755
wg	10.5658	1.14044	0.952746	1.197	0.231306	0.505952
CG15418	15.88	0.921213	0.771689	1.19376	0.232571	0.507801
E(spl)malpha-BFM	30.4006	0.702563	0.59361	1.18354	0.236594	0.512868
MsR1	51.6918	0.603651	0.511892	1.17925	0.238297	0.51493
erm	13.7314	0.849655	0.721894	1.17698	0.239204	0.515966
CG2861	6.47054	1.27693	1.08603	1.17578	0.239683	0.516196
beat-IIb	31.6512	0.622592	0.529571	1.17565	0.239734	0.516196
CG32037	5.89457	1.32045	1.12631	1.17236	0.241051	0.516791
Acp1	5.49146	1.45254	1.24055	1.17089	0.241644	0.517537
lncRNA:CR45223	4.93733	1.41252	1.20635	1.17091	0.241636	0.517537
CG13216	4.4179	1.49209	1.28313	1.16285	0.24489	0.521352
CG14273	14.7545	0.877123	0.75688	1.15887	0.24651	0.523107
obst-H	5.03571	1.53324	1.33029	1.15256	0.24909	0.526518
mAChR-B	16.2307	0.776679	0.674873	1.15085	0.249792	0.526806
CG34452	22.0004	0.713177	0.620831	1.14875	0.250661	0.528013
acj6	5.27461	1.32668	1.15472	1.14892	0.250591	0.528013
CG14342	4.03344	1.67581	1.45939	1.1483	0.250847	0.528112
CG3288	4.1849	1.55376	1.35316	1.14825	0.250867	0.528112
Shawl	18.1993	0.752483	0.658076	1.14346	0.252848	0.530214
CG13044	36.105	2.03098	1.7796	1.14126	0.253763	0.531359
prc	57.3176	1.78986	1.57095	1.13935	0.254558	0.532228
Zmynd10	23.1084	0.63169	0.556519	1.13507	0.256345	0.534297
asRNA:CR45891	4.79352	1.3523	1.20273	1.12436	0.260859	0.540188
CG1368	51.4046	0.731573	0.651357	1.12315	0.261372	0.540839
sr	31.1314	0.649878	0.580232	1.12003	0.2627	0.541852
ppk15	9.38738	0.959351	0.858269	1.11777	0.263664	0.542773
CG8170	21.6282	0.727213	0.650591	1.11777	0.263664	0.542773
CG43647	3.4771	1.592	1.425	1.11719	0.263912	0.543098
Ir76b	4.05124	1.65046	1.48001	1.11517	0.264779	0.543772
Acbp4	14.3753	1.21305	1.08754	1.1154	0.264677	0.543772
beat-VI	26.6017	0.67418	0.60498	1.11438	0.265114	0.543998
CARPA	11.5916	0.930917	0.835802	1.1138	0.265365	0.544235
mei-218	10.0097	1.09101	0.982648	1.11028	0.266878	0.545489
CG12206	30.3266	0.613499	0.554257	1.10689	0.268343	0.547249
CG32204	13.4468	0.910018	0.826387	1.1012	0.270809	0.55073
sna	5.36938	1.51975	1.38085	1.10059	0.271075	0.55098
lncRNA:CR30121	6.63852	1.15536	1.04972	1.10064	0.271054	0.55098
Wnt4	15.7377	0.803658	0.730606	1.09999	0.271338	0.551289
CG14453	28.5018	1.79614	1.63344	1.0996	0.271504	0.551459
lncRNA:CR45511	6.42305	1.13116	1.03149	1.09662	0.272807	0.553081
Vajk2	132.618	1.0398	0.949316	1.09531	0.27338	0.553653
CG12970	17.3234	0.797457	0.729246	1.09354	0.274158	0.554638
CG30380	10.2949	0.900617	0.824647	1.09213	0.274778	0.554757
ppk10	7.37805	1.10843	1.01516	1.09188	0.274885	0.55487
CG13004	4.22521	1.42632	1.3077	1.09072	0.275398	0.555803
lncRNA:CR45217	3.93108	1.57811	1.46011	1.08081	0.27978	0.561003
Cp7Fc	406.752	2.09142	1.94034	1.07786	0.281096	0.562812
CG14247	5.15689	1.39292	1.29468	1.07588	0.281983	0.564173
Cpr49Af	7.66592	1.35343	1.26215	1.07232	0.283576	0.5658
CG15097	23.1725	0.646518	0.604375	1.06973	0.284741	0.56698
CG13488	27.2092	0.661154	0.61869	1.06863	0.285234	0.567547
lncRNA:CR45681	6.79136	1.17198	1.09882	1.06658	0.28616	0.568454
CG31191	19.3241	0.671662	0.630802	1.06478	0.286978	0.568884
CG32055	4.79929	1.31173	1.24338	1.05497	0.291439	0.573589
Ser	19.8804	0.679948	0.644927	1.0543	0.291745	0.573747
fig	4.86219	1.41254	1.3408	1.0535	0.29211	0.574297
CG30082	14.0251	0.98841	0.939551	1.052	0.292799	0.574923
CG42751	18.1774	0.685755	0.652647	1.05073	0.293383	0.575467
ft	14.0436	0.77231	0.735509	1.05003	0.293702	0.575866
lncRNA:CR44043	6.69286	1.11233	1.06015	1.04921	0.294081	0.57626
CG14626	8.07787	0.992227	0.945944	1.04893	0.294211	0.576345
CG15043	1308.83	0.67217	0.644017	1.04371	0.296617	0.577626
slp2	15.7708	0.720624	0.694059	1.03828	0.299142	0.580154
lncRNA:CR44564	12.8189	0.813891	0.790256	1.02991	0.303053	0.584614
CNMaR	10.6909	0.900951	0.875604	1.02895	0.303504	0.584845
lncRNA:CR44331	14.4098	0.772135	0.752669	1.02586	0.304956	0.586516
lncRNA:CR45973	4.64256	1.244	1.21896	1.02054	0.307473	0.589376
haf	21.2591	0.626782	0.618977	1.01261	0.311247	0.5941
CG7333	8.33639	0.966219	0.956501	1.01016	0.312418	0.595363
lncRNA:CR45732	7.82945	0.982599	0.975985	1.00678	0.314042	0.596386
lncRNA:CR43927	4.12093	1.35353	1.34637	1.00532	0.314745	0.596797
lncRNA:CR45585	12.3493	0.914142	0.911681	1.0027	0.316006	0.598251
CG13227	7.40354	0.978024	0.97638	1.00168	0.316496	0.598835
spdo	8.41451	1.02064	1.0193	1.00131	0.316677	0.598896
Desat2	4.09263	1.31189	1.31386	0.998506	0.318034	0.599994
Spn43Aa	4.74187	1.32538	1.32782	0.998158	0.318203	0.600112
prt	10.8305	0.892474	0.898966	0.992779	0.320818	0.602849
lncRNA:CR45345	4.01358	1.45792	1.46939	0.992197	0.321101	0.60322
CG13083	12.65	1.11189	1.12128	0.991631	0.321377	0.603484
lin-28	13.6477	0.787098	0.794396	0.990813	0.321777	0.603715
CG4998	15.3075	0.895336	0.907298	0.986816	0.323733	0.605399
AANATL4	3.60581	1.37459	1.40365	0.979297	0.327433	0.609699
mtt	20.814	0.597567	0.617732	0.967356	0.333366	0.615793
Doc1	16.9024	0.73278	0.759936	0.964266	0.334912	0.617496
bin	16.8049	0.648556	0.673017	0.963655	0.335219	0.617852
Cp7Fb	498.426	1.94236	2.02013	0.961505	0.336299	0.619127
CG33288	8.38149	0.939827	0.977903	0.961064	0.33652	0.619284
Cp7Fa	11.9956	0.879032	0.916758	0.958848	0.337635	0.619577
CG4982	5.88945	1.3014	1.35706	0.958986	0.337566	0.619577
lncRNA:CR45949	9.63578	1.03207	1.08216	0.953714	0.340229	0.621923
CG18130	5.26166	1.08465	1.14177	0.949971	0.342127	0.623955
CG11760	5.23892	1.09893	1.15881	0.948328	0.342962	0.624821
RunxA	6.46257	1.05544	1.11964	0.942657	0.345856	0.628107
nAChRalpha3	20.9312	0.62285	0.668401	0.93185	0.351414	0.633431
CG14253	8.0303	0.911169	0.979064	0.930653	0.352033	0.633916
CG43968	21.0944	0.643358	0.692152	0.929503	0.352628	0.634463
asRNA:CR45182	6.79411	0.999117	1.07547	0.929005	0.352886	0.6345
Rsph3	15.4137	0.669745	0.722613	0.926837	0.354011	0.635047
CG4830	14.9734	0.910222	0.992138	0.917435	0.358915	0.63901
asRNA:CR44137	16.0772	0.637087	0.701397	0.908311	0.363714	0.643828
asRNA:CR45831	7.63154	0.86056	0.948515	0.90727	0.364264	0.643898
lncRNA:CR44602	16.7357	0.653569	0.721179	0.906251	0.364803	0.644592
CG18538	3.46909	1.26046	1.39674	0.902432	0.366828	0.64612
CG30271	7.45372	0.912156	1.01587	0.897911	0.369233	0.648391
dan	9.85409	0.928387	1.03439	0.897525	0.369439	0.648619
Ets65A	15.1615	0.653636	0.729783	0.895657	0.370436	0.649853
brv3	8.47514	0.821727	0.92078	0.892425	0.372165	0.651409
CG46301	13.5415	0.662095	0.743287	0.890767	0.373054	0.651949
CG6652	3.49738	1.25136	1.40509	0.890591	0.373149	0.651949
asRNA:CR45894	7.81849	0.859919	0.966688	0.889552	0.373707	0.652218
CG15909	15.2052	0.610371	0.689071	0.885789	0.375731	0.653302
nol	4.22356	1.20156	1.35999	0.883507	0.376963	0.654436
CG11626	3.99191	1.18583	1.34746	0.880052	0.378831	0.655939
bib	31.6224	0.655226	0.745367	0.879066	0.379366	0.6561
lncRNA:CR43928	5.5643	1.01219	1.1638	0.86973	0.384448	0.661103
exp	12.5247	0.660062	0.760371	0.868078	0.385352	0.661672
CG30050	5.07391	1.02402	1.18337	0.865343	0.386851	0.663024
Ir85a	5.70725	0.975565	1.13038	0.863044	0.388113	0.664475
CG8664	7.46975	0.891763	1.03639	0.86045	0.389541	0.666071
B-H2	6.28111	0.924177	1.07543	0.859356	0.390144	0.666578
CG6154	16.6709	0.610812	0.710645	0.859518	0.390055	0.666578
asRNA:CR45350	12.5768	0.698366	0.814991	0.8569	0.3915	0.66816
CG18605	3.77371	1.14468	1.33779	0.855648	0.392192	0.668817
CG8501	17.3204	0.605913	0.709796	0.853645	0.393302	0.670097
asRNA:CR43936	4.86756	1.05874	1.2465	0.849374	0.395673	0.67149
CG14082	10.9649	0.710052	0.838793	0.846517	0.397264	0.673612
Gyc89Db	6.59763	0.956211	1.13057	0.845776	0.397678	0.673769
Toll-6	19.5372	0.632948	0.748666	0.845434	0.397869	0.673941
CG13813	14.7108	0.595804	0.714005	0.834455	0.404025	0.680147
dpr15	13.5826	0.643639	0.772166	0.83355	0.404535	0.680794
asRNA:CR45396	4.5915	1.04179	1.25476	0.830271	0.406386	0.681801
CG14142	6.16776	0.9351	1.13436	0.824341	0.409746	0.684062
lncRNA:CR45533	7.26556	0.892585	1.08875	0.819826	0.412315	0.686746
nw	3.70863	1.29467	1.58115	0.818814	0.412892	0.687113
CheA84a	13.6862	0.61444	0.752428	0.81661	0.414151	0.687934
CG7368	11.9644	0.645883	0.791153	0.816382	0.414282	0.687941
CG13905	710.554	0.800907	0.982258	0.815373	0.414859	0.688318
lncRNA:CR44197	4.58193	1.04617	1.28337	0.815174	0.414973	0.688318
Dic61B	4.34694	1.05756	1.30149	0.812571	0.416464	0.689355
CG7465	79.5286	2.12053	2.6136	0.811346	0.417167	0.689685
CG6414	5.21404	1.25089	1.54387	0.810232	0.417807	0.69047
CG13563	10.0541	0.690962	0.857595	0.805697	0.420418	0.693157
asRNA:CR45682	12.1309	0.617555	0.770985	0.800995	0.423134	0.695232
Or94a	5.29682	1.01572	1.27759	0.795024	0.4266	0.698012
CG13616	6.90654	0.802955	1.01163	0.793724	0.427356	0.698531
slou	6.92453	0.797811	1.00602	0.79304	0.427755	0.69884
asRNA:CR45951	6.3669	0.852609	1.07588	0.792479	0.428081	0.699118
CG34265	4.42904	0.989402	1.24972	0.7917	0.428536	0.699536
CG34234	5.14358	0.987461	1.2499	0.790032	0.429509	0.700331
Lcp65Ag2	161.405	1.02488	1.29831	0.78939	0.429884	0.700457
CG44437	3.91118	1.24347	1.57487	0.789572	0.429778	0.700457
Antp	4.11667	1.05833	1.34821	0.784988	0.432461	0.701831
Obp19c	197.11	1.34852	1.72449	0.781985	0.434223	0.70312
asRNA:CR44989	5.13604	1.02218	1.30913	0.780805	0.434917	0.70312
CG12607	19.6357	0.794075	1.02458	0.775029	0.438323	0.706239
CG30383	12.2285	0.695049	0.89771	0.774247	0.438785	0.706239
Gr59f	4.99218	0.936304	1.20852	0.774751	0.438487	0.706239
CG3982	6.97018	0.793144	1.02311	0.775225	0.438207	0.706239
Cc2d2a	6.70888	0.798495	1.04417	0.764716	0.444441	0.711105
CG13731	118.674	1.49116	1.95292	0.763557	0.445131	0.711582
CG33340	5.02481	1.03053	1.35233	0.762038	0.446038	0.712612
CG15657	5.14415	0.971207	1.27897	0.759364	0.447635	0.713906
CG15082	9.22761	0.76542	1.01418	0.754717	0.450419	0.716456
CG14893	7.28211	0.740105	0.984473	0.751778	0.452185	0.717482
H2.0	8.61888	0.713512	0.951917	0.749553	0.453524	0.718133
CG5762	6.66677	0.815555	1.09013	0.748127	0.454383	0.718164
lncRNA:CR46204	4.73938	0.899344	1.20202	0.748192	0.454344	0.718164
5-HT2B	12.8703	0.691586	0.927473	0.745667	0.455869	0.719337
gsb	4.66923	1.36022	1.83219	0.742402	0.457844	0.720889
hkb	4.48694	0.952808	1.28812	0.73969	0.459488	0.722097
Klp54D	7.86649	0.716957	0.974317	0.735856	0.461818	0.723609
Rsph1	6.4466	0.776016	1.06305	0.729993	0.465394	0.725565
btd	8.55735	0.652257	0.900592	0.724254	0.46891	0.728194
CG14795	13.8598	0.631063	0.871563	0.724059	0.46903	0.728194
CG43980	6.24918	0.794689	1.10196	0.721162	0.47081	0.729055
CG34034	10.6691	0.623411	0.874622	0.712778	0.475983	0.732768
lncRNA:CR44506	4.24543	0.898626	1.26071	0.712794	0.475973	0.732768
CG14834	285.467	1.04419	1.46806	0.711273	0.476915	0.733093
Spn77Bc	10.5241	0.601506	0.846111	0.710907	0.477142	0.733263
asRNA:CR44976	7.07444	0.706343	0.999947	0.70638	0.479952	0.735507
E(spl)mgamma-HLH	12.7433	0.949387	1.34997	0.703265	0.481891	0.73689
Hsp70Ab	11.3663	0.593874	0.851008	0.697848	0.485272	0.739774
Cpr47Ea	8.2258	0.657534	0.94425	0.696356	0.486206	0.740574
Rx	5.15946	0.789373	1.13741	0.694007	0.487678	0.74209
CG15080	9.37388	0.626813	0.907238	0.690902	0.489627	0.74379
CG7884	3.48167	0.969727	1.41231	0.686623	0.49232	0.746335
CG1494	7.63043	0.689369	1.00769	0.68411	0.493906	0.747801
PH4alphaNE1	3.89965	0.955422	1.41476	0.675323	0.499471	0.751936
Jon74E	5.98689	0.739212	1.09693	0.67389	0.500381	0.752648
CG12885	6.47906	0.751186	1.12141	0.669859	0.502948	0.755377
CG32447	4.85472	0.965137	1.47	0.656558	0.511465	0.762085
CG14085	3.75033	0.888361	1.35672	0.654786	0.512606	0.762879
Ugt303B2	8.58832	0.638226	0.976464	0.653609	0.513364	0.763263
Doc3	12.6878	0.669326	1.02627	0.652194	0.514276	0.763621
pb	5.8381	0.693067	1.06879	0.648459	0.516688	0.764839
Kr	5.85872	0.931972	1.44022	0.647104	0.517565	0.765068
Desi	10.1932	0.598425	0.935591	0.639623	0.522418	0.768407
TwdlE	4.482	0.897128	1.4109	0.635854	0.524872	0.769562
ord	4.4735	0.893722	1.4184	0.630091	0.528635	0.771601
lncRNA:CR45880	3.49788	0.900682	1.43557	0.627405	0.530394	0.772451
CG31661	168.567	0.61225	0.980237	0.624594	0.532238	0.773462
dimm	3.50282	0.903085	1.44638	0.624375	0.532381	0.773462
CG42395	4.9454	0.732602	1.1765	0.622698	0.533483	0.774319
CG30457	77.2471	1.23174	1.98823	0.619515	0.535577	0.776323
lncRNA:CR43174	3.76847	0.856618	1.38555	0.618253	0.536409	0.776854
CG13251	4.98299	0.70985	1.16836	0.607559	0.54348	0.782254
CG12869	7.51293	0.606097	0.998251	0.607158	0.543746	0.78243
CG33958	6.24519	0.720111	1.20425	0.597976	0.549856	0.786955
CG13358	5.3329	0.669755	1.12108	0.59742	0.550227	0.787175
CG46387	6.1751	0.654765	1.10357	0.593313	0.552971	0.78809
Tep1	4.08482	0.805299	1.3607	0.591825	0.553967	0.788651
lncRNA:CR44472	4.30848	0.809775	1.37394	0.589381	0.555606	0.789782
CG13247	4.95447	0.72037	1.23322	0.584137	0.559128	0.792511
fd96Cb	5.92588	0.657394	1.12626	0.583698	0.559423	0.792754
CG34451	7.93483	0.592661	1.01541	0.583666	0.559445	0.792754
asRNA:CR44069	3.62762	0.758717	1.33254	0.569377	0.569101	0.799836
CG33552	4.66295	0.742572	1.31496	0.564709	0.572272	0.801843
CG42556	5.40941	0.641834	1.15566	0.555381	0.578634	0.804393
lncRNA:CR44977	5.12458	0.628403	1.13673	0.552818	0.580388	0.805136
CG13999	8.64804	0.590027	1.08239	0.545116	0.585674	0.808133
Hr51	3.51842	0.873816	1.63926	0.533055	0.593995	0.811973
CG13203	5.62915	0.616389	1.17558	0.524329	0.600049	0.816169
GstD11	4.17952	0.718722	1.37345	0.523296	0.600768	0.816823
CG42366	5.41059	0.592001	1.13974	0.519417	0.60347	0.818366
Vsx2	5.15423	0.589643	1.14685	0.514143	0.607152	0.820599
Pxd	5.14629	0.607414	1.21243	0.500989	0.616379	0.825887
rha	4.53353	0.622627	1.26038	0.493998	0.621307	0.828714
CG33189	3.54473	0.791544	1.63384	0.48447	0.628053	0.830962
lncRNA:CR44274	5.0787	0.604164	1.27206	0.474951	0.634822	0.833835
asRNA:CR45871	4.58578	0.670443	1.44796	0.463026	0.643346	0.836991
CG6294	3.49226	0.636112	1.39364	0.456438	0.648075	0.840059
asRNA:CR45145	4.06236	0.600839	1.33457	0.450213	0.652557	0.841577
E(spl)m4-BFM	11.738	1.65298	3.74687	0.441162	0.659096	0.844636
CG12911	4.33516	0.589579	1.37693	0.428184	0.668517	0.849409
CG13362	3.47784	0.647173	1.50894	0.428892	0.668002	0.849409
CG14572	18.7695	0.980238	2.33508	0.419788	0.674641	0.8533
Cpr78Cc	22.2851	0.790461	1.90018	0.415993	0.677415	0.854426
CG15615	3.97157	0.636025	1.54356	0.412049	0.680303	0.855581
E(spl)mdelta-HLH	4.03188	0.74818	2.27996	0.328155	0.742794	0.886335
E(spl)m5-HLH	5.03968	1.2263	3.76927	0.325342	0.744922	0.886929
CG10598	32.0183	0.640049	2.01631	0.317435	0.750913	0.889832
l(1)sc	9.23953	1.04115	3.74802	0.277786	0.781177	0.90369
Brd	12.759	0.859178	3.741	0.229666	0.818352	0.921037
Gs1	12412.3	0.575182	0.120578	4.77019	1.84053e-06	0.000104843
His4r	11248.5	-0.5644	0.122567	-4.60482	4.12821e-06	0.000206981
Pgm1	12127.7	-0.562276	0.12262	-4.58553	4.52842e-06	0.000221933
RpS5b	27375.6	-0.555097	0.122674	-4.52499	6.03984e-06	0.000287813
Ctl2	4236.28	0.527705	0.117264	4.50016	6.79018e-06	0.000313039
Lime	3997.03	0.583805	0.132227	4.41519	1.00923e-05	0.00044636
fbp	2850.56	-0.5823	0.134498	-4.32943	1.49496e-05	0.000635357
Dlc90F	4164.51	-0.526629	0.123789	-4.25425	2.09755e-05	0.000846959
CG4686	2917.88	-0.563255	0.140031	-4.02237	5.76163e-05	0.00197127
Nmda1	3800.68	0.580421	0.144469	4.01761	5.87915e-05	0.00199942
wal	8514.14	-0.482808	0.120993	-3.99037	6.59702e-05	0.0021936
CG1648	10811.2	-0.510463	0.128357	-3.9769	6.98196e-05	0.00230193
PRAS40	4712.51	0.581245	0.146805	3.95929	7.51718e-05	0.00243745
HINT1	4130.64	-0.482799	0.12223	-3.94992	7.81776e-05	0.00250906
BoYb	1673.51	0.552027	0.140362	3.93288	8.39354e-05	0.00267806
subdued	1461.3	0.517719	0.132024	3.9214	8.80348e-05	0.00278436
EndoU	1516.37	-0.525641	0.134536	-3.90706	9.34272e-05	0.00294634
drpr	3719.74	0.511656	0.131104	3.90267	9.51387e-05	0.00299165
CG12099	4304.85	0.494558	0.126944	3.89586	9.78506e-05	0.00305924
CG12321	2591.58	-0.551956	0.142442	-3.87496	0.000106641	0.00331502
Cwc25	2964.84	-0.56386	0.146113	-3.85906	0.000113824	0.00351819
NaPi-III	10192	0.544362	0.142677	3.81535	0.000135989	0.00409851
fs(1)K10	1914.25	0.514202	0.134923	3.81109	0.000138354	0.00415827
loco	1322.8	0.517391	0.137593	3.76029	0.000169718	0.00504518
Ent2	1979.92	0.482864	0.12844	3.75945	0.00017029	0.00504838
CAH2	2373.44	0.533026	0.141965	3.75461	0.000173609	0.00513278
eIF1	6840.52	-0.446994	0.119295	-3.74695	0.000178997	0.00523519
CG5446	1982.69	-0.482997	0.129786	-3.72149	0.000198053	0.00572782
Vinc	3544.56	0.433568	0.116844	3.71065	0.000206731	0.00595037
CG18586	1872.09	-0.535324	0.145531	-3.67842	0.000234682	0.00659777
CG12267	675.801	-0.575951	0.156758	-3.67414	0.000238647	0.00668046
CG5590	3523.49	-0.476241	0.129627	-3.67393	0.000238851	0.00668046
CG31712	1321.5	-0.468393	0.127672	-3.66871	0.000243778	0.00678338
Sxl	4223.51	0.578207	0.158127	3.6566	0.00025558	0.0070756
Acbp1	1828.15	-0.468246	0.128401	-3.64674	0.000265591	0.00731553
CG5532	1316.84	-0.485455	0.133291	-3.64206	0.000270469	0.00743106
cwo	1564.77	0.566811	0.155914	3.63541	0.000277542	0.00757314
bves	1693.1	0.544865	0.149931	3.6341	0.000278949	0.00758743
Arc2	608.624	-0.576614	0.158697	-3.63343	0.000279679	0.0075883
Fkbp39	17970.9	-0.418341	0.115158	-3.63277	0.000280399	0.0075889
CG14715	2405.91	-0.531697	0.146835	-3.62106	0.000293399	0.00787155
CG11267	8225.87	-0.466314	0.128983	-3.61533	0.00029997	0.00797965
ACC	7167.96	-0.451377	0.125567	-3.59471	0.000324754	0.00855526
cl	3555.82	-0.472212	0.131598	-3.5883	0.000332839	0.00870063
CG2061	1317.19	0.561171	0.156411	3.58781	0.000333471	0.00870063
RhoGAP92B	3078.36	0.518557	0.144519	3.58815	0.000333029	0.00870063
CG1951	2466.01	0.522349	0.145658	3.58613	0.000335628	0.00873596
udd	858.061	-0.522343	0.14593	-3.57941	0.00034437	0.00892083
siz	1775.99	0.541195	0.152234	3.55503	0.000377933	0.00974385
SpdS	2744.77	-0.5064	0.142855	-3.54485	0.000392843	0.0100332
CG1677	9492.21	0.512962	0.145049	3.53647	0.000405517	0.0103085
Dok	2605.66	0.524108	0.148833	3.52146	0.00042918	0.0108593
Ranbp21	3315.43	0.525429	0.149941	3.50425	0.000457892	0.0114526
Roc2	1026.19	-0.537305	0.153362	-3.50352	0.000459155	0.0114578
Pomp	5737.56	0.459211	0.131143	3.50161	0.000462449	0.0115136
rl	4633.22	-0.497241	0.142352	-3.49304	0.00047755	0.0118354
mbc	3446.3	0.487521	0.139835	3.48642	0.000489539	0.0120775
GILT2	1276.88	-0.479779	0.137745	-3.48308	0.000495679	0.0121738
dome	3971.94	0.46988	0.135734	3.46177	0.000536629	0.0129871
Cisd2	3665.55	-0.426837	0.123309	-3.46151	0.000537148	0.0129871
HPS4	1606.83	0.48462	0.14003	3.46083	0.000538514	0.0129912
Su(H)	1208.21	0.561037	0.162163	3.45972	0.000540746	0.0130132
Cyp6t1	843.367	-0.542002	0.157011	-3.452	0.00055645	0.0132767
glec	4621.55	0.49661	0.144322	3.44098	0.000579609	0.0137689
CG7506	955.83	-0.486685	0.141485	-3.43982	0.000582092	0.0137755
Rlb1	1051.78	-0.481808	0.14034	-3.43315	0.000596616	0.0140198
CG10383	2847.19	0.441278	0.128691	3.42897	0.000605867	0.0141153
retn	6257.57	0.542291	0.158129	3.42943	0.000604855	0.0141153
ken	2239.03	0.488236	0.142359	3.42961	0.000604443	0.0141153
smt3	12322.2	-0.447296	0.131118	-3.4114	0.000646309	0.0148312
CG9008	946.811	-0.52461	0.153804	-3.41089	0.000647502	0.0148312
Nak	2820.03	0.52881	0.155108	3.40931	0.000651269	0.0148549
kat80	3888.68	0.464755	0.136297	3.40986	0.00064996	0.0148549
ND-ACP	5712.53	-0.400181	0.117474	-3.40656	0.000657882	0.0149431
CRIF	1562.18	-0.515583	0.152058	-3.3907	0.00069714	0.0157363
Tim23	5913.73	-0.393717	0.116242	-3.38704	0.000706523	0.0158494
RpL32	38961.1	-0.542322	0.160315	-3.38285	0.000717381	0.0159941
CG5080	1848.65	0.570714	0.169289	3.37123	0.000748323	0.0165147
Hmu	8550.7	0.401329	0.119189	3.36717	0.000759434	0.0166922
iPLA2-VIA	5218.27	0.429917	0.127872	3.3621	0.000773512	0.0168678
c11.1	2686.22	0.451666	0.134482	3.35857	0.00078347	0.0170483
crol	4170.3	0.546597	0.163533	3.34242	0.000830507	0.0179284
scrib	4080.68	0.404136	0.121132	3.33633	0.000848923	0.0181816
CG30440	2091.3	0.571161	0.171422	3.3319	0.000862543	0.0183649
hzg	1565.14	0.459351	0.137904	3.33096	0.000865482	0.0183915
CG5004	2125.74	0.472395	0.141989	3.32697	0.000877946	0.0185838
CG9922	2036.22	-0.459094	0.138207	-3.32179	0.000894424	0.0188958
CG3566	1804.65	-0.505588	0.152251	-3.32075	0.000897752	0.0189294
RpL15	47644.9	-0.437903	0.132498	-3.30498	0.000949839	0.0195354
Dhpr	1973.16	-0.436496	0.132226	-3.30115	0.000962892	0.0197589
CG4716	13715.4	-0.524548	0.158919	-3.30073	0.000964335	0.0197589
EMC2A	742.501	-0.541174	0.164008	-3.29969	0.000967933	0.0197953
Naa40	1182.14	-0.575836	0.174639	-3.2973	0.000976201	0.0199173
ND-PDSW	3970.74	-0.459922	0.139945	-3.28645	0.00101458	0.0205562
CG9149	2131.78	-0.503653	0.153363	-3.28405	0.00102326	0.0206934
Chchd3	3175.89	-0.450945	0.137516	-3.27923	0.00104091	0.0209337
exd	4535.15	0.471927	0.14388	3.28	0.00103808	0.0209337
CG13364	2686.73	-0.458216	0.139768	-3.27842	0.00104391	0.0209551
garz	2199.43	0.453244	0.138374	3.27549	0.0010548	0.0210959
Npc1a	1868.95	0.546186	0.167197	3.26672	0.00108803	0.0216017
regucalcin	4084.65	0.45917	0.140646	3.26473	0.0010957	0.0216863
Vps39	1754.03	0.473877	0.145157	3.26458	0.00109627	0.0216863
CG6420	2801.53	0.548118	0.168068	3.2613	0.00110904	0.0218594
Nelf-A	3461.05	0.523035	0.160536	3.25805	0.00112183	0.0220315
CG1789	1344.07	-0.519525	0.159578	-3.25561	0.00113148	0.0221412
Grx1	2035.2	-0.467274	0.143688	-3.252	0.00114595	0.0222642
dhd	89257.6	-0.557729	0.171577	-3.25061	0.00115159	0.0223339
CG15561	644.162	-0.502095	0.154719	-3.24521	0.00117365	0.0227213
CG30403	590.544	-0.507855	0.156753	-3.23984	0.00119596	0.0231119
Pi4KIIIalpha	3362.03	0.444657	0.137313	3.23828	0.00120255	0.0231455
kcc	2677.32	0.473915	0.146331	3.23864	0.001201	0.0231455
Atxn7	1454.02	0.502237	0.155111	3.23791	0.00120408	0.0231455
mbt	3909.24	0.518449	0.160212	3.23601	0.00121214	0.0232594
mthl1	688.547	0.520551	0.161079	3.23165	0.00123078	0.0235342
CG6770	28966.1	-0.381525	0.118127	-3.2298	0.00123879	0.0236092
CG16721	2042.64	0.399993	0.123932	3.22751	0.00124875	0.0237109
AnxB9	5599.31	0.498922	0.154571	3.22778	0.00124755	0.0237109
CG17691	4696.48	-0.411523	0.127834	-3.21919	0.00128554	0.0243671
Noa36	3139.42	-0.462657	0.144042	-3.21195	0.00131836	0.0249457
rhea	2529.47	0.488456	0.152193	3.20946	0.00132986	0.0250327
CG11089	5024.69	0.43369	0.1353	3.2054	0.00134873	0.0251368
CG2841	2959.54	0.529609	0.165244	3.20501	0.00135058	0.0251368
CG7744	5962.31	0.53292	0.1662	3.20651	0.00134356	0.0251368
Tob	1072.61	0.583709	0.181968	3.20776	0.00133773	0.0251368
IntS6	2221.97	0.459658	0.143589	3.20121	0.0013685	0.0254084
otu	11652.6	0.503742	0.15762	3.19593	0.00139382	0.0257466
eEF1delta	12341.9	-0.375856	0.117722	-3.19276	0.00140922	0.0258991
trbl	2451.78	0.40379	0.126466	3.19287	0.00140868	0.0258991
Duox	4927.8	0.46775	0.146643	3.18972	0.00142408	0.0260404
CG42336	1516	-0.487362	0.152836	-3.18879	0.00142871	0.0260811
CG4455	1686.82	0.494501	0.155152	3.18721	0.00143653	0.026149
CG7458	1667.03	0.53477	0.167905	3.18495	0.00144779	0.0262971
EMRE	1725.41	-0.403939	0.126943	-3.18204	0.00146243	0.0264414
Sdr	561.61	0.495755	0.155926	3.17943	0.00147565	0.0265812
AP-1gamma	4585.99	0.458691	0.144359	3.17743	0.00148588	0.0266915
CG5726	3956.31	0.537781	0.16929	3.17668	0.00148973	0.0267023
SmE	3402.6	-0.5485	0.172745	-3.1752	0.00149733	0.0267503
CG4199	5046.52	-0.395906	0.124673	-3.17556	0.00149548	0.0267503
gpp	4255.59	0.47349	0.149333	3.17071	0.00152069	0.0270345
osk	4185.9	0.568543	0.17959	3.16577	0.00154671	0.0273061
Prosbeta7	8107.08	-0.365816	0.115581	-3.16502	0.00155071	0.0273061
SPoCk	5876.77	0.421893	0.133668	3.15627	0.00159802	0.0278763
eEF1beta	33951.7	-0.431361	0.136674	-3.15613	0.00159879	0.0278763
CG11141	2035.91	0.403435	0.127876	3.15489	0.00160557	0.0279498
CG16772	1296.72	-0.474503	0.150567	-3.15143	0.00162471	0.0281187
CG9485	5751.95	0.378609	0.120145	3.15127	0.00162561	0.0281187
Khc-73	1728.05	0.475954	0.151097	3.14999	0.00163275	0.0281527
Scm	3607.57	0.515219	0.163883	3.14382	0.00166758	0.0286171
jigr1	11327	-0.423835	0.134845	-3.14313	0.00167149	0.0286392
CG10907	877.134	-0.473565	0.150878	-3.13873	0.00169681	0.028903
RpL10Ab	41965.5	-0.486983	0.155154	-3.1387	0.00169698	0.028903
l(1)G0469	682.467	0.569734	0.18173	3.13506	0.00171817	0.0292089
ocm	1961.9	0.530405	0.169398	3.13112	0.00174143	0.0295132
Usp15-31	1823.22	0.506062	0.161693	3.12978	0.00174939	0.0295863
Rpb12	1041.25	-0.501806	0.160383	-3.1288	0.00175523	0.0295863
CG43736	3938.37	0.530232	0.169481	3.12855	0.00175668	0.0295863
Met	913.001	0.56443	0.180554	3.1261	0.00177141	0.0297882
Eato	3852.69	0.366722	0.117394	3.12384	0.00178505	0.029925
Cpr65Au	1220.37	-0.582868	0.186909	-3.11847	0.00181794	0.0303827
CG5262	1074.28	0.484557	0.155584	3.11445	0.00184289	0.0306585
Nost	4251.71	0.513705	0.164984	3.11367	0.00184778	0.0306929
CG6574	471.036	0.570511	0.183493	3.10918	0.0018761	0.0309917
Dhap-at	1329.88	0.450801	0.145074	3.10739	0.00188746	0.0311146
CG6287	9531.8	-0.345582	0.111288	-3.1053	0.00190088	0.031147
RpL31	43029.7	-0.476305	0.153532	-3.10232	0.00192013	0.0313678
mRpS7	3066.37	-0.384018	0.123854	-3.10057	0.00193146	0.0314597
CG15908	421.787	-0.55707	0.17983	-3.09776	0.00194989	0.0316639
CG31729	4572.94	0.408135	0.131806	3.09649	0.00195826	0.031733
CG30109	1474.91	-0.519537	0.167912	-3.0941	0.00197411	0.0318197
Pdxk	2817.21	-0.359034	0.116034	-3.09422	0.00197332	0.0318197
CG17361	1095.9	-0.493676	0.159627	-3.09269	0.00198353	0.0318984
Myo31DF	3469.28	0.354514	0.114637	3.09249	0.00198485	0.0318984
Mes4	1222.47	-0.435326	0.140798	-3.09185	0.00198915	0.0319203
Syx6	2336.4	0.375605	0.121829	3.08305	0.00204893	0.0326389
RpL21	47067.4	-0.444871	0.144443	-3.0799	0.00207068	0.0329371
COX7A	6622.68	-0.407193	0.132298	-3.07785	0.00208503	0.0330686
lncRNA:CR30055	1292.2	-0.454742	0.147784	-3.07707	0.00209049	0.033107
brwl	1624.23	0.378638	0.123102	3.07582	0.00209928	0.0331979
CG2186	2099.52	0.480733	0.156339	3.07494	0.00210548	0.0332477
SmF	1877.53	-0.460013	0.149688	-3.07316	0.00211806	0.0333978
gzl	3089.43	0.486535	0.158395	3.07165	0.00212879	0.0335184
Pfdn1	1897.92	-0.408291	0.133087	-3.06784	0.00215613	0.0337076
Tom7	2124.45	-0.452219	0.147406	-3.06785	0.00215605	0.0337076
Dcr-2	3113.48	0.399669	0.130369	3.06566	0.00217187	0.0339023
Pfdn6	2351.02	-0.457148	0.149249	-3.06299	0.00219136	0.0341247
AIMP1	2605.61	-0.420662	0.137343	-3.06285	0.00219238	0.0341247
Roc1a	5011.47	-0.421441	0.137712	-3.06031	0.00221107	0.0343487
CG5504	4050.17	0.368155	0.120385	3.05814	0.00222718	0.0345181
CG2202	1872.05	0.471663	0.154449	3.05384	0.00225931	0.0349663
CG16753	909.23	-0.462454	0.151495	-3.0526	0.0022687	0.0350593
oys	7150.11	0.413417	0.135449	3.05219	0.00227177	0.0350593
fabp	7091.8	-0.444929	0.145947	-3.04856	0.00229939	0.0354353
RpS14a	23395.8	-0.458587	0.150529	-3.0465	0.00231521	0.0355783
U4-U6-60K	2858.63	-0.436267	0.143352	-3.04333	0.00233974	0.0357533
mRpL12	3756	-0.425629	0.140003	-3.04014	0.00236472	0.0360338
BCAS2	1762.15	-0.46317	0.152463	-3.03792	0.00238215	0.0362486
cos	2591.6	0.461623	0.152027	3.03645	0.00239384	0.036353
htk	1457.1	0.408548	0.134633	3.03452	0.00240919	0.0364055
alpha4GT1	1750.99	0.434563	0.1433	3.03254	0.00242506	0.0365321
Hsepi	1157.26	0.499554	0.164759	3.03203	0.00242915	0.0365321
trbd	1950.59	0.401814	0.132528	3.03192	0.00243004	0.0365321
dos	4287.02	0.458343	0.151261	3.03015	0.00244435	0.0365812
RpS27	26573.7	-0.466394	0.154002	-3.0285	0.00245768	0.0366798
EloC	2202.76	-0.406481	0.134566	-3.02068	0.00252206	0.0374352
CG10413	3836.47	0.47357	0.156909	3.01812	0.00254345	0.03765
CG18547	1876.96	-0.549933	0.182411	-3.0148	0.00257148	0.0380132
Mal-A7	8398.82	-0.474323	0.157378	-3.0139	0.0025791	0.0380225
Atg1	3060.9	0.483074	0.160423	3.01125	0.00260177	0.0383048
MFS16	2143.61	0.404524	0.134381	3.01029	0.00260998	0.0383395
Pcyt1	3914.09	0.409229	0.13595	3.01015	0.00261117	0.0383395
Lap1	2240.31	0.484675	0.161133	3.00793	0.00263034	0.038459
Atg12	500.129	-0.555212	0.184603	-3.00759	0.00263325	0.038459
mRpL52	1299.47	-0.497781	0.165487	-3.00798	0.00262989	0.038459
Sema5c	681.003	0.46977	0.156238	3.00676	0.00264048	0.03851
Chrac-14	1908.92	-0.47851	0.159242	-3.00491	0.00265657	0.0386927
[truncated: 14,762 more rows]

## Sheet: W_DEGs_f
gene	baseMean	log2FoldChange	lfcSE	stat	pvalue	padj	DEG
betaTub60D	1991.37	2.27277	0.103209	22.021	1.81416e-107	1.99884e-103	UP
Osi6	1437.37	10.3108	0.583516	17.6701	7.12649e-70	3.92598e-66	UP
Socs36E	1742.33	3.85131	0.219389	17.5547	5.47289e-69	2.01001e-65	UP
CG7298	1529.68	4.18934	0.2426	17.2685	8.12219e-67	2.23726e-63	UP
CG5770	498.775	2.81986	0.16828	16.7569	5.04159e-63	1.11096e-59	UP
mesh	3531.44	1.69881	0.10158	16.7238	8.79906e-63	1.6158e-59	UP
CG10182	595.18	4.01321	0.242517	16.5482	1.65073e-61	2.59825e-58	UP
Muc68E	833.82	2.64972	0.174636	15.1728	5.35045e-52	6.55014e-49	UP
CG13325	392.692	2.58731	0.179412	14.421	3.8154e-47	4.10772e-44	UP
Osi7	985.112	10.5697	0.739561	14.2919	2.45979e-46	2.2585e-43	UP
Ets21C	267.925	3.72913	0.262248	14.2199	6.8985e-46	5.84674e-43	UP
CG9184	250.751	6.88499	0.486723	14.1456	1.98831e-45	1.46048e-42	UP
Uro	912.432	2.24203	0.160737	13.9484	3.21534e-44	2.21416e-41	UP
CG15043	3199.98	2.48852	0.180093	13.818	1.986e-43	1.28716e-40	UP
Fst	4409.99	3.91604	0.285444	13.7191	7.79837e-43	4.77347e-40	UP
CG33337	153.17	6.16907	0.461762	13.3598	1.03792e-40	6.01882e-38	UP
CG13482	1503.51	1.67067	0.125175	13.3466	1.23916e-40	6.82654e-38	UP
CG15211	652.584	1.79239	0.134967	13.2802	3.01636e-40	1.58258e-37	UP
ImpL2	1078.41	1.65782	0.127105	13.0429	6.97095e-39	3.49118e-36	UP
exex	419.274	3.11273	0.24009	12.9649	1.93595e-38	9.27403e-36	UP
ImpE2	281.473	7.94024	0.616824	12.8728	6.4054e-38	2.94061e-35	UP
CG14205	587.806	3.60757	0.281068	12.8352	1.04123e-37	4.41243e-35	UP
CG14219	324.697	3.9296	0.317108	12.392	2.88727e-35	1.17822e-32	UP
CG7720	1126.86	2.0667	0.169352	12.2036	2.97486e-34	1.17061e-31	UP
CG9083	119.151	5.40001	0.448482	12.0406	2.17245e-33	8.25381e-31	UP
CG2962	157.228	5.9205	0.493575	11.9951	3.76764e-33	1.38373e-30	UP
CG13159	230.716	8.15116	0.682623	11.9409	7.24023e-33	2.57332e-30	UP
MFS12	925.56	1.7866	0.150342	11.8836	1.44077e-32	4.96074e-30	UP
Hsp68	389.895	2.6506	0.226063	11.725	9.48546e-32	3.07385e-29	UP
wdp	1897.34	1.18499	0.102061	11.6106	3.63968e-31	1.11381e-28	UP
CG46339	668.69	1.51422	0.131065	11.5532	7.11266e-31	2.0623e-28	UP
Acbp6	228.195	4.22067	0.365941	11.5338	8.91673e-31	2.51909e-28	UP
Tsf1	30014.5	1.20341	0.104471	11.5191	1.05752e-30	2.91293e-28	UP
Oatp33Eb	720.923	1.48061	0.130248	11.3676	6.06209e-30	1.62908e-27	UP
ect	339.362	3.99141	0.351383	11.3591	6.6794e-30	1.75223e-27	UP
Cht4	1103.95	2.8135	0.251404	11.1911	4.50643e-29	1.13681e-26	UP
nur	227.049	8.44372	0.75802	11.1392	8.08563e-29	1.97972e-26	UP
CG5550	200.022	2.55701	0.231845	11.0289	2.77167e-28	6.63874e-26	UP
CG43085	233.333	5.27743	0.48242	10.9395	7.46236e-28	1.74937e-25	UP
CG14879	343.023	2.10754	0.192994	10.9202	9.23031e-28	2.11874e-25	UP
upd3	112.786	5.25331	0.485225	10.8265	2.57701e-27	5.79459e-25	UP
Osi14	161.335	3.65748	0.338236	10.8134	2.9744e-27	6.55438e-25	UP
CG15239	128.229	7.29439	0.686676	10.6227	2.33591e-26	5.04648e-24	UP
CG43773	159.526	5.8991	0.560457	10.5255	6.59044e-26	1.39641e-23	UP
CG10910	1571.47	1.85226	0.176352	10.5032	8.35063e-26	1.73598e-23	UP
CG34043	367.829	1.97301	0.190107	10.3784	3.10926e-25	6.2287e-23	UP
TwdlF	260.909	9.05585	0.878206	10.3118	6.23521e-25	1.22678e-22	UP
CG9411	136.816	4.07356	0.397491	10.2482	1.20597e-24	2.33112e-22	UP
CG14756	105.91	7.0263	0.703874	9.98233	1.82137e-23	3.40133e-21	UP
vsg	13516.5	1.03463	0.10376	9.97137	2.03398e-23	3.73506e-21	UP
ABCA	2908.95	1.37432	0.14075	9.76421	1.60362e-22	2.84979e-20	UP
CG5966	4655.07	1.49561	0.155104	9.64261	5.28285e-22	9.09476e-20	UP
Atg8a	10563.5	0.951179	0.0990562	9.60242	7.80901e-22	1.30363e-19	UP
mys	3976.15	1.02464	0.106747	9.59873	8.0937e-22	1.33099e-19	UP
CG34232	338.458	1.46174	0.152734	9.57054	1.06346e-21	1.72311e-19	UP
to	782.4	1.54689	0.161842	9.55806	1.19983e-21	1.9159e-19	UP
CG12780	615.333	1.23155	0.129231	9.52986	1.57497e-21	2.479e-19	UP
Phk-3	582.783	1.84301	0.195669	9.41902	4.55324e-21	7.06586e-19	UP
CG32284	75.2168	3.66614	0.398776	9.19348	3.80344e-20	5.51399e-18	UP
ImpL1	131.036	7.30911	0.796564	9.1758	4.48251e-20	6.41406e-18	UP
Gagr	194.185	2.32457	0.254782	9.12379	7.25432e-20	1.02472e-17	UP
TwdlT	61.816	3.71819	0.411795	9.02923	1.72883e-19	2.38104e-17	UP
stv	1360.38	1.38075	0.153145	9.01601	1.95058e-19	2.65326e-17	UP
CG6770	43399.3	0.818477	0.0909995	8.9943	2.37745e-19	3.15599e-17	UP
CG1572	1135.05	1.04123	0.116884	8.90827	5.18369e-19	6.71928e-17	UP
CG7453	3737.6	0.949756	0.106716	8.89987	5.59132e-19	7.16339e-17	UP
ImpE1	66.9641	4.29822	0.484096	8.87885	6.75577e-19	8.55576e-17	UP
dyl	139.526	10.6006	1.20732	8.78029	1.63054e-18	1.93175e-16	UP
CG11878	2767.3	1.22338	0.139704	8.75691	2.00674e-18	2.32739e-16	UP
CG18480	457.295	1.22142	0.140034	8.72235	2.72491e-18	3.06358e-16	UP
CG6118	106.26	7.76442	0.891078	8.71351	2.94606e-18	3.27876e-16	UP
drongo	4631.49	0.804871	0.0925521	8.69641	3.42544e-18	3.77415e-16	UP
CG34220	44659.8	1.88388	0.216895	8.68569	3.7646e-18	4.10677e-16	UP
TotA	8581.66	3.67987	0.424627	8.66611	4.47119e-18	4.78287e-16	UP
Osi15	241.878	10.4319	1.20603	8.64978	5.15988e-18	5.46649e-16	UP
Osi20	121.196	10.3977	1.21068	8.5883	8.82686e-18	9.17494e-16	UP
CG14110	178.287	9.10748	1.06458	8.55496	1.17909e-17	1.21413e-15	UP
Gli	640.493	1.30403	0.152593	8.54577	1.27678e-17	1.30255e-15	UP
serp	291.238	1.78125	0.208767	8.53225	1.43524e-17	1.45078e-15	UP
obst-A	147.447	2.63567	0.309056	8.52811	1.48759e-17	1.49002e-15	UP
CG5756	66.8817	5.87289	0.689097	8.52259	1.5602e-17	1.54867e-15	UP
CG10211	171.667	2.47894	0.291334	8.50894	1.75525e-17	1.72673e-15	UP
Kah	184.814	1.699	0.200905	8.45674	2.74963e-17	2.65749e-15	UP
Cyp6a23	3767.44	1.10113	0.130354	8.44725	2.98241e-17	2.85741e-15	UP
Os-C	49.2806	4.72576	0.559849	8.44113	3.1429e-17	2.98522e-15	UP
Pgcl	305.056	1.51801	0.180035	8.43176	3.40503e-17	3.20654e-15	UP
slbo	79.1787	3.06391	0.367896	8.32821	8.20769e-17	7.53603e-15	UP
CG32694	535.132	1.77103	0.213124	8.30984	9.58274e-17	8.65431e-15	UP
Hex-A	8440.73	0.866084	0.104398	8.29597	1.077e-16	9.56964e-15	UP
Ldh	685.056	1.41063	0.170067	8.29456	1.08992e-16	9.60702e-15	UP
NKAIN	4313.52	0.752015	0.0909781	8.26589	1.38658e-16	1.20294e-14	UP
bmm	5498.3	0.841017	0.102059	8.24053	1.71449e-16	1.4758e-14	UP
fs(1)K10	2162.69	0.897848	0.109375	8.20892	2.2319e-16	1.90629e-14	UP
Ptp99A	1981.56	1.08616	0.132653	8.18801	2.65578e-16	2.23369e-14	UP
CG3709	900.471	1.0157	0.124198	8.17807	2.88423e-16	2.40746e-14	UP
CG13075	174.295	2.52366	0.309661	8.14973	3.64746e-16	3.02163e-14	UP
CG13585	1335.44	0.852392	0.104668	8.1438	3.83069e-16	3.14974e-14	UP
CG5246	360.092	2.36728	0.292636	8.0895	5.99102e-16	4.85361e-14	UP
CG15080	56.5622	3.90152	0.482623	8.08399	6.26831e-16	5.04118e-14	UP
CG34324	22638	1.44746	0.179073	8.08305	6.31676e-16	5.04334e-14	UP
Osi19	80.7105	9.81115	1.21448	8.07845	6.55954e-16	5.1995e-14	UP
scb	1834.08	1.21983	0.151693	8.04143	8.87963e-16	6.98827e-14	UP
CG9095	88.0523	2.83933	0.353488	8.03234	9.56288e-16	7.47261e-14	UP
CG6026	58.926	6.49789	0.810151	8.02058	1.05244e-15	8.16607e-14	UP
CG10911	14449	1.29381	0.161922	7.99033	1.34574e-15	1.03688e-13	UP
CG1246	1330.69	1.06331	0.133878	7.94239	1.98317e-15	1.49662e-13	UP
Hil	277.209	1.39098	0.175849	7.91011	2.57155e-15	1.91441e-13	UP
Sxl	4953.25	1.03666	0.132316	7.83476	4.69729e-15	3.40492e-13	UP
CG13324	622.251	2.01898	0.257869	7.82947	4.89916e-15	3.50513e-13	UP
glec	5424.38	0.966076	0.124161	7.78084	7.20463e-15	4.99249e-13	UP
mey	67.0748	4.08425	0.525293	7.77519	7.53349e-15	5.18775e-13	UP
Lst	2667.68	0.853872	0.110437	7.73175	1.06078e-14	7.25942e-13	UP
CG11378	660.291	0.977008	0.126543	7.72073	1.15668e-14	7.86685e-13	UP
CG43349	1321.97	1.09009	0.141711	7.69235	1.44452e-14	9.76425e-13	UP
CG3108	123.845	9.46507	1.2345	7.66715	1.75865e-14	1.16727e-12	UP
CG12017	59.1512	9.36305	1.22671	7.63264	2.29994e-14	1.50838e-12	UP
Osi9	87.2332	8.06168	1.06507	7.56917	3.75612e-14	2.43441e-12	UP
Mmp1	884.676	1.48349	0.197173	7.52378	5.32135e-14	3.40876e-12	UP
CG12009	82.0727	7.98106	1.06498	7.49407	6.67705e-14	4.25247e-12	UP
Sid	111.614	1.96269	0.263384	7.45183	9.20519e-14	5.76266e-12	UP
qm	1498.68	0.814503	0.10936	7.44789	9.48481e-14	5.90416e-12	UP
CG9380	2093.24	0.965471	0.129728	7.44226	9.89741e-14	6.05832e-12	UP
Spn43Aa	44.5401	5.05931	0.680837	7.43102	1.07765e-13	6.55997e-12	UP
puc	1759.87	0.95492	0.128887	7.40898	1.27272e-13	7.70488e-12	UP
CG10591	105.963	9.24047	1.24785	7.40513	1.31021e-13	7.88847e-12	UP
bnb	1070.45	1.40239	0.189803	7.38862	1.48362e-13	8.88395e-12	UP
ple	306.047	1.78685	0.241969	7.38462	1.52884e-13	9.10528e-12	UP
neo	63.5055	7.00177	0.948978	7.37822	1.60419e-13	9.50269e-12	UP
CG43348	367.959	2.21623	0.301113	7.36013	1.8373e-13	1.07108e-11	UP
CG4702	85.9484	8.93735	1.21859	7.3342	2.23043e-13	1.27994e-11	UP
CG7702	402.634	1.10831	0.151258	7.32726	2.349e-13	1.341e-11	UP
a10	41.9697	4.82925	0.661118	7.30467	2.77943e-13	1.56243e-11	UP
Thd1	2197.83	1.12194	0.154212	7.27533	3.45581e-13	1.92304e-11	UP
Vrp1	1712.06	0.958574	0.132055	7.25887	3.90329e-13	2.16113e-11	UP
mthl14	317.676	1.44912	0.199942	7.2477	4.23893e-13	2.32361e-11	UP
hzg	1811.33	0.902083	0.124581	7.24093	4.45619e-13	2.43061e-11	UP
CG32302	412.863	2.46418	0.341937	7.20651	5.7403e-13	3.0852e-11	UP
TotC	5375.76	3.93053	0.546514	7.19201	6.38438e-13	3.41471e-11	UP
nw	67.1281	6.05224	0.844417	7.16736	7.6457e-13	4.05001e-11	UP
CG32982	363.363	1.42381	0.198981	7.15551	8.33629e-13	4.3947e-11	UP
CG45050	12968.8	1.15806	0.16216	7.14144	9.23581e-13	4.84572e-11	UP
orb	6567.05	0.93839	0.131429	7.13989	9.34088e-13	4.87762e-11	UP
Myo31DF	3729.79	0.638357	0.0898858	7.10187	1.2308e-12	6.36666e-11	UP
Ggamma1	6392.43	0.747173	0.105264	7.09811	1.26471e-12	6.51149e-11	UP
CG13654	176.011	1.43179	0.202328	7.07659	1.47746e-12	7.57148e-11	UP
Spn100A	36.4802	5.48327	0.775954	7.06649	1.58898e-12	8.06794e-11	UP
CG13506	1241.83	1.03769	0.14764	7.02853	2.08722e-12	1.05009e-10	UP
cDIP	897.328	1.06248	0.151358	7.01966	2.22401e-12	1.10879e-10	UP
Msr-110	6657.03	0.895227	0.127528	7.01984	2.2213e-12	1.10879e-10	UP
ytr	4653.83	1.03862	0.148483	6.99486	2.65522e-12	1.31189e-10	UP
osk	4804.81	0.981682	0.140549	6.98463	2.85617e-12	1.39864e-10	UP
CG13323	3706.25	1.34801	0.193262	6.97501	3.05854e-12	1.49111e-10	UP
CG7173	58.5874	7.48384	1.07388	6.96897	3.19261e-12	1.54282e-10	UP
CG4115	156.719	2.30777	0.332181	6.94732	3.72296e-12	1.78346e-10	UP
CG1979	311.701	2.00577	0.289464	6.92926	4.2306e-12	2.00917e-10	UP
sty	468.653	2.36575	0.343031	6.89662	5.32531e-12	2.47083e-10	UP
Muc68D	10169.4	0.857944	0.124573	6.88709	5.69463e-12	2.62525e-10	UP
CG15731	59.2264	8.39886	1.22562	6.85274	7.2448e-12	3.32597e-10	UP
CG17931	275.161	1.83906	0.268903	6.83912	7.96832e-12	3.61065e-10	UP
CG30090	80.9933	2.13203	0.31191	6.83541	8.17735e-12	3.66252e-10	UP
cdc14	1341.37	0.885962	0.129753	6.82807	8.60617e-12	3.8235e-10	UP
CG12723	36.2752	8.65736	1.2683	6.82594	8.73518e-12	3.86523e-10	UP
CG17672	41.0872	3.76484	0.551726	6.82375	8.86914e-12	3.90881e-10	UP
Ance-5	625.659	1.06319	0.156426	6.79674	1.07013e-11	4.67885e-10	UP
CG15282	38.7178	6.3032	0.927866	6.79322	1.09657e-11	4.7755e-10	UP
ena	2515.84	0.74004	0.10926	6.77322	1.25944e-11	5.46318e-10	UP
CG32855	34.5046	4.68275	0.692166	6.76536	1.32981e-11	5.72339e-10	UP
CG33258	2421.42	1.04607	0.154878	6.75411	1.43712e-11	6.16115e-10	UP
CG3308	2620.84	0.698565	0.10351	6.74879	1.49084e-11	6.36668e-10	UP
CG1673	1958.89	1.00395	0.148998	6.738	1.60581e-11	6.77887e-10	UP
CG15771	8042.21	0.614183	0.0911967	6.73471	1.6426e-11	6.90768e-10	UP
CG42397	664.125	1.4016	0.208716	6.71535	1.87617e-11	7.83015e-10	UP
TotM	3015.85	3.60922	0.53956	6.68919	2.24411e-11	9.15764e-10	UP
Gasp	348.791	1.57939	0.236193	6.68685	2.28033e-11	9.27109e-10	UP
Thor	8267.7	1.02851	0.155072	6.63248	3.30099e-11	1.32099e-09	UP
CG44014	1034.35	0.792247	0.119456	6.63212	3.30906e-11	1.32099e-09	UP
Osi18	49.4214	8.13635	1.2313	6.60791	3.89789e-11	1.55043e-09	UP
CG4269	110.593	2.01451	0.305377	6.5968	4.2014e-11	1.65918e-09	UP
verm	329.241	2.0789	0.316833	6.56152	5.3263e-11	2.07368e-09	UP
Argl	1543.54	0.685485	0.104585	6.55433	5.58941e-11	2.16681e-09	UP
CG4781	743.859	0.95171	0.145451	6.54317	6.02298e-11	2.32032e-09	UP
Mmp2	456.738	1.16976	0.179061	6.53274	6.45776e-11	2.47915e-09	UP
CG12964	30.9684	5.22781	0.801792	6.52016	7.02332e-11	2.67761e-09	UP
CG31664	91.2388	1.89952	0.292225	6.50021	8.021e-11	3.04743e-09	UP
p38c	178.334	1.3536	0.20858	6.48962	8.60529e-11	3.23594e-09	UP
CG16772	2055.4	0.883522	0.136174	6.48821	8.68647e-11	3.25536e-09	UP
UBL3	2832.38	0.713318	0.110198	6.47304	9.60481e-11	3.5512e-09	UP
Atf3	609.339	1.50055	0.232057	6.4663	1.0043e-10	3.7008e-09	UP
moody	619.929	1.17774	0.182412	6.45649	1.07156e-10	3.93548e-09	UP
CG9743	1244.3	0.767923	0.119057	6.45007	1.11802e-10	4.09246e-09	UP
CG5011	909.915	1.03216	0.160691	6.42329	1.33362e-10	4.86552e-09	UP
cbt	2208.72	0.818568	0.12782	6.40406	1.51297e-10	5.50163e-09	UP
CG7191	67.8441	2.11997	0.331647	6.39224	1.63472e-10	5.90535e-09	UP
Glt	3468.93	1.01147	0.158372	6.38667	1.69535e-10	6.0845e-09	UP
CG11318	295.202	1.53472	0.240952	6.3694	1.89769e-10	6.77988e-09	UP
Swim	1687.29	1.11765	0.176013	6.34981	2.15574e-10	7.6128e-09	UP
DIP1	3198.54	0.752766	0.11864	6.34496	2.22482e-10	7.80848e-09	UP
CG15312	2754.76	0.785792	0.12437	6.31818	2.64668e-10	9.17016e-09	UP
Aef1	6147.05	0.707911	0.112211	6.30876	2.81284e-10	9.71531e-09	UP
CG32365	2176.07	0.60175	0.0954141	6.30673	2.85001e-10	9.81294e-09	UP
flz	34.0918	4.4677	0.709079	6.30071	2.96285e-10	1.00755e-08	UP
Dad	984.27	0.851261	0.135434	6.28542	3.26965e-10	1.10772e-08	UP
Obp83a	27.273	5.35032	0.851551	6.28303	3.32033e-10	1.11631e-08	UP
Dh44	101.535	1.95716	0.311636	6.28026	3.37999e-10	1.13194e-08	UP
caps	641.639	1.30016	0.207794	6.25697	3.92523e-10	1.29099e-08	UP
Fas1	7022.24	0.734121	0.117436	6.25123	4.0722e-10	1.32744e-08	UP
CG11786	26.4881	5.32234	0.85287	6.24051	4.36149e-10	1.40923e-08	UP
CG15818	268.696	1.09594	0.176369	6.21393	5.16747e-10	1.65992e-08	UP
CG16965	563.082	0.992658	0.160517	6.18412	6.24503e-10	1.98293e-08	UP
Lip2	77.9836	2.03581	0.329751	6.17377	6.66826e-10	2.10518e-08	UP
CG14961	108.045	2.38163	0.387312	6.14912	7.79124e-10	2.45268e-08	UP
Cyp4p3	145.94	1.38594	0.225566	6.14428	8.0328e-10	2.52152e-08	UP
Abi	3446.84	0.601311	0.0979558	6.1386	8.32518e-10	2.60587e-08	UP
Nelf-A	3573.59	0.701578	0.114331	6.13637	8.44295e-10	2.63525e-08	UP
CG16786	65.0071	2.48552	0.405189	6.13421	8.55824e-10	2.66369e-08	UP
CG7695	998.913	1.33154	0.217099	6.13335	8.60487e-10	2.67066e-08	UP
Tis11	4560.39	0.976746	0.159442	6.12603	9.00963e-10	2.75917e-08	UP
CG11686	490.705	0.839254	0.137	6.12594	9.01525e-10	2.75917e-08	UP
Pi3K92E	3737.8	0.724491	0.118604	6.10852	1.00561e-09	3.06073e-08	UP
CG10383	3397.29	0.952819	0.156273	6.09716	1.0797e-09	3.25922e-08	UP
Crys	265.651	1.23213	0.202288	6.09096	1.12235e-09	3.3787e-08	UP
Zasp66	5667.48	0.70548	0.115942	6.08479	1.16645e-09	3.50189e-08	UP
dl	3564.74	0.667871	0.109778	6.08381	1.17362e-09	3.51385e-08	UP
CG14960	21.8905	7.92812	1.31051	6.04965	1.45165e-09	4.26083e-08	UP
CG30371	637.525	0.98303	0.162481	6.05013	1.44727e-09	4.26083e-08	UP
Jon66Cii	28.7347	5.43171	0.898675	6.04414	1.5021e-09	4.38997e-08	UP
Tep4	1719.09	0.854204	0.14155	6.03464	1.5932e-09	4.61221e-08	UP
Stam	3107.58	0.714773	0.118448	6.03447	1.59489e-09	4.61221e-08	UP
Rgl	1400.04	0.814303	0.134988	6.03243	1.61509e-09	4.647e-08	UP
Cht9	550.8	1.50938	0.251238	6.00776	1.88105e-09	5.32787e-08	UP
pigs	719.59	1.5428	0.256899	6.00548	1.90771e-09	5.37575e-08	UP
CG3036	3010.95	0.750305	0.12499	6.00293	1.93787e-09	5.44681e-08	UP
tyn	282.27	1.73759	0.289733	5.99721	2.00735e-09	5.61345e-08	UP
Dr	95.8154	2.19844	0.366747	5.99442	2.04208e-09	5.68618e-08	UP
CG15784	5305.76	0.644444	0.10751	5.9943	2.04368e-09	5.68618e-08	UP
CG11905	28.564	5.86142	0.978611	5.98953	2.1045e-09	5.84065e-08	UP
CG32170	178.105	1.23508	0.206353	5.98529	2.16003e-09	5.9797e-08	UP
CG14441	469.424	1.49029	0.249308	5.9777	2.26304e-09	6.24917e-08	UP
CG31559	26.7981	5.36034	0.899299	5.96058	2.5135e-09	6.8719e-08	UP
Gyg	3583.46	0.747681	0.12548	5.95859	2.5442e-09	6.93863e-08	UP
CG30098	59.3317	2.59711	0.437457	5.93682	2.90596e-09	7.86679e-08	UP
CG13806	71.0599	1.91397	0.322578	5.93336	2.96797e-09	8.01496e-08	UP
Ndg	309.255	1.12475	0.189598	5.93229	2.98732e-09	8.04273e-08	UP
Sema2a	4017.21	0.865801	0.146573	5.90696	3.48484e-09	9.25203e-08	UP
dnr1	796.249	1.24689	0.211207	5.90366	3.55528e-09	9.39378e-08	UP
CG6409	19956.7	1.17009	0.198248	5.90215	3.58794e-09	9.4574e-08	UP
kkv	46.7004	2.45382	0.415828	5.90103	3.61233e-09	9.49897e-08	UP
CG14107	23.8005	4.8469	0.822417	5.89348	3.78141e-09	9.91989e-08	UP
Gfat1	697.354	0.709336	0.120598	5.88184	4.05735e-09	1.06185e-07	UP
Np	28.2332	5.82515	0.991586	5.87458	4.23922e-09	1.1042e-07	UP
CG11791	2110.11	0.723935	0.123682	5.85319	4.82239e-09	1.25019e-07	UP
Glut4EF	571.861	1.53393	0.262622	5.84083	5.19403e-09	1.33398e-07	UP
lap	4242.96	0.620383	0.106475	5.82654	5.65895e-09	1.44664e-07	UP
Strica	678.316	0.80243	0.137882	5.81968	5.89615e-09	1.50379e-07	UP
Naus	2902.05	0.920289	0.158669	5.80005	6.62958e-09	1.6715e-07	UP
Lsp2	9202.57	1.58732	0.274164	5.78969	7.05173e-09	1.76582e-07	UP
GIIIspla2	3851.97	0.609096	0.105275	5.78577	7.21802e-09	1.80336e-07	UP
CG4502	3197.29	0.708154	0.122543	5.7788	7.52332e-09	1.87538e-07	UP
ken	2525.47	0.870723	0.15105	5.76447	8.19146e-09	2.02817e-07	UP
Jupiter	12762.7	0.905818	0.157165	5.76349	8.23917e-09	2.03541e-07	UP
CG10912	2899.42	1.29803	0.225353	5.75998	8.41223e-09	2.07351e-07	UP
CG13362	30.4361	4.49072	0.781164	5.74875	8.9903e-09	2.19149e-07	UP
CG42331	61.8864	2.83266	0.492737	5.74884	8.98575e-09	2.19149e-07	UP
CG13704	1248.37	0.747076	0.130231	5.73655	9.66217e-09	2.34489e-07	UP
CG30015	1054.67	1.04079	0.182586	5.70025	1.19635e-08	2.84695e-07	UP
nmo	3097.07	0.724379	0.127251	5.69253	1.25167e-08	2.97218e-07	UP
CG13252	569.512	1.11032	0.195065	5.69202	1.25546e-08	2.97477e-07	UP
CG11360	1062.58	0.837805	0.147305	5.68756	1.28868e-08	3.04694e-07	UP
raw	2021.62	0.77494	0.136687	5.66945	1.43254e-08	3.3726e-07	UP
CG14650	3191.46	0.615184	0.108502	5.66978	1.42983e-08	3.3726e-07	UP
CG13321	3170.78	0.99704	0.176216	5.65805	1.53101e-08	3.59673e-07	UP
CG43366	26.7106	7.24707	1.28329	5.64727	1.63012e-08	3.8133e-07	UP
exd	4765.51	0.694071	0.122968	5.64431	1.65843e-08	3.87131e-07	UP
CG18635	223.321	1.12305	0.199058	5.64185	1.68233e-08	3.91879e-07	UP
Cpr49Ac	24.0196	4.82603	0.856468	5.63481	1.75255e-08	4.05663e-07	UP
dao	145.11	1.49371	0.265177	5.63287	1.77235e-08	4.09386e-07	UP
Fas3	901.562	1.23708	0.219659	5.63182	1.78318e-08	4.11027e-07	UP
yuri	487.849	0.840595	0.149787	5.61193	2.00087e-08	4.54548e-07	UP
CG1273	49.8895	2.75549	0.491189	5.60983	2.02531e-08	4.58496e-07	UP
NUCB1	4452.47	0.692883	0.123515	5.60972	2.02657e-08	4.58496e-07	UP
CG15021	210.927	1.0696	0.190693	5.609	2.03495e-08	4.59449e-07	UP
Tig	647.108	1.23078	0.219477	5.60777	2.04949e-08	4.61489e-07	UP
Eip93F	483.976	2.06858	0.369622	5.59649	2.18737e-08	4.89847e-07	UP
Rala	3821.29	0.841804	0.150594	5.58991	2.27191e-08	5.07746e-07	UP
CG8547	1604.57	0.689214	0.123387	5.5858	2.32626e-08	5.17792e-07	UP
nub	329.127	1.30335	0.234262	5.56362	2.64241e-08	5.82281e-07	UP
CG6424	29.8142	3.73391	0.672079	5.55575	2.76416e-08	6.07894e-07	UP
atk	84.5669	2.57698	0.464027	5.55352	2.79981e-08	6.14508e-07	UP
sqd	21705.4	0.804329	0.144969	5.54829	2.88473e-08	6.30185e-07	UP
CG9897	302.121	1.06608	0.192556	5.53645	3.08659e-08	6.70771e-07	UP
mas	25.2193	7.16161	1.29528	5.52902	3.22024e-08	6.9298e-07	UP
ssx	3355.36	0.715824	0.129507	5.52731	3.25173e-08	6.98394e-07	UP
Idgf1	1629.14	0.871827	0.157888	5.52182	3.35508e-08	7.15014e-07	UP
stas	4909	0.594966	0.107758	5.52134	3.36419e-08	7.15571e-07	UP
TotB	20.5398	4.93938	0.896125	5.51193	3.54913e-08	7.49125e-07	UP
Sox14	718.423	0.942227	0.171043	5.50872	3.61457e-08	7.60026e-07	UP
drm	201.071	1.96009	0.356403	5.49964	3.80569e-08	7.98687e-07	UP
Chd64	6712.17	0.695573	0.12663	5.49296	3.95253e-08	8.26357e-07	UP
apn	20.5328	5.36354	0.977739	5.48566	4.1193e-08	8.57967e-07	UP
CG18557	24.1314	4.3315	0.792168	5.46791	4.55378e-08	9.43945e-07	UP
4E-T	4014.03	0.642707	0.117588	5.46574	4.60992e-08	9.52947e-07	UP
FoxK	2879.61	0.836749	0.153253	5.45993	4.76318e-08	9.80949e-07	UP
CG9568	1420.1	0.790742	0.144841	5.45938	4.7779e-08	9.82143e-07	UP
nyo	25.6752	7.18853	1.31698	5.45834	4.80607e-08	9.86094e-07	UP
ITP	353.447	1.32361	0.24295	5.44807	5.09196e-08	1.03703e-06	UP
Lsd-2	27210.3	0.601872	0.110509	5.44637	5.14069e-08	1.04502e-06	UP
Pebp1	661.183	1.30049	0.23953	5.42934	5.65619e-08	1.1477e-06	UP
CG13428	735.056	0.867944	0.159983	5.42524	5.78775e-08	1.17008e-06	UP
CG4650	24.4653	3.52301	0.649819	5.42153	5.90909e-08	1.19242e-06	UP
CG31998	3700.97	0.749371	0.138383	5.41519	6.12247e-08	1.23322e-06	UP
crol	4192.95	0.66188	0.122422	5.40655	6.42497e-08	1.29179e-06	UP
CG11459	175.699	1.86081	0.344356	5.40373	6.52684e-08	1.30988e-06	UP
CG10600	3322.3	0.839605	0.155406	5.40266	6.56614e-08	1.31299e-06	UP
pasha	2083.8	0.640213	0.118577	5.39912	6.6969e-08	1.33188e-06	UP
Dif	925.044	0.911307	0.168842	5.39741	6.76108e-08	1.34223e-06	UP
l(1)G0469	809.369	1.05299	0.19528	5.39223	6.95893e-08	1.37902e-06	UP
CG1468	2626.87	0.837416	0.155345	5.39069	7.01879e-08	1.38838e-06	UP
Lerp	2235.64	0.638595	0.11852	5.38807	7.12175e-08	1.40623e-06	UP
CG43333	97.7504	6.03598	1.12132	5.38293	7.32843e-08	1.44445e-06	UP
tnc	104.059	1.91606	0.356107	5.38058	7.42467e-08	1.4556e-06	UP
CG30026	728.395	0.951896	0.176948	5.37954	7.46777e-08	1.46145e-06	UP
tgo	2946.65	0.741601	0.1379	5.37782	7.53934e-08	1.47148e-06	UP
Trf4-1	4540.44	0.784519	0.145934	5.37583	7.62316e-08	1.48134e-06	UP
ps	1806.44	1.31071	0.243899	5.37398	7.70177e-08	1.49398e-06	UP
CG15005	21.5984	6.93658	1.29097	5.37314	7.73785e-08	1.4965e-06	UP
Rab10	7107.86	0.608075	0.113492	5.35785	8.42169e-08	1.61374e-06	UP
Adh	67.4262	1.84013	0.34367	5.35436	8.58606e-08	1.64238e-06	UP
Eaf	3116.16	0.601025	0.112339	5.35008	8.79158e-08	1.67588e-06	UP
CG3164	9007.49	0.793839	0.148403	5.34919	8.83473e-08	1.67829e-06	UP
CG13177	167.902	1.51729	0.284063	5.3414	9.2231e-08	1.74007e-06	UP
CG45060	122.947	1.88399	0.352935	5.33807	9.39396e-08	1.76626e-06	UP
CG32073	14.216	7.30675	1.36929	5.33617	9.49312e-08	1.78186e-06	UP
aqz	21799.1	0.995535	0.187224	5.31736	1.05285e-07	1.96615e-06	UP
Achl	50.5168	2.05203	0.38612	5.31447	1.06966e-07	1.98697e-06	UP
Atg18b	600.72	0.980539	0.184498	5.31463	1.06873e-07	1.98697e-06	UP
PGRP-LA	428.635	0.878536	0.165586	5.30563	1.12285e-07	2.0723e-06	UP
Cf2	1921.33	0.832434	0.156906	5.30531	1.12484e-07	2.07249e-06	UP
Mur29B	1209.48	0.826733	0.155859	5.30435	1.13073e-07	2.07947e-06	UP
mav	3496.08	0.637457	0.120224	5.30224	1.1439e-07	2.09361e-06	UP
sosie	544.552	1.09497	0.20656	5.301	1.15169e-07	2.10437e-06	UP
Ssk	1589.33	0.686625	0.129696	5.29411	1.19595e-07	2.18162e-06	UP
CG12065	1360.88	0.6471	0.122432	5.28538	1.25441e-07	2.26947e-06	UP
CG30008	2268.05	0.645871	0.122397	5.27686	1.31413e-07	2.36973e-06	UP
CG14395	15.938	7.47235	1.41677	5.27421	1.33332e-07	2.40042e-06	UP
Shrm	632.738	0.877579	0.166464	5.27189	1.35028e-07	2.42699e-06	UP
CG31221	248.547	1.9965	0.379166	5.2655	1.39809e-07	2.49662e-06	UP
Vps11	2435.87	0.906077	0.172291	5.25899	1.44852e-07	2.57002e-06	UP
CG5321	577.022	0.8612	0.164013	5.2508	1.5144e-07	2.68257e-06	UP
CG15337	22.9319	4.06692	0.775414	5.24484	1.56416e-07	2.76184e-06	UP
Pvr	928.635	0.851674	0.162516	5.24057	1.60079e-07	2.82201e-06	UP
how	2028.16	0.800779	0.153	5.23386	1.66004e-07	2.91247e-06	UP
CG32647	759.458	1.56812	0.299665	5.23291	1.66864e-07	2.92291e-06	UP
rho-4	2210.55	0.649613	0.1243	5.22615	1.73072e-07	3.02203e-06	UP
CG8468	707.544	1.14296	0.218773	5.22438	1.74738e-07	3.04149e-06	UP
TotX	417.997	3.30359	0.632437	5.22359	1.75482e-07	3.04963e-06	UP
kay	2353.03	1.30666	0.250468	5.21688	1.81959e-07	3.15721e-06	UP
chinmo	96.5962	2.1266	0.408194	5.20978	1.89067e-07	3.27024e-06	UP
CG17930	238.649	1.04263	0.200157	5.20908	1.89777e-07	3.27736e-06	UP
CG7631	71.9619	1.60752	0.309217	5.19866	2.00728e-07	3.44489e-06	UP
sinu	603.54	0.749082	0.14413	5.19728	2.0223e-07	3.4599e-06	UP
Baldspot	4469.66	0.651969	0.125798	5.18266	2.18741e-07	3.71927e-06	UP
spz6	25.7946	4.27144	0.825002	5.17749	2.24892e-07	3.81208e-06	UP
CG45080	3323.75	1.08446	0.210027	5.16345	2.42444e-07	4.07824e-06	UP
Rchy1	184.19	1.07621	0.208531	5.16093	2.45721e-07	4.12077e-06	UP
sd	1234.39	1.15023	0.223413	5.14846	2.62637e-07	4.3646e-06	UP
NKCC	581.058	1.03614	0.201792	5.13467	2.82638e-07	4.66883e-06	UP
CNBP	45860.1	0.658657	0.128329	5.13257	2.85814e-07	4.70691e-06	UP
Obp28a	26.4576	3.34286	0.653162	5.11796	3.08858e-07	5.04149e-06	UP
CG33978	156.489	1.66736	0.327208	5.09571	3.4743e-07	5.60466e-06	UP
CG14257	102.423	1.3671	0.268342	5.09461	3.49465e-07	5.62924e-06	UP
CG44085	1433.22	0.98582	0.193624	5.09142	3.55392e-07	5.70442e-06	UP
CG14339	12.14	7.07757	1.39368	5.07834	3.80739e-07	6.06211e-06	UP
Idgf3	2874.99	0.806976	0.159	5.07533	3.86819e-07	6.14118e-06	UP
CG7300	271.521	0.957467	0.188764	5.07229	3.9305e-07	6.21324e-06	UP
CG6688	81.1194	1.75682	0.34727	5.05893	4.21605e-07	6.62659e-06	UP
Arc1	7793.17	0.622598	0.12314	5.05602	4.28092e-07	6.70941e-06	UP
CG11353	87.0698	1.43201	0.283466	5.05177	4.3774e-07	6.83148e-06	UP
Ppa	255.582	1.24283	0.24611	5.04987	4.42103e-07	6.8898e-06	UP
Snap25	240.598	1.42068	0.281465	5.04744	4.47775e-07	6.96255e-06	UP
CG6337	245.586	1.19007	0.235783	5.04733	4.48035e-07	6.96255e-06	UP
eEF1alpha2	1525.44	0.668615	0.132607	5.04208	4.60507e-07	7.12621e-06	UP
CG30460	309.52	1.16387	0.231039	5.03754	4.71561e-07	7.27684e-06	UP
Cyp4g1	98087.3	0.769453	0.152876	5.03318	4.82418e-07	7.42358e-06	UP
CG4793	13.9628	7.2812	1.44728	5.03094	4.88082e-07	7.50027e-06	UP
Osi17	19.3622	5.88489	1.16988	5.03036	4.89567e-07	7.50215e-06	UP
CG32809	953.223	0.705874	0.140386	5.02811	4.95333e-07	7.57997e-06	UP
CG11454	1140.82	0.80139	0.159633	5.0202	5.16178e-07	7.87707e-06	UP
CG17855	217.559	0.911048	0.181888	5.00885	5.47555e-07	8.32819e-06	UP
CG14125	5864.35	0.889871	0.177963	5.0003	5.72409e-07	8.62764e-06	UP
plum	416.353	1.25213	0.250517	4.9982	5.78694e-07	8.71044e-06	UP
CG43066	557.709	0.936644	0.187842	4.98633	6.15372e-07	9.22472e-06	UP
svp	367.971	1.20072	0.241284	4.97637	6.4788e-07	9.6464e-06	UP
pod1	4184.21	0.610197	0.122954	4.9628	6.94829e-07	1.03037e-05	UP
Inx7	709.232	0.765558	0.154289	4.96183	6.98324e-07	1.03416e-05	UP
Frq2	233.011	1.34225	0.271223	4.9489	7.46337e-07	1.09935e-05	UP
Nepl18	859.081	0.864012	0.174625	4.94781	7.5053e-07	1.10405e-05	UP
aos	246.723	0.941348	0.190423	4.94347	7.6746e-07	1.12445e-05	UP
CG32512	3865.77	0.806407	0.16325	4.93972	7.82348e-07	1.1402e-05	UP
Obp19d	1775.82	0.903458	0.183024	4.93627	7.96311e-07	1.15902e-05	UP
CG31122	2109.05	0.773321	0.15726	4.91748	8.76666e-07	1.26428e-05	UP
CG13893	487.541	0.805889	0.163901	4.91693	8.79115e-07	1.26616e-05	UP
Trim9	103.778	1.52607	0.310548	4.91412	8.91808e-07	1.28109e-05	UP
CG2150	21.5408	3.83582	0.781993	4.90518	9.33417e-07	1.3339e-05	UP
mthl10	553.037	0.898897	0.183598	4.89601	9.78003e-07	1.38149e-05	UP
Cda4	48.5617	2.56064	0.524017	4.88657	1.02609e-06	1.44019e-05	UP
CG15740	24.9093	6.28315	1.28718	4.88134	1.05367e-06	1.47206e-05	UP
CG5001	548.86	0.73928	0.151458	4.88108	1.05507e-06	1.47206e-05	UP
CG8060	1076.24	0.720416	0.147609	4.88058	1.05776e-06	1.47337e-05	UP
Sox21a	36.8444	2.26031	0.463251	4.87924	1.06495e-06	1.48151e-05	UP
mei-218	26.7471	2.94733	0.605667	4.86626	1.13727e-06	1.56435e-05	UP
yellow-b	290.725	0.973408	0.2001	4.86462	1.14677e-06	1.57349e-05	UP
CG32369	288.494	1.35021	0.277825	4.85992	1.17435e-06	1.60334e-05	UP
sog	261.822	1.87377	0.385715	4.85791	1.18634e-06	1.61771e-05	UP
CG15347	1983.73	0.853862	0.17578	4.85757	1.18833e-06	1.61842e-05	UP
CG6700	1806.21	0.67333	0.138848	4.84939	1.23845e-06	1.67631e-05	UP
mura	1061.75	0.878212	0.181228	4.84589	1.26043e-06	1.70193e-05	UP
Pvf1	1334.26	0.604203	0.124684	4.84589	1.26046e-06	1.70193e-05	UP
CG34417	3360.89	0.829555	0.171374	4.84062	1.29435e-06	1.73917e-05	UP
PMCA	9268.97	0.7294	0.150692	4.84034	1.29619e-06	1.73952e-05	UP
Mnt	3318.89	1.38682	0.286903	4.83374	1.3399e-06	1.79163e-05	UP
Arl8	1803.04	0.642617	0.133032	4.83056	1.36151e-06	1.81392e-05	UP
fok	7947.72	0.931135	0.193011	4.82425	1.40533e-06	1.87004e-05	UP
NfI	266.135	1.62994	0.33835	4.81733	1.45496e-06	1.92445e-05	UP
BTBD9	2833.22	0.62147	0.12937	4.80383	1.55662e-06	2.0442e-05	UP
CheA7a	194.156	1.22414	0.254955	4.8014	1.57556e-06	2.06662e-05	UP
bc10	3178.67	0.610067	0.12726	4.79385	1.63612e-06	2.13082e-05	UP
h	1120.86	0.993067	0.207343	4.78948	1.6721e-06	2.16861e-05	UP
pan	802.29	0.936971	0.195768	4.78612	1.70033e-06	2.20144e-05	UP
Myc	3860.53	0.979516	0.204681	4.78556	1.70507e-06	2.20499e-05	UP
CG6347	16.2855	5.63127	1.17736	4.78297	1.72724e-06	2.22581e-05	UP
CG16743	417.232	0.791088	0.165576	4.7778	1.77227e-06	2.27852e-05	UP
CG44838	4136.83	1.1023	0.230804	4.77594	1.78874e-06	2.29701e-05	UP
CG2663	18.9944	3.43671	0.719787	4.77462	1.80043e-06	2.30933e-05	UP
sw	871.117	0.686592	0.143937	4.7701	1.84133e-06	2.35905e-05	UP
Itgbn	369.011	1.21742	0.255261	4.76933	1.84843e-06	2.36539e-05	UP
RasGAP1	2396.31	0.634793	0.13316	4.76713	1.8687e-06	2.38855e-05	UP
Pc	1511.36	0.843607	0.177073	4.76417	1.89635e-06	2.42108e-05	UP
mahe	6344.81	0.743682	0.156199	4.76113	1.92516e-06	2.45219e-05	UP
Obp83b	19.6447	3.06532	0.644958	4.75274	2.00678e-06	2.53854e-05	UP
sky	56.8505	1.93507	0.407251	4.75155	2.01868e-06	2.54774e-05	UP
GATAe	304.653	1.05196	0.221506	4.74914	2.04282e-06	2.57527e-05	UP
CG44250	2079.36	0.724347	0.152762	4.74167	2.11963e-06	2.65991e-05	UP
CG32767	2803.67	0.916657	0.193623	4.73423	2.19883e-06	2.74991e-05	UP
CG1815	2370.24	0.931047	0.196766	4.73175	2.22588e-06	2.77684e-05	UP
LpR2	8620.69	0.723257	0.152858	4.73157	2.22792e-06	2.77684e-05	UP
Muc91C	17.8238	5.78568	1.22453	4.72483	2.30306e-06	2.86077e-05	UP
CG13631	815.779	0.960147	0.203498	4.7182	2.37935e-06	2.9489e-05	UP
Cht7	77.6058	2.09386	0.444117	4.71466	2.4211e-06	2.99055e-05	UP
sNPF	134.39	1.48321	0.314803	4.71156	2.45825e-06	3.01951e-05	UP
TwdlE	23.2717	3.8109	0.810481	4.70202	2.576e-06	3.14311e-05	UP
cysu	37.9705	2.36251	0.503794	4.68944	2.73953e-06	3.31935e-05	UP
CG44251	565.12	1.14823	0.244858	4.68938	2.7403e-06	3.31935e-05	UP
CG42792	14.8385	6.39296	1.3666	4.67801	2.89671e-06	3.47931e-05	UP
zfh1	1757.02	0.679589	0.145368	4.67497	2.94e-06	3.5248e-05	UP
l(1)G0289	11421.1	0.64915	0.138901	4.67349	2.96126e-06	3.54643e-05	UP
smash	2577.05	0.743105	0.15927	4.6657	3.07567e-06	3.67545e-05	UP
Crtc	1983.79	0.966108	0.207778	4.64972	3.32392e-06	3.92528e-05	UP
crc	3379.74	0.633447	0.136241	4.64947	3.32795e-06	3.92584e-05	UP
CG10479	388.859	0.815742	0.175772	4.64092	3.46868e-06	4.07441e-05	UP
REPTOR	2444.71	0.675611	0.14557	4.64113	3.46517e-06	4.07441e-05	UP
Nost	4263.98	0.624087	0.134492	4.64033	3.47846e-06	4.08154e-05	UP
exp	30.0559	2.44528	0.528083	4.63049	3.648e-06	4.26231e-05	UP
CG15506	54.5401	2.17693	0.470208	4.62972	3.66153e-06	4.27359e-05	UP
sm	466.583	1.29049	0.278909	4.6269	3.71176e-06	4.32306e-05	UP
Smurf	3884.45	0.726436	0.157231	4.62018	3.83408e-06	4.44672e-05	UP
CG12974	1209.83	0.614269	0.132965	4.61978	3.84147e-06	4.45061e-05	UP
CG42258	2831.04	0.733455	0.158825	4.61802	3.87417e-06	4.47438e-05	UP
CG32428	3289.95	0.607982	0.13169	4.61676	3.8978e-06	4.49696e-05	UP
CG12592	235.503	1.10039	0.238573	4.61239	3.98059e-06	4.57332e-05	UP
aux	3478.73	0.618243	0.1341	4.61033	4.02038e-06	4.61422e-05	UP
Mur2B	554.724	1.51573	0.329651	4.59798	4.26598e-06	4.84562e-05	UP
Pka-C3	721.995	1.01188	0.220103	4.59729	4.2802e-06	4.85677e-05	UP
Act57B	5586.77	0.689601	0.15003	4.59644	4.2978e-06	4.87172e-05	UP
CG30287	16.3288	4.25734	0.926895	4.59312	4.36662e-06	4.92944e-05	UP
Nxf3	514.73	0.98273	0.214	4.5922	4.38608e-06	4.94635e-05	UP
CG4733	825.243	0.75905	0.165342	4.5908	4.41553e-06	4.96431e-05	UP
EcR	2085.48	0.662125	0.144241	4.59042	4.42362e-06	4.96834e-05	UP
CG15022	137.576	6.84638	1.49261	4.58685	4.49979e-06	5.01808e-05	UP
CG13699	9.02511	6.6504	1.45095	4.58348	4.57295e-06	5.07399e-05	UP
Zip71B	405.636	0.817759	0.178409	4.58361	4.57018e-06	5.07399e-05	UP
CG9782	83.0265	1.51026	0.329552	4.58276	4.58887e-06	5.08143e-05	UP
grh	174.471	1.57194	0.343029	4.58253	4.59388e-06	5.08186e-05	UP
CG2186	2114.65	0.602107	0.131483	4.57936	4.66392e-06	5.15417e-05	UP
CG17278	432.577	0.928588	0.202941	4.57566	4.74727e-06	5.23054e-05	UP
GstD5	113.103	2.09493	0.458052	4.57357	4.79495e-06	5.27779e-05	UP
fkh	257.127	1.59956	0.349766	4.57322	4.80289e-06	5.28127e-05	UP
Hmt4-20	6394.54	0.658274	0.144182	4.56558	4.9812e-06	5.44472e-05	UP
tmod	2283.73	0.731246	0.16024	4.56344	5.03213e-06	5.48951e-05	UP
CG11426	419.446	0.702626	0.15406	4.56074	5.09728e-06	5.55507e-05	UP
Gbs-76A	2121.65	0.689246	0.15116	4.5597	5.12255e-06	5.57081e-05	UP
CG42663	329.473	0.95077	0.208543	4.55911	5.1372e-06	5.57652e-05	UP
Osi12	12.7745	6.17092	1.3543	4.55654	5.20029e-06	5.6339e-05	UP
Lk6	33998.6	0.696046	0.152995	4.54948	5.37795e-06	5.80925e-05	UP
Nak	2926.5	0.718713	0.158175	4.54377	5.52564e-06	5.95127e-05	UP
rho	104.553	1.67322	0.368263	4.54354	5.53173e-06	5.95202e-05	UP
HIP	1618.33	0.98237	0.21633	4.54108	5.59669e-06	6.01585e-05	UP
CG10513	766.463	0.721547	0.159238	4.53126	5.86328e-06	6.2842e-05	UP
CG5065	1197.69	1.16269	0.256811	4.52741	5.97122e-06	6.38747e-05	UP
CG10660	363.195	0.729101	0.161185	4.52337	6.08624e-06	6.49789e-05	UP
spz4	14.2445	5.4247	1.20008	4.52028	6.17583e-06	6.57442e-05	UP
CG30151	275.004	0.782439	0.173364	4.51328	6.38316e-06	6.76247e-05	UP
bol	256.925	1.4293	0.317067	4.50789	6.54767e-06	6.89797e-05	UP
rgn	1102.79	1.16388	0.258171	4.50817	6.53899e-06	6.89797e-05	UP
CG8654	859.948	0.647892	0.144122	4.49545	6.94234e-06	7.24344e-05	UP
tx	106.172	1.12708	0.250826	4.49348	7.0069e-06	7.30388e-05	UP
Map205	771.536	0.914128	0.203509	4.49183	7.0615e-06	7.3469e-05	UP
smal	117.285	1.57169	0.350149	4.48864	7.16778e-06	7.44342e-05	UP
Blimp-1	429.608	1.10222	0.245893	4.48252	7.37684e-06	7.6461e-05	UP
GstD8	76.2923	1.59546	0.356125	4.48006	7.46217e-06	7.72002e-05	UP
TwdlG	60.5824	2.00774	0.448237	4.4792	7.49238e-06	7.744e-05	UP
CG13272	23.0393	2.66916	0.596234	4.47669	7.58086e-06	7.82811e-05	UP
qvr	493.236	1.25902	0.281277	4.47609	7.60239e-06	7.84299e-05	UP
nrv3	935.251	1.51501	0.338932	4.46997	7.8231e-06	8.04807e-05	UP
SPH93	20.5353	2.92696	0.6558	4.46319	8.07492e-06	8.27623e-05	UP
CG30389	3450.05	0.697442	0.156292	4.46244	8.10304e-06	8.29733e-05	UP
trv	92.4057	1.93897	0.434657	4.46092	8.16093e-06	8.34885e-05	UP
Culd	466.49	0.702339	0.15754	4.45815	8.26696e-06	8.44165e-05	UP
Leash	794.529	0.611577	0.137278	4.45501	8.3888e-06	8.53443e-05	UP
qkr58E-3	1377.54	0.593102	0.133335	4.44819	8.65962e-06	8.7856e-05	UP
CG31808	756.492	0.96919	0.218123	4.44332	8.85793e-06	8.97854e-05	UP
Ptr	68.2879	1.54123	0.347627	4.43359	9.26776e-06	9.32631e-05	UP
Scamp	3324.6	0.707586	0.159722	4.43012	9.41807e-06	9.45066e-05	UP
prage	711.552	0.88261	0.19925	4.42966	9.43825e-06	9.46229e-05	UP
Diedel	249.91	3.69677	0.835017	4.42718	9.54742e-06	9.55435e-05	UP
Syx1A	1070.35	0.956877	0.216239	4.42509	9.64012e-06	9.62704e-05	UP
Myo28B1	570.846	0.72781	0.164644	4.42051	9.84677e-06	9.78295e-05	UP
CG4928	1658.79	1.01196	0.229017	4.41873	9.92817e-06	9.85482e-05	UP
Xrp1	7248.73	0.958423	0.217162	4.41339	1.01763e-05	0.000100469	UP
NetA	173.215	0.997235	0.225994	4.41266	1.02107e-05	0.000100643	UP
kek1	373.559	1.30594	0.296267	4.40797	1.04346e-05	0.000102467	UP
Drak	3290.46	0.630174	0.143052	4.4052	1.05684e-05	0.000103597	UP
bark	350.627	0.996658	0.226284	4.40446	1.06048e-05	0.000103861	UP
bab2	301.507	1.27917	0.290634	4.4013	1.07603e-05	0.000105291	UP
CG8170	47.0869	2.32267	0.528016	4.39886	1.08821e-05	0.000106118	UP
Tsp42Ed	1569.23	0.701552	0.159486	4.39883	1.08834e-05	0.000106118	UP
PlexB	807.768	0.958299	0.218145	4.39294	1.11827e-05	0.000108747	UP
gish	8235.71	0.668228	0.15277	4.37409	1.21941e-05	0.000117546	UP
Drsl3	13.4692	4.76484	1.08955	4.37322	1.22429e-05	0.000117707	UP
scrt	109.472	1.63367	0.373704	4.37157	1.23355e-05	0.000118288	UP
mamo	395.559	1.50179	0.343885	4.36714	1.25886e-05	0.0001204	UP
MESR3	1153.68	0.656462	0.150394	4.36495	1.27151e-05	0.000121505	UP
CG7080	9.77567	6.76668	1.55034	4.36465	1.27327e-05	0.000121567	UP
scyl	5752.93	1.21882	0.280149	4.35062	1.35753e-05	0.00012872	UP
Obp19a	8.2051	6.51246	1.50017	4.34115	1.41738e-05	0.000133705	UP
sas	218.708	1.03697	0.238919	4.34026	1.42315e-05	0.000134019	UP
CG42240	7225.35	0.856959	0.197443	4.34028	1.42304e-05	0.000134019	UP
Ccp84Ac	15.7112	4.27039	0.98411	4.33934	1.42914e-05	0.000134468	UP
CG5909	137.72	1.11199	0.256359	4.33761	1.44038e-05	0.000135196	UP
cv-2	248.126	1.02489	0.23628	4.33759	1.44055e-05	0.000135196	UP
CG32548	14.1792	5.38178	1.24144	4.33511	1.45687e-05	0.000136611	UP
Galphao	2326.12	0.8389	0.19359	4.33339	1.46828e-05	0.000137564	UP
Jhedup	13.6257	4.7445	1.09537	4.33139	1.48169e-05	0.000138467	UP
CG43120	247.637	0.874614	0.201996	4.32984	1.49214e-05	0.000139326	UP
frac	152.367	1.04017	0.240259	4.32939	1.49524e-05	0.000139497	UP
Hsp70Bb	14.5327	3.34759	0.778679	4.29906	1.71522e-05	0.000157355	UP
E2f1	4798.67	0.981573	0.228376	4.29806	1.72303e-05	0.000157677	UP
CG7432	11.0211	5.95816	1.38652	4.2972	1.7297e-05	0.000158025	UP
sha	15.595	5.54968	1.29173	4.29631	1.73668e-05	0.000158531	UP
pwn	39.1108	1.99419	0.464335	4.29472	1.74914e-05	0.000159405	UP
tpr	11.2323	5.98531	1.3939	4.29392	1.75549e-05	0.000159719	UP
esg	70.4288	1.72438	0.402639	4.2827	1.84635e-05	0.000166884	UP
bnl	107.881	1.56445	0.365557	4.27964	1.87199e-05	0.000168792	UP
AGO1	5069.06	0.798892	0.186673	4.27963	1.87206e-05	0.000168792	UP
msi	3142.19	0.690532	0.161458	4.27686	1.89545e-05	0.000170621	UP
CG43332	14.2737	6.33638	1.48164	4.27661	1.89762e-05	0.000170677	UP
edl	151.301	1.19636	0.279854	4.27495	1.91176e-05	0.000171809	UP
hll	713.63	0.745945	0.174629	4.27161	1.94069e-05	0.000174125	UP
l(3)L1231	2919.57	0.779175	0.1826	4.26713	1.98007e-05	0.000177369	UP
CG7990	138.329	1.15701	0.271272	4.26512	1.99799e-05	0.000178425	UP
CG16798	18.0806	3.72146	0.872624	4.26468	2.00187e-05	0.000178596	UP
CG6175	1608.79	0.763685	0.179736	4.24893	2.14798e-05	0.000189083	UP
CG31140	117.711	1.69868	0.400157	4.24504	2.18554e-05	0.000191417	UP
a5	7.34475	6.3527	1.49808	4.24055	2.22975e-05	0.000195134	UP
CG10140	26.965	2.8618	0.675266	4.23804	2.25479e-05	0.000197012	UP
elav	137.076	1.53992	0.36343	4.2372	2.26325e-05	0.000197595	UP
Toll-7	67.8691	1.54942	0.365798	4.23574	2.27801e-05	0.000198727	UP
S6k	4180.37	0.666914	0.157576	4.23232	2.3129e-05	0.000201291	UP
ewg	1642.31	0.693107	0.163974	4.22692	2.36909e-05	0.000205532	UP
Tob	1126.28	0.797783	0.188878	4.22381	2.40209e-05	0.000207741	UP
Pvf2	51.0727	1.75813	0.41686	4.21755	2.46973e-05	0.000213089	UP
PIP5K59B	141.405	1.24631	0.296283	4.2065	2.59359e-05	0.000223077	UP
CG30087	13.7854	5.37725	1.28066	4.19879	2.68339e-05	0.000230262	UP
Pka-C1	4578.23	0.788818	0.187974	4.19643	2.71158e-05	0.000232319	UP
CG34198	253.538	1.11975	0.267021	4.19349	2.74692e-05	0.000234981	UP
tio	51.2622	1.51636	0.361734	4.19193	2.76587e-05	0.000236235	UP
Nuak1	1030.36	0.61529	0.146863	4.18956	2.79497e-05	0.000238167	UP
CG13049	15.8899	4.94165	1.1799	4.1882	2.81174e-05	0.000239411	UP
CG13297	10.5389	5.89232	1.40716	4.18738	2.82199e-05	0.000239913	UP
pnt	547.989	0.735382	0.175654	4.18654	2.83239e-05	0.000240611	UP
CG14153	73.077	1.23697	0.295715	4.18298	2.87713e-05	0.000244035	UP
CG44247	247.296	1.09842	0.263524	4.1682	3.07015e-05	0.000258221	UP
Sf3b3	1190.56	0.689489	0.165667	4.16189	3.15625e-05	0.000264453	UP
CG10000	65.9287	2.0829	0.500985	4.15761	3.21591e-05	0.000269247	UP
CG11854	29.9265	2.11544	0.508928	4.15666	3.22934e-05	0.000270166	UP
cad	7397.13	0.777233	0.187025	4.15576	3.24202e-05	0.000270816	UP
nSyb	1078.37	0.874225	0.211105	4.14119	3.45511e-05	0.000286229	UP
Hr38	48.8328	1.48845	0.359527	4.14002	3.47276e-05	0.000287474	UP
Muc4B	136.782	8.16737	1.97339	4.13875	3.49211e-05	0.000288642	UP
cpo	359.556	1.30531	0.315515	4.13708	3.51747e-05	0.000290303	UP
CrebA	391.431	1.24187	0.300176	4.13715	3.51653e-05	0.000290303	UP
Kdm4B	102.128	1.17226	0.283634	4.13301	3.5804e-05	0.000295055	UP
Arpc3B	229.744	0.904904	0.219041	4.13121	3.60854e-05	0.000297151	UP
Syp	1200.97	1.31822	0.319853	4.12134	3.76682e-05	0.000309031	UP
Ugt305A1	147.295	0.879463	0.213434	4.12054	3.77984e-05	0.000309868	UP
stumps	271.484	0.954625	0.232064	4.11362	3.89496e-05	0.000319068	UP
CG42342	170.645	1.49094	0.3632	4.10502	4.04286e-05	0.00032947	UP
CG17167	296.112	0.662255	0.161407	4.10302	4.07797e-05	0.00033184	UP
hrg	2283.96	0.70754	0.172917	4.09179	4.28061e-05	0.000346283	UP
CG14957	8.27848	6.52456	1.59512	4.09031	4.3079e-05	0.000347979	UP
Cpr65Eb	9.52262	5.74375	1.40564	4.0862	4.38488e-05	0.000352389	UP
CG44098	131.793	1.2934	0.316734	4.08356	4.43515e-05	0.000355134	UP
Syn	227.365	1.43945	0.352696	4.08126	4.47918e-05	0.000357949	UP
corto	4104.04	0.954396	0.233851	4.08122	4.48005e-05	0.000357949	UP
mew	544.721	0.958462	0.234894	4.08041	4.49567e-05	0.000358937	UP
wit	398.503	0.719815	0.176448	4.07947	4.51388e-05	0.00036013	UP
CG3777	86.5389	1.83072	0.449466	4.07311	4.63897e-05	0.000369387	UP
sr	57.7776	1.98515	0.488	4.06792	4.74344e-05	0.000376265	UP
Ptp36E	194.969	0.922917	0.226992	4.06586	4.78562e-05	0.000379065	UP
C901	9.78539	5.7849	1.42422	4.0618	4.86956e-05	0.000385437	UP
ich	17.9869	3.46984	0.854837	4.05907	4.9268e-05	0.00038885	UP
CG15097	42.8936	1.98097	0.489513	4.04682	5.19173e-05	0.000407425	UP
cv-d	774.997	0.62684	0.154922	4.04617	5.20617e-05	0.000407784	UP
toy	71.4957	1.22394	0.302569	4.04518	5.2283e-05	0.000408839	UP
CG31522	1919.5	0.741148	0.183242	4.04464	5.24033e-05	0.000409489	UP
Dhit	723.454	1.00385	0.248355	4.04201	5.29956e-05	0.000413531	UP
Tie	293.92	0.814927	0.202166	4.03098	5.55448e-05	0.000432198	UP
CG12991	569.765	0.76578	0.190001	4.0304	5.56812e-05	0.00043265	UP
CG8929	2580.65	0.609264	0.15139	4.02446	5.71059e-05	0.000442781	UP
qkr54B	2059.45	0.638455	0.158762	4.02146	5.78387e-05	0.000446266	UP
DOR	2411.75	0.810106	0.201558	4.01922	5.83914e-05	0.000450214	UP
CHKov2	229.011	0.768843	0.191335	4.01831	5.86171e-05	0.000451639	UP
Frq1	101.508	1.71756	0.42779	4.01495	5.94584e-05	0.000457161	UP
Nazo	244.52	0.893148	0.222679	4.01093	6.04806e-05	0.00046405	UP
Spn88Eb	754.491	0.848264	0.211927	4.00262	6.26455e-05	0.000477336	UP
CG17162	48.1792	1.62015	0.404829	4.00205	6.27966e-05	0.000478157	UP
IRSp53	398.972	0.86214	0.215684	3.99724	6.40865e-05	0.000487305	UP
CycG	19403.5	0.589815	0.147863	3.98893	6.63728e-05	0.000503994	UP
GNBP2	416.746	0.615737	0.154387	3.98828	6.65533e-05	0.000505017	UP
CG42335	339.47	0.757981	0.190166	3.98588	6.72298e-05	0.000509799	UP
CG12643	291.976	0.811387	0.203644	3.98433	6.76705e-05	0.000512083	UP
DAT	62.7648	1.29823	0.326162	3.98032	6.88218e-05	0.000519013	UP
Paip2	6687.66	0.759623	0.191114	3.97471	7.04641e-05	0.000529586	UP
elB	189.262	1.28967	0.324672	3.97221	7.12074e-05	0.000534808	UP
Sdc	3903.15	0.951587	0.239936	3.96601	7.30864e-05	0.0005478	UP
CG12605	86.842	1.38254	0.348621	3.96573	7.31719e-05	0.000548068	UP
fne	261.828	1.53622	0.38743	3.96516	7.3348e-05	0.000549014	UP
CG42268	637.646	0.958698	0.241889	3.96338	7.38956e-05	0.000552737	UP
CG13737	13.6296	3.50152	0.883887	3.9615	7.44795e-05	0.000556727	UP
bnk	13.8413	7.26684	1.83656	3.95678	7.5968e-05	0.000565934	UP
otu	11890.9	0.655537	0.165738	3.95525	7.6454e-05	0.000568401	UP
l(3)neo38	541.888	0.999994	0.252944	3.95342	7.70417e-05	0.000571228	UP
CG18420	11.7367	5.18076	1.31111	3.95142	7.76889e-05	0.00057564	UP
chic	15995	0.671996	0.170117	3.95019	7.80891e-05	0.000578217	UP
PRAS40	4637.1	0.644732	0.1636	3.94091	8.11742e-05	0.000595855	UP
CG10126	469.963	0.7549	0.191609	3.9398	8.15512e-05	0.000598223	UP
Rhp	258.363	0.63753	0.161844	3.93916	8.17676e-05	0.000599411	UP
CG30069	738.427	0.749397	0.190534	3.93313	8.38459e-05	0.000612609	UP
CHES-1-like	1428.64	0.873909	0.22236	3.93015	8.48914e-05	0.000619426	UP
CG17786	58.6007	1.38193	0.351877	3.9273	8.59056e-05	0.000625171	UP
CG17715	189.452	3.67607	0.936801	3.92407	8.70648e-05	0.000631347	UP
CG30088	12.0668	4.63321	1.18366	3.9143	9.06652e-05	0.000654191	UP
Lfg	685.583	0.644014	0.164678	3.91075	9.20092e-05	0.00066302	UP
Rilpl	2930.25	0.653675	0.16729	3.90743	9.32845e-05	0.00067177	UP
CG31997	578.818	0.690215	0.176864	3.90251	9.51999e-05	0.000685116	UP
CG8172	11.1586	4.51123	1.15677	3.89986	9.62483e-05	0.000692209	UP
zfh2	131.827	1.1897	0.305161	3.89859	9.67556e-05	0.00069495	UP
enok	2267.21	0.71882	0.184639	3.8931	9.89694e-05	0.00071028	UP
ham	52.2914	1.57532	0.40494	3.89026	0.000100137	0.000717364	UP
CG13847	8.93251	5.64825	1.45382	3.8851	0.000102289	0.000731355	UP
pyr	258.918	1.08934	0.280586	3.88238	0.000103437	0.000737197	UP
oaf	3881.32	0.722555	0.186112	3.88236	0.000103447	0.000737197	UP
CG42705	536.648	0.774908	0.199637	3.88159	0.000103776	0.000737683	UP
VAChT	140.902	1.21575	0.313357	3.87975	0.000104565	0.00074281	UP
unc-119	3712.13	0.608199	0.15685	3.87759	0.000105495	0.00074749	UP
Gr94a	8.32724	5.54707	1.43334	3.87002	0.000108825	0.000767631	UP
CG4297	368.906	0.905261	0.234055	3.86774	0.00010985	0.000772386	UP
Syt4	263.25	1.13085	0.292564	3.86532	0.000110943	0.000778577	UP
CG7330	9.97546	4.30401	1.11515	3.85959	0.000113575	0.000795533	UP
fw	33.35	1.75752	0.455834	3.85561	0.000115442	0.00080681	UP
CG8708	85.9202	1.07825	0.28014	3.84896	0.00011862	0.00082354	UP
hang	5092.14	0.603146	0.156721	3.84854	0.000118824	0.000824436	UP
CkIIbeta	6899.25	0.696955	0.181383	3.84244	0.000121816	0.000842015	UP
grk	776.286	0.627519	0.163431	3.83967	0.000123201	0.000849835	UP
GluClalpha	268.461	1.04139	0.27155	3.835	0.000125562	0.000863036	UP
mthl15	116.613	1.06638	0.278577	3.82795	0.000129216	0.000882098	UP
CG34325	418.197	0.720004	0.188089	3.82799	0.000129194	0.000882098	UP
cora	2263.75	0.743735	0.194322	3.82734	0.000129537	0.00088374	UP
Cyp4e3	1623.18	1.87269	0.489434	3.82623	0.000130122	0.000887182	UP
CG6923	1763.3	0.8704	0.227525	3.82552	0.000130495	0.000889176	UP
Dscam1	163.401	1.18679	0.310421	3.82318	0.000131743	0.000897125	UP
OtopLa	260.823	1.23329	0.322709	3.82169	0.000132541	0.000901999	UP
m	61.5885	1.60083	0.419397	3.81699	0.000135091	0.000915961	UP
PDZ-GEF	2289.8	0.608868	0.159598	3.81501	0.000136176	0.000922178	UP
Ugt37A1	254.717	1.17104	0.307046	3.8139	0.000136789	0.000925763	UP
Cyp6a14	175.315	0.82904	0.217414	3.81319	0.000137184	0.000927869	UP
Listericin	289.51	0.744643	0.195593	3.80711	0.000140601	0.000946911	UP
CG5381	977.1	0.725865	0.190751	3.8053	0.000141633	0.000952691	UP
hth	456.044	1.39241	0.366283	3.80144	0.000143857	0.000965883	UP
CG33217	774.81	0.997949	0.262854	3.79658	0.000146705	0.000982608	UP
Wnt4	35.9008	2.47521	0.653811	3.78582	0.000153202	0.00102178	UP
NK7.1	262.171	1.06462	0.281328	3.78427	0.000154161	0.00102755	UP
CG4393	156.62	1.17779	0.311365	3.78268	0.000155149	0.00103351	UP
Fas2	758.859	0.896457	0.237032	3.78201	0.000155565	0.00103504	UP
ASPP	271.092	1.1443	0.30272	3.78007	0.000156785	0.00104127	UP
CG12814	343.773	1.08502	0.287338	3.77612	0.000159288	0.00105661	UP
sim	342.968	0.79255	0.210413	3.76664	0.00016546	0.00109235	UP
ltl	473.278	0.777107	0.206324	3.76643	0.000165596	0.00109254	UP
ex	329.075	0.829536	0.220513	3.76185	0.00016866	0.00111076	UP
mtg	87.4388	1.10797	0.294704	3.7596	0.000170184	0.00112012	UP
CG6329	249.323	1.37213	0.365326	3.75589	0.000172724	0.0011348	UP
larp	6394.99	0.660592	0.175907	3.75534	0.000173107	0.00113664	UP
Mnn1	2868.61	0.612949	0.163507	3.74875	0.000177715	0.00116413	UP
CG31681	52.8939	1.47092	0.392622	3.7464	0.000179391	0.00117232	UP
CG9932	966.182	1.18896	0.317544	3.74423	0.000180948	0.00118039	UP
Rbfox1	918.292	1.06171	0.284458	3.73238	0.00018968	0.00122886	UP
Sk1	243.87	0.961163	0.257523	3.73233	0.000189715	0.00122886	UP
CG4751	1199.74	0.635265	0.170206	3.73234	0.000189709	0.00122886	UP
jeb	72.8654	1.50536	0.403528	3.73049	0.000191109	0.00123571	UP
Pde6	280.601	0.682633	0.183143	3.72733	0.000193521	0.00124929	UP
bru3	162.913	1.49939	0.402291	3.72713	0.000193671	0.00124933	UP
Fili	40.1602	1.71216	0.45964	3.725	0.000195312	0.00125794	UP
cpx	1655.2	0.984361	0.264261	3.72496	0.000195348	0.00125794	UP
CG32017	156.22	1.13377	0.304653	3.7215	0.000198043	0.00127159	UP
kmr	156.235	1.43839	0.386713	3.71953	0.000199593	0.00127856	UP
CG34176	821.523	0.806566	0.216841	3.71962	0.000199521	0.00127856	UP
pot	308.383	1.0205	0.274556	3.71693	0.000201661	0.00128989	UP
Zip42C.2	42.5571	1.60435	0.431862	3.71495	0.00020324	0.0012989	UP
CG4301	427.619	0.700437	0.188558	3.7147	0.000203445	0.00129945	UP
Sh	181.779	1.53413	0.413143	3.7133	0.000204572	0.00130514	UP
ap	257.552	0.853887	0.23002	3.71223	0.000205441	0.00130993	UP
CG18179	45.2174	1.87869	0.506807	3.70691	0.000209805	0.00133159	UP
Damm	695.179	0.721438	0.194888	3.70181	0.000214069	0.00135397	UP
CG3906	4687.44	0.603542	0.163171	3.69883	0.000216596	0.00136917	UP
salm	64.9739	1.47434	0.398942	3.69562	0.00021935	0.00138499	UP
CG16791	437.728	0.698011	0.188886	3.69541	0.000219528	0.00138532	UP
CG13676	49.8495	1.74134	0.472089	3.68858	0.000225508	0.00141898	UP
CG43175	20.121	2.27015	0.615706	3.68707	0.000226855	0.00142551	UP
kek5	1108.77	0.621508	0.168617	3.68592	0.000227879	0.00142901	UP
nkd	119.129	1.39449	0.378352	3.68568	0.000228094	0.00142955	UP
mgl	753.077	0.926728	0.251507	3.6847	0.000228973	0.00143424	UP
CG43102	289.37	0.839621	0.22792	3.68384	0.000229748	0.00143828	UP
Cht6	57.6449	1.6038	0.435522	3.68247	0.000230989	0.00144277	UP
shakB	122.166	1.48026	0.401951	3.68269	0.000230782	0.00144277	UP
fru	131.744	1.39292	0.378345	3.6816	0.000231776	0.00144686	UP
CG5059	2991.52	0.663257	0.180364	3.67732	0.000235698	0.00146636	UP
CG9519	92.035	1.25954	0.342954	3.67261	0.000240083	0.00148906	UP
Liprin-gamma	323.62	0.903545	0.246028	3.67253	0.000240157	0.00148906	UP
IA-2	1395.51	1.07188	0.29217	3.66869	0.000243795	0.00150906	UP
dpp	200.391	1.06954	0.291601	3.66782	0.000244629	0.00151338	UP
eff	16903.1	0.784659	0.214277	3.66189	0.000250366	0.00154453	UP
CG13084	82.8213	8.88371	2.42645	3.66119	0.000251046	0.00154699	UP
sdt	1098.13	0.724748	0.198087	3.65873	0.000253471	0.00156107	UP
Mur18B	22215.8	0.761914	0.208422	3.65563	0.000256549	0.00157668	UP
Samuel	565.436	0.751166	0.205484	3.6556	0.000256579	0.00157668	UP
Rbp6	376.294	1.25914	0.344487	3.65513	0.000257053	0.00157783	UP
Kul	212.134	1.00206	0.274417	3.65159	0.000260625	0.00159687	UP
Hipk	1951.03	0.646308	0.177155	3.64827	0.000264012	0.00161157	UP
Tep1	13.7243	3.09659	0.849587	3.64482	0.000267576	0.00162791	UP
Ets98B	195.548	0.971489	0.266957	3.63912	0.000273568	0.00165887	UP
RhoU	308.519	0.679748	0.186784	3.63922	0.000273461	0.00165887	UP
HP1D3csd	34.2075	1.62837	0.447773	3.63661	0.00027625	0.00166962	UP
CG17211	36.1862	1.8548	0.510349	3.63438	0.000278652	0.00168138	UP
bun	8170.86	0.710078	0.195389	3.63418	0.000278861	0.00168171	UP
CG1951	2432.07	0.592368	0.163112	3.63166	0.000281599	0.00169359	UP
CG43110	37.889	1.65758	0.45684	3.62836	0.00028523	0.00170983	UP
CG12769	313.129	0.700639	0.193341	3.62384	0.000290256	0.00173618	UP
ush	546.555	0.647408	0.17876	3.62166	0.000292723	0.00174999	UP
CG31869	167.025	1.07652	0.297314	3.62082	0.000293674	0.00175377	UP
vvl	413.87	1.22035	0.337421	3.61669	0.000298392	0.00177905	UP
tinc	60.808	1.51842	0.420803	3.60839	0.000308101	0.0018241	UP
Srpk79D	492.73	0.796482	0.22073	3.6084	0.000308095	0.0018241	UP
fa2h	361.613	0.674946	0.187097	3.60747	0.000309193	0.00182861	UP
dpy	245.019	0.959687	0.266437	3.60192	0.000315873	0.00186112	UP
mbl	457.97	1.07779	0.299554	3.59798	0.0003207	0.00188552	UP
TotZ	5.24716	5.86885	1.63185	3.59643	0.000322614	0.00189344	UP
InR	1052.72	0.780598	0.217041	3.59655	0.000322471	0.00189344	UP
Bsg	7361.51	0.888559	0.247259	3.59363	0.000326101	0.00191217	UP
CG31104	764.626	0.753343	0.209692	3.59261	0.000327379	0.00191865	UP
CG12531	88.3815	1.28388	0.357535	3.59091	0.00032952	0.00192915	UP
CG32107	79.6674	1.26773	0.35333	3.58795	0.000333292	0.00194915	UP
hbs	26.5411	2.06144	0.574776	3.5865	0.00033514	0.00195581	UP
CG16723	26.1682	1.79395	0.500185	3.58658	0.000335045	0.00195581	UP
Obp59a	5.08951	5.82454	1.6248	3.58478	0.000337359	0.00196772	UP
CG9518	14.4046	2.70133	0.753785	3.58369	0.000338781	0.00197497	UP
Rbp9	1260.07	0.697817	0.194767	3.58283	0.000339897	0.00198043	UP
mei-P26	3701.18	0.796941	0.222534	3.58122	0.000341998	0.00199161	UP
so	75.0678	1.12433	0.313972	3.58098	0.000342303	0.00199234	UP
pros	209.809	1.17001	0.327333	3.57437	0.000351076	0.00203801	UP
CG13905	1169.06	1.88824	0.528783	3.57092	0.000355729	0.00206394	UP
CG12024	2940.12	0.612438	0.171623	3.56851	0.000359012	0.0020808	UP
CAH9	282.202	0.744687	0.209118	3.56109	0.000369325	0.00213422	UP
CG7271	9.86704	6.77838	1.90393	3.56021	0.000370564	0.00213987	UP
dysc	131.154	1.25378	0.352225	3.5596	0.000371424	0.00214371	UP
tau	506.87	0.986006	0.2771	3.5583	0.000373265	0.00215321	UP
Obp49a	81.5724	1.14108	0.320694	3.55815	0.000373476	0.0021533	UP
Ca-beta	297.036	1.19449	0.335724	3.55794	0.000373772	0.00215388	UP
DCP2	5890.21	0.707946	0.199088	3.55594	0.000376628	0.00216694	UP
RASSF8	2944.77	0.643565	0.181084	3.55395	0.000379489	0.00217885	UP
CG4587	79.2048	1.5385	0.433169	3.55173	0.000382708	0.00219618	UP
CG17816	684.921	0.77169	0.217587	3.54658	0.000390273	0.00223378	UP
nerfin-1	13.3774	4.65374	1.31302	3.54431	0.000393639	0.00225006	UP
Cap-H2	714.841	0.59509	0.167995	3.5423	0.000396647	0.00226204	UP
Vap33	7746.83	0.659664	0.186593	3.53531	0.000407297	0.00231917	UP
CG42613	169.038	1.509	0.427273	3.5317	0.000412894	0.00234619	UP
Hsp70Bc	10.4996	3.27538	0.927597	3.53103	0.000413937	0.00234849	UP
CG45061	72.5189	1.16108	0.329117	3.52788	0.000418907	0.00236815	UP
Nrg	1720.11	0.710791	0.201526	3.52704	0.000420238	0.00237324	UP
CG9993	99.0507	1.27488	0.36295	3.51254	0.000443839	0.00248993	UP
brp	172.389	1.35926	0.38707	3.51165	0.000445334	0.00249577	UP
axed	128.242	1.07276	0.305539	3.51105	0.000446345	0.00250017	UP
vri	926.201	0.656313	0.187096	3.5079	0.000451667	0.00252484	UP
Rbp	141.003	1.19368	0.341124	3.49925	0.000466563	0.0026002	UP
CCHa1	61.7898	1.15534	0.330385	3.49695	0.000470607	0.00261876	UP
CG4829	201.983	0.822579	0.235337	3.49533	0.000473476	0.00263074	UP
CG13101	686.69	0.609586	0.17448	3.49374	0.00047631	0.00264382	UP
dx	3359.55	0.674391	0.193096	3.49253	0.000478476	0.00265317	UP
hid	246.589	1.08658	0.311602	3.48708	0.00048833	0.00270373	UP
Eaat2	452.394	0.820657	0.235459	3.48536	0.000491481	0.00271844	UP
mex1	455.798	0.693199	0.199018	3.4831	0.000495638	0.00273457	UP
CG12920	11.0607	3.41394	0.980326	3.48246	0.000496835	0.00273844	UP
uif	139.073	1.12617	0.323424	3.48203	0.000497619	0.00274013	UP
Reph	2310.51	0.736726	0.211889	3.47695	0.00050715	0.00278553	UP
dy	10.1182	3.83841	1.10434	3.47575	0.000509426	0.00279172	UP
CG31087	427.672	0.716311	0.2061	3.47556	0.000509797	0.00279172	UP
Lsd-1	2771.48	0.73583	0.212076	3.46966	0.000521119	0.00284665	UP
CG33346	1392.36	0.597863	0.172621	3.46343	0.000533327	0.00290613	UP
CG12826	26.4524	2.01645	0.583559	3.45544	0.000549399	0.00298633	UP
ChLD3	11.4929	3.22987	0.934806	3.45513	0.000550037	0.00298832	UP
jim	628.319	0.969406	0.280798	3.45232	0.000555782	0.00301655	UP
CG42296	24.3012	1.88644	0.546458	3.45213	0.000556177	0.00301721	UP
Snmp2	195.515	0.845792	0.245069	3.45124	0.000558024	0.00302277	UP
Cyp4ac3	177.515	0.872454	0.252965	3.44891	0.000562861	0.00304149	UP
Cyp317a1	168.214	0.73662	0.213575	3.449	0.000562662	0.00304149	UP
jus	165.641	1.25622	0.364395	3.44741	0.000565997	0.00305395	UP
para	149.381	1.50696	0.437628	3.44348	0.000574286	0.0030911	UP
kni	71.0401	1.16883	0.33958	3.44198	0.000577482	0.00310679	UP
CG2065	126.674	1.12255	0.327071	3.43213	0.000598871	0.00319843	UP
olf413	87.7211	1.24487	0.362731	3.43192	0.000599323	0.00319929	UP
upd2	7.62286	4.49322	1.3109	3.42758	0.000608995	0.00324733	UP
NetB	76.9589	1.52259	0.444569	3.42488	0.000615073	0.00327322	UP
Orct2	104.195	0.941727	0.275197	3.42201	0.000621594	0.00330059	UP
Sgsh	45.9748	1.35918	0.39734	3.42071	0.000624587	0.00331488	UP
Ppn	1730.11	0.698421	0.204302	3.41857	0.000629511	0.0033358	UP
pip	39.0497	1.6657	0.48845	3.41018	0.000649199	0.00341977	UP
t	323.957	0.809796	0.237566	3.40872	0.000652681	0.00343421	UP
Con	89.0707	1.15296	0.339376	3.39729	0.000680572	0.00357053	UP
CG12290	432.827	0.803207	0.236647	3.39411	0.000688517	0.00360042	UP
Pdp1	1689.89	0.979247	0.288852	3.39014	0.000698581	0.00365131	UP
dally	598.421	0.842303	0.248471	3.38995	0.000699064	0.0036521	UP
CG15765	244.11	1.03649	0.305953	3.38774	0.00070472	0.00367295	UP
Cht5	140.894	0.9448	0.279024	3.38609	0.000708974	0.00369162	UP
Su(z)2	442.828	0.78654	0.232278	3.3862	0.000708684	0.00369162	UP
Abd-B	66.9224	1.26572	0.374435	3.38036	0.000723921	0.00375349	UP
br	185.942	1.27371	0.377704	3.37223	0.000745623	0.00384971	UP
Rab3	239.961	1.06031	0.314719	3.36908	0.000754204	0.00389036	UP
Edc3	3697.21	0.754726	0.224334	3.3643	0.00076738	0.00395093	UP
CG43902	52.1527	1.3882	0.413175	3.35983	0.000779892	0.00400412	UP
GalT1	1770.71	0.640975	0.190815	3.35914	0.000781861	0.0040105	UP
sprt	251.979	0.644648	0.19199	3.35771	0.000785909	0.00402377	UP
wg	18.2194	2.24474	0.669273	3.35399	0.000796549	0.00407256	UP
Eip78C	59.4663	1.21318	0.361862	3.35259	0.000800588	0.00408942	UP
Cda5	135.868	0.992524	0.29676	3.34454	0.000824201	0.00419448	UP
Shaw	136.577	1.24346	0.37225	3.3404	0.000836589	0.00424967	UP
MFS3	76.8282	0.950337	0.285177	3.33245	0.000860848	0.00435084	UP
mRpS5	1847.18	0.664775	0.199517	3.33193	0.000862456	0.00435696	UP
yellow-g	288.541	4.84493	1.45466	3.33064	0.000866471	0.00437091	UP
brk	103.795	1.14681	0.34431	3.33075	0.000866109	0.00437091	UP
CG14626	15.6589	2.33506	0.701726	3.32759	0.000875999	0.0044072	UP
Nckx30C	295.736	0.961186	0.289153	3.32414	0.000886913	0.00444991	UP
CG13003	97.8097	1.20265	0.361867	3.32345	0.000889101	0.00445886	UP
fog	1716.33	0.60235	0.181682	3.3154	0.00091512	0.00456648	UP
CG4612	5934.88	0.712694	0.215295	3.31032	0.000931897	0.00464179	UP
Dscam2	109.336	1.15529	0.349171	3.30867	0.000937415	0.00466506	UP
jef	135.665	1.12044	0.338808	3.30699	0.000943031	0.00468666	UP
Kr-h1	37.2526	1.63282	0.493793	3.30669	0.000944061	0.00468906	UP
IP3K2	727.225	0.792528	0.239823	3.30463	0.000951004	0.00471989	UP
nolo	218.924	0.775471	0.235214	3.29687	0.000977681	0.00483293	UP
CG12164	20.2592	2.6607	0.808105	3.29251	0.000992964	0.00490165	UP
CG34007	8.45068	3.56723	1.08426	3.29001	0.00100185	0.00493448	UP
NT1	22.032	3.50288	1.06673	3.28376	0.00102432	0.00502938	UP
CG30289	16.0588	2.14259	0.652631	3.28301	0.00102706	0.00503838	UP
CG5151	289.8	1.17061	0.357007	3.27896	0.00104189	0.00509972	UP
CG33110	516.88	0.77614	0.236969	3.27528	0.00105557	0.00515983	UP
Pkc98E	1275.63	0.656947	0.200614	3.27468	0.00105781	0.00516342	UP
Appl	447.913	1.16927	0.357094	3.27442	0.00105878	0.00516408	UP
CG42450	218.53	1.03362	0.315946	3.27152	0.0010697	0.00519936	UP
disco	116.059	0.997938	0.305036	3.27155	0.00106961	0.00519936	UP
CG40198	143.79	0.75969	0.232209	3.27158	0.0010695	0.00519936	UP
Gba1a	257.965	0.750997	0.229566	3.27137	0.00107026	0.00519936	UP
CG5346	594.852	0.585999	0.179205	3.27	0.00107548	0.00522241	UP
CG6023	462.23	0.618213	0.189215	3.26726	0.00108594	0.00526391	UP
CG8483	91.8136	1.13041	0.346062	3.26651	0.00108883	0.00527026	UP
CG46385	13865.1	0.705085	0.215859	3.26642	0.00108916	0.00527026	UP
sano	172.291	1.06248	0.325923	3.25992	0.00111443	0.00537601	UP
CG10019	16.6412	2.13951	0.65757	3.25366	0.00113928	0.0054725	UP
CG5937	45.8252	1.22655	0.377211	3.25162	0.00114748	0.00550653	UP
Eip75B	1150.1	0.743769	0.228787	3.25092	0.00115031	0.00551529	UP
NijA	207.019	0.845277	0.260072	3.25016	0.00115338	0.0055228	UP
CG10183	4.25298	5.56506	1.71393	3.24696	0.00116644	0.00557564	UP
pio	599.35	0.633862	0.195228	3.24677	0.00116722	0.00557694	UP
Ih	747.082	0.655293	0.201868	3.24615	0.00116976	0.00558424	UP
Ace	328.807	0.969923	0.299165	3.2421	0.00118653	0.0056594	UP
alpha-Est9	482.609	0.734424	0.226519	3.24221	0.00118605	0.0056594	UP
CG5953	1545.73	0.679086	0.209793	3.23694	0.0012082	0.00574784	UP
pxb	45.9551	1.21038	0.374075	3.23565	0.00121364	0.00576868	UP
PH4alphaSG2	6.05829	5.07995	1.57073	3.23413	0.00122016	0.0057922	UP
chrb	4253.38	0.822086	0.254242	3.23347	0.00122294	0.00579792	UP
msl-2	194.552	0.684644	0.211726	3.23363	0.00122228	0.00579792	UP
CG15186	73.6336	1.01541	0.314125	3.23249	0.00122715	0.00581287	UP
CG34454	240.789	0.72716	0.225041	3.23123	0.00123259	0.00583362	UP
CG4367	5.34268	5.89291	1.82421	3.23039	0.00123619	0.00584566	UP
tutl	268.779	0.941846	0.291641	3.22947	0.00124018	0.00585949	UP
dsx-c73A	82.9084	1.41599	0.438536	3.22891	0.00124262	0.00586849	UP
CG12071	85.9148	1.16019	0.359575	3.22656	0.0012529	0.00590184	UP
CG6048	331.904	0.656056	0.203719	3.2204	0.00128013	0.00600701	UP
E(spl)m6-BFM	4.86955	5.7618	1.78952	3.21974	0.00128306	0.00600795	UP
CG31176	75.2145	1.0908	0.338778	3.2198	0.00128282	0.00600795	UP
CG13606	58.2742	1.07463	0.334173	3.21579	0.00130087	0.00607845	UP
CG8952	1108.25	0.641069	0.199367	3.21552	0.0013021	0.0060816	UP
CG34347	163.407	1.20107	0.373896	3.21231	0.0013167	0.00614201	UP
Cyp304a1	42.1056	1.42666	0.444294	3.21108	0.00132235	0.00616576	UP
odd	98.7397	0.976193	0.304138	3.20971	0.00132869	0.00619009	UP
dsx	205.109	0.858722	0.26765	3.20837	0.00133489	0.00620844	UP
CG32115	116.562	1.01499	0.316564	3.20626	0.00134471	0.00624097	UP
Alp1	13.6951	3.37338	1.05278	3.20427	0.00135406	0.0062764	UP
Cow	420.259	0.866236	0.270365	3.20395	0.00135556	0.00627811	UP
CG10089	235.153	0.648279	0.202562	3.20039	0.0013724	0.00635075	UP
CG14495	150.204	0.935957	0.292596	3.1988	0.00138001	0.00638059	UP
sli	333.641	0.865788	0.270797	3.19719	0.00138773	0.00641091	UP
Flo2	1296.37	0.707457	0.221371	3.1958	0.00139443	0.00643647	UP
ths	113.078	1.26435	0.396162	3.19149	0.00141541	0.00651418	UP
GstD4	15.6088	2.21456	0.694276	3.18973	0.00142404	0.00654843	UP
CG13928	377.136	0.931282	0.291981	3.18952	0.00142507	0.00655044	UP
CG12716	17.3887	4.39271	1.37944	3.1844	0.00145052	0.00664518	UP
CG17104	40.5966	2.25487	0.708542	3.18242	0.00146052	0.00668274	UP
fj	33.5524	1.58662	0.498857	3.18051	0.00147018	0.00671858	UP
Cyp6a18	361.253	0.664893	0.209087	3.17998	0.00147285	0.00672635	UP
Pvf3	76.004	1.23925	0.390242	3.1756	0.00149526	0.00681621	UP
Pka-R2	2525.77	0.724979	0.228392	3.17427	0.00150213	0.00684186	UP
pAbp	36557.8	0.806364	0.25426	3.17141	0.00151698	0.00689527	UP
CG14304	11.7136	2.51227	0.79287	3.16857	0.00153189	0.00695155	UP
Fmr1	7268.36	0.585329	0.184865	3.16624	0.00154421	0.00700358	UP
CG10559	60.7207	1.06657	0.337675	3.15858	0.0015854	0.00718254	UP
gce	931.851	0.840213	0.266992	3.14695	0.00164981	0.00743158	UP
bi	22.8727	2.20145	0.699688	3.14634	0.00165329	0.00743811	UP
CG6357	2680.23	0.787995	0.250537	3.14523	0.00165959	0.00745733	UP
CG13196	4.19668	5.54761	1.76454	3.14395	0.00166685	0.0074869	UP
CG12540	3.93111	5.45083	1.73479	3.14208	0.00167755	0.0075288	UP
CG5758	634.911	0.887485	0.282531	3.14119	0.0016826	0.00754842	UP
vnd	179.773	0.960567	0.306091	3.13818	0.00170001	0.00761721	UP
sff	147.818	0.997137	0.317914	3.1365	0.00170978	0.00765477	UP
kek6	190.192	0.647045	0.206483	3.13364	0.0017265	0.00772021	UP
CG43394	350.727	0.600507	0.191774	3.13133	0.00174017	0.00776871	UP
CG6006	201.111	0.98628	0.315466	3.12642	0.00176949	0.00788365	UP
ab	86.3924	1.43859	0.461349	3.11822	0.00181946	0.00807362	UP
Pgant2	170.75	1.06691	0.342477	3.11528	0.00183771	0.00814149	UP
slf	473.095	0.780748	0.251248	3.10748	0.00188689	0.00833589	UP
Clk	206.101	0.916398	0.295016	3.10627	0.00189463	0.00836673	UP
Obp84a	5.24261	4.86502	1.56634	3.10598	0.00189647	0.00837152	UP
Jon66Ci	56.4108	1.79344	0.577436	3.10587	0.00189723	0.00837153	UP
CG43091	135.954	0.775175	0.24962	3.10542	0.00190012	0.00838092	UP
skl	13.7904	2.35726	0.759172	3.10504	0.00190253	0.0083882	UP
simj	1845	0.65498	0.210983	3.10442	0.00190655	0.00840256	UP
Syt1	504.806	1.10706	0.356869	3.10216	0.00192115	0.00844998	UP
Lim1	40.7637	1.65598	0.534354	3.09903	0.00194154	0.00852735	UP
Snoo	293.656	0.802186	0.258984	3.09744	0.00195203	0.00856528	UP
CG17270	685.414	0.601553	0.194233	3.09707	0.00195442	0.00857236	UP
CG17716	52.3749	1.1932	0.385302	3.09678	0.00195637	0.00857751	UP
CG13048	4.19781	5.54786	1.7936	3.09315	0.00198044	0.00866236	UP
emc	1950.96	0.622213	0.201152	3.09325	0.00197976	0.00866236	UP
tna	384.337	1.13296	0.366684	3.08975	0.00200324	0.00874127	UP
Cdep	858.204	0.668433	0.216763	3.0837	0.00204441	0.00889623	UP
CG9514	12.1234	2.51708	0.817097	3.08052	0.00206641	0.00897779	UP
CG42876	53.6833	1.44614	0.469469	3.08038	0.00206733	0.00897828	UP
CG32814	19.2534	1.75759	0.570778	3.0793	0.0020749	0.00899343	UP
CG13404	26.0952	1.47779	0.48019	3.0775	0.00208746	0.00904429	UP
rdgA	765.931	0.85735	0.279102	3.07182	0.00212761	0.00918933	UP
sv	46.2018	1.45952	0.475219	3.07126	0.00213158	0.00920289	UP
yellow-g2	204.112	7.06265	2.30198	3.06808	0.00215438	0.00927306	UP
cac	253.154	0.814506	0.265452	3.06837	0.0021523	0.00927306	UP
Tlk	3067.69	0.717476	0.233863	3.06794	0.00215541	0.00927306	UP
CG9692	3.9206	5.44739	1.77653	3.06631	0.00216718	0.00930917	UP
Lip1	18.1483	2.69674	0.881287	3.06	0.00221339	0.00947439	UP
CG14866	7.11557	3.30991	1.08172	3.05986	0.00221439	0.00947502	UP
fz2	508.946	0.927869	0.30361	3.05612	0.00224224	0.00957188	UP
nrm	395.483	0.744635	0.243741	3.05503	0.00225037	0.00960284	UP
CadN	161.404	0.849497	0.278284	3.05263	0.00226845	0.00967109	UP
obst-B	157.014	0.713207	0.233642	3.05256	0.00226899	0.00967109	UP
CG10163	15.5783	4.47057	1.4671	3.04721	0.00230977	0.00981708	UP
CG33970	498.008	0.688518	0.22602	3.04626	0.00231704	0.0098416	UP
CG34054	181.777	0.809574	0.26611	3.04225	0.00234816	0.00996227	UP
robo1	142.535	1.15112	0.378846	3.03849	0.00237765	0.0100525	UP
CG12206	41.8026	1.39392	0.459496	3.03359	0.00241661	0.0101938	UP
beat-IIIc	46.2008	1.39049	0.459156	3.02836	0.00245882	0.0103402	UP
CG10947	185.335	0.621053	0.205654	3.0199	0.00252859	0.0105972	UP
wgn	484.213	0.730113	0.241896	3.0183	0.00254199	0.0106412	UP
vg	60.8345	1.32866	0.440582	3.01569	0.00256395	0.010725	UP
side-VI	34.3674	1.46548	0.486544	3.01202	0.00259515	0.0108349	UP
Obp19b	87.2613	0.853142	0.283976	3.00427	0.00266218	0.0110742	UP
CG7016	252.7	0.682161	0.227065	3.00425	0.00266233	0.0110742	UP
ICA69	43.0899	1.24757	0.415542	3.00227	0.00267978	0.0111376	UP
CG34382	7.68555	3.49944	1.16603	3.00116	0.00268953	0.0111697	UP
Ugt37C2	73.5645	1.0582	0.352809	2.99936	0.00270552	0.011215	UP
Nepl20	88.5381	0.83028	0.276899	2.99849	0.00271317	0.0112383	UP
Gadd45	288.936	0.797951	0.266295	2.9965	0.00273101	0.0113036	UP
CG34236	79.2147	0.835183	0.278794	2.9957	0.00273812	0.0113288	UP
CG30089	173.769	0.791342	0.26438	2.99319	0.00276075	0.011401	UP
CG7248	14.2725	3.89017	1.30042	2.99148	0.00277631	0.0114524	UP
SK	215.825	1.07602	0.359681	2.99158	0.00277536	0.0114524	UP
kn	23.0372	1.7945	0.600097	2.99035	0.00278654	0.0114903	UP
otk	60.0254	1.2616	0.421936	2.99003	0.00278952	0.0114983	UP
Cad96Ca	115.973	0.818185	0.274471	2.98096	0.00287349	0.0117871	UP
Dll	61.2458	1.21799	0.408982	2.97809	0.00290048	0.011858	UP
Rdl	134.782	1.15634	0.388696	2.97492	0.0029306	0.011959	UP
CG13748	6.29433	3.57228	1.20176	2.97254	0.00295346	0.0120434	UP
Muc55B	50.254	1.27568	0.429278	2.97169	0.00296167	0.0120679	UP
peb	510.713	0.884214	0.29765	2.97065	0.00297174	0.0121	UP
Teh4	42.73	1.26418	0.425921	2.96811	0.00299638	0.0121823	UP
Rgk2	75.5778	1.13084	0.381123	2.96711	0.0030061	0.0122083	UP
CG18265	16.3104	2.22093	0.748681	2.96645	0.00301255	0.012221	UP
CG6024	84.8032	1.1657	0.393009	2.9661	0.00301605	0.0122262	UP
foxo	2044.21	0.72009	0.242881	2.96479	0.0030289	0.0122738	UP
Msp300	1614.26	0.593823	0.200374	2.96357	0.00304094	0.0123045	UP
Trf2	4675.75	0.606246	0.204653	2.96231	0.00305343	0.0123369	UP
Rac2	1299.51	0.635189	0.214508	2.96114	0.00306506	0.0123703	UP
D	40.6486	1.1947	0.403989	2.95725	0.00310394	0.0124815	UP
CG46301	22.239	1.77731	0.601621	2.9542	0.00313478	0.0126009	UP
mthl2	89.5697	1.04216	0.353041	2.95195	0.00315771	0.0126792	UP
CG12869	14.5269	2.02223	0.685171	2.95142	0.00316321	0.0126966	UP
SPR	318.882	0.709137	0.240313	2.95089	0.00316857	0.0127089	UP
CG34265	9.87004	2.55962	0.868118	2.94847	0.00319351	0.012781	UP
CG8854	56.4334	1.08187	0.367263	2.94577	0.00322154	0.0128791	UP
CG8861	41.8954	1.3201	0.448667	2.94228	0.00325808	0.0129922	UP
f	11.9985	2.2237	0.757775	2.93451	0.00334079	0.0132932	UP
srp	489.053	0.746722	0.254456	2.93458	0.00333995	0.0132932	UP
rau	199.255	0.654812	0.223299	2.93244	0.00336306	0.0133721	UP
knk	48.7837	1.11322	0.379912	2.93021	0.00338728	0.0134539	UP
Rim	132.616	1.02758	0.351714	2.92164	0.00348195	0.0137654	UP
Pits	1092.26	0.81392	0.279343	2.91369	0.00357184	0.0140753	UP
onecut	125.548	1.31754	0.452508	2.91164	0.00359535	0.0141427	UP
CG4577	532.036	0.728346	0.250386	2.9089	0.00362706	0.0142426	UP
Cp18	292.05	4.53598	1.5603	2.90712	0.00364769	0.0143111	UP
hog	6.1106	4.21686	1.45049	2.90719	0.00364695	0.0143111	UP
CG9813	886.141	0.609489	0.209986	2.90252	0.00370169	0.014504	UP
CG15236	68.9243	1.16085	0.400066	2.90165	0.00371202	0.0145393	UP
CG8500	130.648	0.984898	0.339685	2.89945	0.00373818	0.0146314	UP
nrv2	888.255	0.665897	0.2303	2.89143	0.00383492	0.0149622	UP
Osi24	123.169	0.839732	0.290613	2.88952	0.00385828	0.0150214	UP
sens-2	50.2522	1.29676	0.448927	2.88858	0.00386991	0.0150507	UP
CG17782	3.5409	5.30192	1.83559	2.8884	0.00387204	0.0150537	UP
CG15127	39.8037	1.17766	0.408046	2.88611	0.00390042	0.0151587	UP
RpII215	4689.11	0.64446	0.223567	2.88262	0.00394381	0.0152949	UP
H2.0	14.7355	1.89664	0.658743	2.87918	0.00398705	0.0154355	UP
CG10337	170.495	0.740808	0.257291	2.87926	0.00398606	0.0154355	UP
Hs3st-A	75.2853	1.20213	0.417587	2.87876	0.00399243	0.0154509	UP
CG2865	2989.15	0.701532	0.243726	2.87837	0.00399741	0.0154647	UP
CG8192	28.1989	2.04667	0.711489	2.8766	0.00401984	0.0155351	UP
Nepl17	33.316	1.35282	0.470389	2.87595	0.00402814	0.0155617	UP
CG10011	606.358	0.618277	0.215136	2.87389	0.00405448	0.0156525	UP
CG31832	25.3735	1.50161	0.522568	2.87353	0.00405913	0.015665	UP
Ndae1	604.361	0.658124	0.229185	2.87159	0.00408413	0.0157394	UP
CanA-14F	3302.88	0.607661	0.211604	2.87169	0.00408281	0.0157394	UP
CG11319	96.7891	1.02248	0.3563	2.86971	0.00410848	0.0158222	UP
CG30148	69.247	0.904981	0.315992	2.86394	0.00418411	0.0160517	UP
Ugt35D1	20.6869	2.71166	0.948235	2.85969	0.00424053	0.016223	UP
snu	702.981	0.720409	0.251937	2.85949	0.00424329	0.0162279	UP
futsch	268.828	0.605491	0.211875	2.85778	0.0042662	0.0162929	UP
Cp7Fa	107.618	4.67636	1.63928	2.8527	0.00433501	0.0164928	UP
meng	42.0285	1.17165	0.410713	2.85273	0.00433453	0.0164928	UP
CG14142	12.7057	2.38022	0.835656	2.84832	0.00439504	0.0166923	UP
CG18636	4.53165	4.64954	1.63481	2.84408	0.00445392	0.0168619	UP
Muc30E	9.07132	4.23532	1.49087	2.84083	0.00449961	0.0170074	UP
CG17839	787.038	0.683624	0.24085	2.83838	0.00453435	0.017127	UP
CG13113	20.735	2.54991	0.898594	2.83767	0.00454443	0.0171592	UP
CG34355	128.437	0.850406	0.300353	2.83136	0.00463509	0.0174477	UP
Phlpp	8.92806	2.79476	0.988088	2.82845	0.00467742	0.017577	UP
CG42784	9.494	2.94226	1.0428	2.8215	0.00477999	0.0179165	UP
tsh	226.62	0.79423	0.281511	2.82131	0.00478274	0.0179165	UP
CG1077	89.9149	3.21704	1.14107	2.81931	0.00481269	0.0179933	UP
CG11000	131.892	0.814031	0.288813	2.81854	0.0048242	0.0180093	UP
RhoGEF64C	106.392	0.924785	0.328262	2.81722	0.00484417	0.0180681	UP
Amun	9119.11	0.594685	0.211229	2.81536	0.00487232	0.0181546	UP
Cyp309a1	1186.57	0.591951	0.210272	2.81516	0.00487522	0.0181593	UP
nAChRalpha5	75.0967	1.50453	0.534905	2.8127	0.00491282	0.0182808	UP
CG45078	223.174	0.708202	0.252069	2.80955	0.00496102	0.018429	UP
TwdlW	9.47259	3.44002	1.22458	2.80914	0.00496741	0.0184466	UP
hui	126.032	0.66254	0.236037	2.80693	0.00500164	0.0185549	UP
Mrtf	1062.05	0.700295	0.249717	2.80435	0.00504176	0.0186723	UP
CG11951	171.49	0.600609	0.214199	2.80398	0.00504759	0.0186876	UP
conv	61.1926	0.940041	0.335324	2.80338	0.00505694	0.0187073	UP
CG13659	234.996	0.730205	0.260537	2.80269	0.00506786	0.0187375	UP
CG32984	121.558	0.734961	0.262335	2.80162	0.00508472	0.0187935	UP
CG42673	277.845	0.768126	0.274201	2.80132	0.00508941	0.0188045	UP
ase	4.39619	4.592	1.64786	2.78664	0.00532573	0.0195271	UP
Ptx1	259.861	0.69117	0.248667	2.7795	0.00544428	0.019889	UP
p130CAS	641.026	0.589611	0.212188	2.77872	0.00545736	0.0199273	UP
Cralbp	95.7606	0.730282	0.263223	2.77439	0.00553055	0.0201507	UP
CheB38c	33.4635	1.17091	0.422514	2.7713	0.00558323	0.0203224	UP
CG33462	3.82244	5.41352	1.95478	2.76938	0.00561636	0.0204228	UP
opa	16.7618	1.8367	0.663194	2.76948	0.00561461	0.0204228	UP
CG18823	4.44154	4.61023	1.6648	2.76924	0.00561881	0.0204246	UP
eag	74.5029	1.17269	0.424017	2.76567	0.00568055	0.0206222	UP
CG43347	38.3565	1.36519	0.495099	2.75741	0.00582614	0.0210674	UP
Nlg1	102.945	0.93859	0.340438	2.75701	0.00583325	0.0210862	UP
bowl	347.3	0.745901	0.271281	2.74955	0.00596774	0.0215159	UP
FoxP	58.3951	1.36666	0.497376	2.74773	0.00600093	0.0216214	UP
oc	32.7898	1.6379	0.596453	2.74606	0.0060315	0.0217103	UP
CG15628	613.94	0.740046	0.270443	2.73642	0.00621114	0.0222768	UP
CG5890	28.5568	1.6376	0.59852	2.73607	0.00621771	0.0222919	UP
CG7142	114.852	0.757757	0.277065	2.73494	0.00623912	0.0223481	UP
luna	88.5519	1.09745	0.40201	2.72992	0.00633503	0.0226446	UP
CG32645	63.3728	0.992664	0.363808	2.72854	0.00636158	0.0227202	UP
grnd	139.841	0.779772	0.286007	2.72641	0.00640279	0.0228083	UP
noc	364.475	0.718986	0.263977	2.72367	0.00645613	0.022976	UP
Hdc	65.1743	0.990658	0.364062	2.72112	0.00650606	0.0231387	UP
OtopLc	46.9018	1.21384	0.44677	2.71692	0.00658916	0.0233814	UP
SoxN	60.6049	1.2703	0.467998	2.71433	0.00664105	0.0235407	UP
if	570.611	0.607902	0.22411	2.71251	0.00667753	0.0236417	UP
Rcd6	57.2827	0.900674	0.333269	2.70254	0.00688113	0.0242225	UP
CG34115	8.06153	2.64929	0.980457	2.70209	0.00689043	0.0242397	UP
tld	47.7816	0.950455	0.352556	2.6959	0.00701991	0.0246009	UP
Tet	228.879	1.03625	0.384581	2.6945	0.00704946	0.024681	UP
Cpr47Ee	57.35	0.851932	0.316244	2.69391	0.00706196	0.0247168	UP
CG10300	105.662	0.689343	0.257243	2.67974	0.00736796	0.0255766	UP
CG42337	76.523	0.953285	0.356136	2.67674	0.00743414	0.0257334	UP
CG42807	1946.25	0.746072	0.279005	2.67404	0.00749431	0.0258847	UP
CG11147	872.671	0.63345	0.237694	2.66498	0.00769922	0.0265342	UP
haf	33.6706	1.68087	0.6315	2.6617	0.00777461	0.0267508	UP
Hr3	31.2254	1.29382	0.48621	2.66102	0.00779043	0.0267732	UP
AstC	168.331	0.685447	0.257841	2.65841	0.00785106	0.0269648	UP
CG6867	95.1009	0.83611	0.314958	2.65467	0.00793853	0.0272228	UP
CG17999	79.8039	0.917657	0.345696	2.65452	0.0079421	0.0272265	UP
Eip74EF	152.332	0.848144	0.319663	2.65324	0.00797233	0.0273132	UP
CG13300	29.5583	1.47743	0.557622	2.64951	0.00806086	0.0275736	UP
CG15482	21.8243	1.59601	0.602951	2.64699	0.00812109	0.0277538	UP
CG4467	174.654	0.92065	0.347995	2.64558	0.00815503	0.0278525	UP
Pkcdelta	518.936	0.653105	0.246894	2.64528	0.00816224	0.0278685	UP
CG7252	7.05381	3.00515	1.13622	2.64486	0.00817254	0.027895	UP
CG14642	74.9758	0.756909	0.286222	2.64448	0.00818169	0.0279176	UP
CG14223	144.39	0.657512	0.248916	2.6415	0.00825402	0.0281382	UP
hh	81.4487	1.03873	0.393575	2.63921	0.00831005	0.0282768	UP
CG14695	34.0002	1.25554	0.475998	2.6377	0.00834698	0.0283674	UP
Eip63F-1	582.183	0.752776	0.285551	2.63623	0.00838337	0.0284735	UP
Sox15	24.1264	1.48993	0.565325	2.63553	0.00840054	0.028523	UP
CG10804	46.9697	1.1577	0.440435	2.62853	0.00857538	0.0290183	UP
CG32815	79.2659	0.915314	0.348328	2.62774	0.00859549	0.0290685	UP
mmd	120.669	1.15772	0.440754	2.62667	0.00862244	0.0291328	UP
disco-r	91.7	0.925943	0.352546	2.62645	0.00862807	0.029134	UP
vn	98.1644	0.767564	0.292267	2.62624	0.00863336	0.0291429	UP
CG32354	61.7731	1.02707	0.392485	2.61684	0.00887475	0.0298298	UP
CG7896	26.6932	1.41043	0.539554	2.61406	0.00894739	0.0300281	UP
DIP-epsilon	129.775	0.892957	0.341863	2.61203	0.00900055	0.030179	UP
CG14880	111.208	0.672968	0.258438	2.60399	0.00921465	0.0308124	UP
CG41520	142.189	0.710372	0.272916	2.6029	0.00924399	0.0309012	UP
CG42269	27.4432	1.41602	0.545554	2.59557	0.00944339	0.0314437	UP
CG13114	306.992	6.52954	2.52111	2.58995	0.00959903	0.0318752	UP
CG7378	1341.59	0.590956	0.228324	2.58824	0.00964674	0.0320047	UP
CG34354	51.6217	1.20394	0.465756	2.58492	0.00974016	0.0322661	UP
cas	44.4884	1.27956	0.495644	2.58161	0.00983403	0.0325224	UP
CG15144	4.09134	4.49431	1.74183	2.58023	0.00987357	0.0326131	UP
CG43880	2.9176	5.02017	1.94714	2.57823	0.00993072	0.0327595	UP
mirr	105.579	0.877866	0.340713	2.57656	0.00997893	0.032889	UP
Su(Tpl)	6434.92	0.630768	0.245122	2.57328	0.0100738	0.0331225	UP
robo3	50.7359	1.22276	0.475277	2.57272	0.0100902	0.0331658	UP
RhoGAP100F	118.778	0.972253	0.377922	2.57263	0.010093	0.0331658	UP
CG33253	13.2083	1.93199	0.751105	2.57219	0.0101056	0.0331874	UP
Stacl	688.036	0.59049	0.230034	2.56698	0.010259	0.033611	UP
Nep3	236.401	0.727518	0.283502	2.56618	0.0102826	0.0336735	UP
Toll-6	27.4233	1.46164	0.570273	2.56305	0.0103758	0.0339331	UP
Cad96Cb	5.56173	2.93891	1.14784	2.5604	0.0104553	0.0341517	UP
kon	99.7862	0.784507	0.307909	2.54785	0.0108388	0.0351902	UP
Hsp70Ba	4.58683	3.71624	1.45959	2.54608	0.0108939	0.0353339	UP
Alk	153.026	0.81117	0.319124	2.54187	0.0110262	0.0357315	UP
lectin-24A	47.7962	1.31821	0.519064	2.53958	0.0110985	0.035934	UP
dpr8	55.8894	1.04017	0.409832	2.53804	0.0111477	0.036057	UP
CG4168	24.9701	1.49905	0.591007	2.53644	0.0111987	0.0361628	UP
Hsp70Ab	17.2924	1.58628	0.626701	2.53116	0.0113686	0.0366383	UP
rin	15467.4	0.624404	0.246689	2.53114	0.0113693	0.0366383	UP
tey	37.7569	1.34019	0.52966	2.53029	0.0113969	0.0367059	UP
CG10137	70.4535	0.880551	0.348441	2.52712	0.0115002	0.0369632	UP
CG42494	38.8762	1.03378	0.40978	2.52276	0.0116438	0.0372723	UP
CG6996	2.93035	5.02599	1.99636	2.51758	0.0118165	0.0377813	UP
CG7991	13.696	1.91149	0.759611	2.5164	0.011856	0.0378635	UP
b6	14.4669	1.61813	0.643167	2.51588	0.0118735	0.0378866	UP
sick	381.28	0.663104	0.263696	2.51466	0.0119148	0.0379676	UP
Gld2	5.42111	3.31541	1.32036	2.51099	0.0120394	0.038283	UP
CG15760	59.1066	1.07382	0.428032	2.50873	0.0121165	0.0384615	UP
Gyc32E	13.3439	1.96155	0.781941	2.50857	0.0121222	0.0384685	UP
Syngr	143.048	0.758829	0.30253	2.50827	0.0121323	0.0384893	UP
RSG7	55.185	1.32195	0.528602	2.50085	0.0123896	0.0391817	UP
CG15803	35.7019	1.2203	0.488356	2.49879	0.0124618	0.0393647	UP
ItgaPS5	6.81903	2.54399	1.01885	2.49692	0.0125278	0.0395222	UP
dpr18	53.8727	1.06659	0.427186	2.49677	0.0125329	0.0395222	UP
Neto	41.9653	1.26116	0.505714	2.49382	0.0126377	0.039829	UP
PH4alphaSG1	6.2441	3.49957	1.40714	2.487	0.0128825	0.0404269	UP
CG31370	97.7999	0.69326	0.278864	2.48601	0.0129184	0.0405167	UP
gl	39.4988	1.43834	0.578842	2.48485	0.0129605	0.0406296	UP
Drsl5	338.461	0.824575	0.331846	2.48482	0.0129618	0.0406296	UP
CG13083	82.3736	4.35568	1.75318	2.48445	0.0129751	0.0406366	UP
Gld	116.559	0.683271	0.275059	2.48409	0.0129885	0.0406669	UP
kuz	2360.76	0.653877	0.263322	2.48318	0.0130215	0.0407471	UP
Sox100B	30.6615	1.30768	0.529021	2.47188	0.0134403	0.0418557	UP
CG31760	34.9784	1.2551	0.508077	2.4703	0.0135001	0.0419704	UP
grim	2.69932	4.91034	1.98837	2.46953	0.0135291	0.0420253	UP
Irk1	101.932	0.76205	0.308739	2.46827	0.0135769	0.0421381	UP
CG8086	564.673	0.60985	0.247242	2.46661	0.0136399	0.0422859	UP
mspo	83.7239	1.00971	0.409906	2.46328	0.0137674	0.0426093	UP
fig	7.58088	2.29845	0.93382	2.46134	0.0138418	0.0428155	UP
Eaat1	1020.85	0.728536	0.296154	2.45999	0.0138941	0.042941	UP
org-1	25.5613	1.28103	0.521266	2.45754	0.0139891	0.0431742	UP
CG13634	3.39556	4.20652	1.71282	2.4559	0.0140532	0.0433235	UP
CG15651	26.0575	1.16023	0.472619	2.45489	0.0140927	0.0434332	UP
ct	119.252	0.948082	0.38753	2.44647	0.0144261	0.0442849	UP
Bro	3.28808	5.19219	2.12345	2.44517	0.0144785	0.0444109	UP
CG30419	27.9878	1.18639	0.485476	2.44377	0.0145345	0.0445579	UP
tipE	38.1294	1.25338	0.513083	2.44285	0.0145718	0.0446599	UP
trh	53.829	1.03424	0.423933	2.43964	0.014702	0.044982	UP
SP2353	103.375	0.832863	0.3414	2.43955	0.0147055	0.044982	UP
CG34398	329.244	0.728686	0.298721	2.43936	0.0147134	0.0449938	UP
Cyp301a1	48.6558	1.00888	0.41401	2.43685	0.0148159	0.0452068	UP
pirk	141.077	0.670998	0.275692	2.43387	0.0149382	0.0455263	UP
CG10357	2.57375	4.83923	1.99198	2.42936	0.0151255	0.0459606	UP
CG13685	40.2265	1.07194	0.4413	2.42906	0.0151381	0.0459862	UP
dany	27.7073	1.2406	0.510916	2.42819	0.0151743	0.0460581	UP
jdp	392.019	0.643095	0.265179	2.42513	0.0153028	0.0463967	UP
galene	33.4078	1.15237	0.475872	2.4216	0.0154524	0.0467989	UP
Cpr66Cb	6.92903	2.59207	1.07196	2.41805	0.0156038	0.0471561	UP
bru2	510.054	0.773913	0.32008	2.41787	0.0156116	0.0471643	UP
DopEcR	246.807	0.864611	0.35786	2.41606	0.0156894	0.0473735	UP
run	12.0818	1.85015	0.766505	2.41375	0.0157893	0.04761	UP
Rgk1	82.7159	0.865757	0.358893	2.41229	0.0158525	0.0477042	UP
AstA	149.855	0.596898	0.247436	2.41233	0.015851	0.0477042	UP
CG5883	8.77463	2.17006	0.899861	2.41155	0.0158849	0.0477675	UP
Teh2	103.345	0.912439	0.379414	2.40487	0.0161784	0.0485573	UP
CG12911	10.2669	2.34952	0.977964	2.40247	0.016285	0.0488118	UP
CG6220	3.39977	4.20216	1.75	2.40123	0.0163401	0.0489093	UP
COX6AL	10.579	1.9885	0.828978	2.39874	0.0164515	0.0492027	UP
CG34396	100.28	0.622341	0.259628	2.39705	0.0165276	0.0494033	UP
Dfd	23.8788	1.58716	0.66237	2.39618	0.0165672	0.0494815	UP
Jon25Biii	4218.04	-2.34152	0.14836	-15.7827	4.09055e-56	5.6337e-53	DOWN
CG6277	1488.63	-2.27278	0.157656	-14.4161	4.10101e-47	4.10772e-44	DOWN
CG12708	884.832	-2.11115	0.148776	-14.1901	1.05512e-45	8.30376e-43	DOWN
CG43134	5359.69	-1.79791	0.139947	-12.8471	8.92978e-38	3.93553e-35	DOWN
whe	7573.46	-1.586	0.133885	-11.846	2.25822e-32	7.53973e-30	DOWN
Jon99Cii	2702.63	-1.78572	0.152883	-11.6803	1.60713e-31	5.05924e-29	DOWN
BomBc2	4446.7	-1.68675	0.145305	-11.6083	3.74032e-31	1.11381e-28	DOWN
CG3597	847.739	-1.49366	0.133476	-11.1905	4.5398e-29	1.13681e-26	DOWN
RpS3A	76082.6	-1.19827	0.114909	-10.4279	1.84852e-25	3.77167e-23	DOWN
CG9034	1205.23	-1.39403	0.139569	-9.9881	1.71843e-23	3.26443e-21	DOWN
Hsp23	1604.07	-1.51924	0.154931	-9.80593	1.06161e-22	1.91751e-20	DOWN
IM14	1007.39	-1.55062	0.160015	-9.69047	3.31004e-22	5.78889e-20	DOWN
CG8997	3913.95	-1.52481	0.158461	-9.6226	6.4185e-22	1.08799e-19	DOWN
CG3699	2165.22	-1.09107	0.116105	-9.39731	5.59762e-21	8.56591e-19	DOWN
CG34172	415.537	-1.63326	0.174022	-9.38534	6.27152e-21	9.46571e-19	DOWN
GNBP-like3	693.447	-1.26658	0.136309	-9.29199	1.51437e-20	2.25478e-18	DOWN
BomBc3	849.164	-1.73436	0.188649	-9.19358	3.79969e-20	5.51399e-18	DOWN
CG32243	525.869	-1.48299	0.163407	-9.07542	1.13245e-19	1.57941e-17	DOWN
Prosalpha1	227.235	-2.16192	0.239996	-9.00813	2.09608e-19	2.81642e-17	DOWN
MtnC	454.58	-1.45459	0.162687	-8.94104	3.85522e-19	5.05676e-17	DOWN
Npc2g	2604.16	-1.19211	0.134398	-8.86998	7.31568e-19	9.15957e-17	DOWN
CG7953	2577.6	-1.56487	0.17678	-8.85209	8.58932e-19	1.06334e-16	DOWN
BomS6	3862.44	-1.48926	0.168561	-8.83514	9.99743e-19	1.22391e-16	DOWN
CG15155	480.105	-1.48301	0.168411	-8.80588	1.29833e-18	1.57198e-16	DOWN
CG4734	469.246	-1.81608	0.206683	-8.78679	1.539e-18	1.84311e-16	DOWN
CG17571	2189.51	-1.679	0.191561	-8.76481	1.87096e-18	2.19301e-16	DOWN
Alg-2	2018.39	-0.99931	0.114226	-8.74857	2.1608e-18	2.47997e-16	DOWN
RpL38	12999.9	-1.08819	0.124546	-8.73723	2.38905e-18	2.71367e-16	DOWN
CG1648	8939.09	-1.09396	0.125973	-8.6841	3.81743e-18	4.12357e-16	DOWN
Drs	3989.55	-1.47211	0.170903	-8.61372	7.07291e-18	7.42184e-16	DOWN
UK114	3236.5	-0.880847	0.104004	-8.46936	2.4675e-17	2.40592e-15	DOWN
CG11752	1144	-1.26932	0.151497	-8.37853	5.35938e-17	5.0042e-15	DOWN
CG10932	3177.61	-0.92813	0.1108	-8.3766	5.44767e-17	5.0439e-15	DOWN
Jon99Ci	1383.08	-1.18385	0.142229	-8.32356	8.53622e-17	7.7729e-15	DOWN
cype	3995.31	-1.11087	0.133726	-8.30709	9.80764e-17	8.78541e-15	DOWN
pch2	3202.78	-0.819974	0.0990621	-8.27737	1.25923e-16	1.10113e-14	DOWN
lectin-37Db	841.378	-1.36739	0.166634	-8.20598	2.28721e-16	1.9385e-14	DOWN
CG33169	348.03	-1.63638	0.201349	-8.12707	4.39782e-16	3.58928e-14	DOWN
RpS9	46012.1	-1.26691	0.158644	-7.98586	1.3955e-15	1.06775e-13	DOWN
UQCR-11	2069.28	-1.45684	0.183316	-7.94712	1.90898e-15	1.45056e-13	DOWN
BomT2	1273.31	-1.10964	0.140148	-7.91761	2.4211e-15	1.81467e-13	DOWN
Tom7	1687.72	-1.20155	0.152023	-7.90375	2.70644e-15	2.00131e-13	DOWN
CG12057	1427.97	-1.88375	0.238648	-7.89345	2.93949e-15	2.15915e-13	DOWN
epsilonTry	1171.93	-1.47365	0.186963	-7.88204	3.22069e-15	2.35004e-13	DOWN
CG4653	751.713	-1.28481	0.164093	-7.82979	4.88687e-15	3.50513e-13	DOWN
CG7916	2028.41	-1.52326	0.194967	-7.8129	5.58864e-15	3.97262e-13	DOWN
CG14818	839.546	-1.10022	0.141182	-7.79293	6.54706e-15	4.60951e-13	DOWN
CG15406	1021.48	-1.25428	0.160959	-7.79253	6.56828e-15	4.60951e-13	DOWN
Rpb10	576.852	-1.39907	0.179716	-7.78485	6.97945e-15	4.86706e-13	DOWN
CG3706	202.897	-1.68542	0.219228	-7.68797	1.49492e-14	1.00433e-12	DOWN
BomS4	809.869	-1.5301	0.199371	-7.67463	1.65894e-14	1.10777e-12	DOWN
CG8320	1056.57	-1.04249	0.136356	-7.64539	2.0831e-14	1.37435e-12	DOWN
CG8560	1225.37	-1.31767	0.172907	-7.62069	2.52321e-14	1.64502e-12	DOWN
RpL10Ab	32928.7	-1.31121	0.173506	-7.55719	4.11878e-14	2.65384e-12	DOWN
EMC4	3122.78	-0.976379	0.130326	-7.49184	6.79146e-14	4.30048e-12	DOWN
GABPI	1376.54	-0.80429	0.107673	-7.46972	8.03648e-14	5.05977e-12	DOWN
iotaTry	331.774	-1.45486	0.195413	-7.44505	9.69088e-14	5.99855e-12	DOWN
alphaTub67C	19327.5	-0.931289	0.125115	-7.44345	9.80857e-14	6.03748e-12	DOWN
CG6195	1928.22	-0.759192	0.102984	-7.37194	1.68161e-13	9.90803e-12	DOWN
CG14434	1440.07	-0.994274	0.135058	-7.36185	1.81383e-13	1.06302e-11	DOWN
Obp99c	6643.39	-0.890412	0.12135	-7.33755	2.17534e-13	1.25533e-11	DOWN
arg	665.753	-0.935569	0.127505	-7.3375	2.17615e-13	1.25533e-11	DOWN
RpL39	19604.1	-1.09306	0.149317	-7.3204	2.47236e-13	1.40415e-11	DOWN
CG16749	918.93	-1.18637	0.162171	-7.31557	2.56283e-13	1.44807e-11	DOWN
Dhfr	843.139	-0.980905	0.134764	-7.27869	3.37079e-13	1.88525e-11	DOWN
RpS15Ab	973.985	-0.904879	0.124692	-7.25692	3.95999e-13	2.18156e-11	DOWN
ND-B12	2483.11	-0.971241	0.13417	-7.23889	4.52377e-13	2.45532e-11	DOWN
CG42239	745.559	-1.12891	0.15605	-7.23425	4.68099e-13	2.52819e-11	DOWN
CG32695	637.286	-1.13541	0.157943	-7.18872	6.53995e-13	3.48102e-11	DOWN
RpL10	56511.1	-1.04951	0.14769	-7.10615	1.19327e-12	6.20161e-11	DOWN
AIMP1	2150.2	-0.987305	0.139716	-7.06651	1.58882e-12	8.06794e-11	DOWN
CG6503	5591.55	-0.817581	0.115892	-7.05466	1.73027e-12	8.74501e-11	DOWN
CG3323	232.117	-1.75128	0.250051	-7.00372	2.49262e-12	1.2371e-10	DOWN
Rpe	4227.96	-1.00465	0.143664	-6.99303	2.69003e-12	1.32316e-10	DOWN
alphaTry	30617.5	-0.982766	0.140979	-6.97103	3.14625e-12	1.52711e-10	DOWN
GILT3	1389.32	-0.974568	0.140119	-6.95531	3.51787e-12	1.69257e-10	DOWN
RpS14a	19332.4	-1.03026	0.148346	-6.94493	3.78656e-12	1.80607e-10	DOWN
CG42359	282.943	-1.47268	0.212616	-6.92647	4.3146e-12	2.04027e-10	DOWN
betaTry	19565.6	-1.07707	0.155587	-6.92266	4.43252e-12	2.08707e-10	DOWN
CG9259	382.67	-1.13621	0.16435	-6.91335	4.73328e-12	2.21921e-10	DOWN
CG5532	1150.54	-0.829224	0.120118	-6.90343	5.07617e-12	2.36988e-10	DOWN
CG2852	24803.6	-0.810368	0.117508	-6.89631	5.33724e-12	2.47083e-10	DOWN
Smvt	1099.68	-1.21052	0.176894	-6.84319	7.74501e-12	3.53408e-10	DOWN
ssp7	1011.62	-1.44056	0.21052	-6.84287	7.76227e-12	3.53408e-10	DOWN
dUTPase	8080.39	-0.83568	0.1222	-6.83862	7.996e-12	3.61065e-10	DOWN
CG12338	1895.96	-0.791167	0.115712	-6.83741	8.06388e-12	3.62644e-10	DOWN
Vha36-1	6096.58	-0.77768	0.113837	-6.83153	8.40154e-12	3.7477e-10	DOWN
CG43402	297.808	-1.46634	0.215114	-6.81659	9.32288e-12	4.09241e-10	DOWN
CG17633	2718.48	-0.955321	0.141075	-6.77172	1.27258e-11	5.49854e-10	DOWN
RpL35A	30551.6	-0.969197	0.143652	-6.74683	1.5111e-11	6.42832e-10	DOWN
CG15362	672.581	-0.972549	0.144322	-6.73873	1.59777e-11	6.77084e-10	DOWN
CG3739	684.692	-1.63112	0.242522	-6.72567	1.74786e-11	7.32241e-10	DOWN
Jon65Aii	653.679	-1.05739	0.157572	-6.71049	1.93976e-11	8.06501e-10	DOWN
BomS2	1529.45	-1.20007	0.178901	-6.70804	1.97257e-11	8.1706e-10	DOWN
CG10621	1804.93	-0.729051	0.108748	-6.70402	2.02759e-11	8.36703e-10	DOWN
Ady43A	1189.84	-0.840306	0.125492	-6.6961	2.14055e-11	8.80021e-10	DOWN
pgc	6945.94	-0.752022	0.1124	-6.69059	2.22277e-11	9.10429e-10	DOWN
Mthfs	1018.04	-0.820607	0.122985	-6.67241	2.51633e-11	1.0193e-09	DOWN
Ssb-c31a	1867.44	-0.865259	0.129882	-6.66188	2.70343e-11	1.09108e-09	DOWN
dj-1beta	1712.61	-0.857643	0.128773	-6.66009	2.73661e-11	1.10044e-09	DOWN
ATPsynG	7644.6	-0.734669	0.111241	-6.6043	3.994e-11	1.58295e-09	DOWN
CG12116	4131.87	-1.19781	0.181978	-6.58218	4.63609e-11	1.8243e-09	DOWN
SmB	2959.37	-1.17818	0.179114	-6.57783	4.77367e-11	1.87175e-09	DOWN
CG12374	11502.7	-1.14787	0.17492	-6.56225	5.30013e-11	2.07081e-09	DOWN
CG30423	2062.5	-0.698036	0.106507	-6.55391	5.60483e-11	2.16681e-09	DOWN
Cisd2	3129.49	-0.85283	0.130698	-6.52518	6.79203e-11	2.59842e-09	DOWN
RNASEK	2605.35	-0.837665	0.128904	-6.49835	8.12042e-11	3.0746e-09	DOWN
Alp2	853.236	-1.06198	0.163607	-6.49103	8.52525e-11	3.21682e-09	DOWN
Prosalpha5	7172.83	-0.777479	0.119907	-6.48404	8.92974e-11	3.32392e-09	DOWN
CG15096	2220.14	-1.02588	0.158208	-6.48439	8.90893e-11	3.32392e-09	DOWN
CG7484	966.585	-0.847053	0.130775	-6.4772	9.34433e-11	3.46652e-09	DOWN
CG1503	306.211	-1.41091	0.22056	-6.39697	1.58492e-10	5.74428e-09	DOWN
CG10778	1585.25	-0.848543	0.132762	-6.39145	1.64316e-10	5.91646e-09	DOWN
COX5B	4272.15	-0.902046	0.141628	-6.3691	1.90142e-10	6.77988e-09	DOWN
BCAS2	1536.44	-0.811347	0.127598	-6.35862	2.03579e-10	7.2356e-09	DOWN
Jon99Fii	1460.97	-1.32332	0.208144	-6.35774	2.04747e-10	7.2537e-09	DOWN
eloF	974.03	-0.876766	0.138184	-6.34493	2.22533e-10	7.80848e-09	DOWN
MCTS1	2330.33	-0.866794	0.136809	-6.33582	2.36086e-10	8.23169e-09	DOWN
mRpL34	281.582	-1.65739	0.26159	-6.33582	2.36088e-10	8.23169e-09	DOWN
GstE8	756.685	-0.811749	0.12838	-6.32303	2.56488e-10	8.91478e-09	DOWN
AIMP2	2560.55	-0.737486	0.116968	-6.30501	2.88181e-10	9.87869e-09	DOWN
Jon65Aiv	15068.6	-0.890381	0.141224	-6.30473	2.88704e-10	9.87869e-09	DOWN
awd	33057.4	-0.942732	0.149996	-6.28505	3.27751e-10	1.10772e-08	DOWN
Pgk	10821.2	-0.770549	0.122642	-6.2829	3.3232e-10	1.11631e-08	DOWN
Trx-2	8274.82	-0.774551	0.123489	-6.27225	3.55873e-10	1.18818e-08	DOWN
CG5323	1482.12	-0.763408	0.121738	-6.27091	3.58946e-10	1.19482e-08	DOWN
kud	749.738	-0.84135	0.134335	-6.26306	3.77495e-10	1.25278e-08	DOWN
Neb-cGP	3922.44	-0.863092	0.137894	-6.25911	3.87172e-10	1.28104e-08	DOWN
CG33306	331.612	-1.24388	0.198768	-6.25797	3.9003e-10	1.28663e-08	DOWN
Trax	1061.91	-0.968867	0.154948	-6.25284	4.03043e-10	1.31772e-08	DOWN
mRpL49	1523.38	-1.07766	0.172344	-6.25297	4.02716e-10	1.31772e-08	DOWN
CG32024	196.15	-1.31357	0.210225	-6.24843	4.14609e-10	1.34754e-08	DOWN
TpnC25D	390.3	-1.03683	0.166005	-6.24575	4.21761e-10	1.36675e-08	DOWN
GstZ1	554.795	-0.922514	0.147956	-6.23507	4.51578e-10	1.45482e-08	DOWN
ATPsyngamma	12536	-0.728007	0.117324	-6.20508	5.46682e-10	1.75097e-08	DOWN
ND-B14.5B	2107.39	-0.886409	0.143229	-6.18875	6.06425e-10	1.93669e-08	DOWN
RpL11	40430.1	-0.892935	0.144321	-6.18717	6.12548e-10	1.95059e-08	DOWN
CG9394	899.31	-0.843463	0.136537	-6.17753	6.51117e-10	2.0615e-08	DOWN
epsilonCOP	1804.82	-0.840353	0.137055	-6.13151	8.70471e-10	2.69406e-08	DOWN
beg	1302.77	-0.767174	0.125205	-6.12736	8.93506e-10	2.7576e-08	DOWN
lectin-37Da	219.973	-2.90569	0.474303	-6.12624	8.99805e-10	2.75917e-08	DOWN
CG3700	834.2	-0.695747	0.113865	-6.11029	9.94478e-10	3.03522e-08	DOWN
RPA3	1589.71	-0.843201	0.138163	-6.10292	1.04147e-09	3.16112e-08	DOWN
RpS18	45518.8	-0.853997	0.140043	-6.09811	1.07327e-09	3.24872e-08	DOWN
Ipp	2586.05	-0.87997	0.144697	-6.08145	1.191e-09	3.55622e-08	DOWN
CG3566	1595.48	-0.805003	0.132737	-6.06464	1.32253e-09	3.93829e-08	DOWN
RpL34a	7983.06	-0.981122	0.161841	-6.06225	1.34228e-09	3.98631e-08	DOWN
Grx1	1778.68	-0.806851	0.133118	-6.06118	1.35128e-09	4.00225e-08	DOWN
eIF2alpha	7348.26	-0.671631	0.110847	-6.05907	1.36912e-09	4.04424e-08	DOWN
Prosbeta4	6142.7	-0.835388	0.138095	-6.04938	1.45405e-09	4.26083e-08	DOWN
CG4858	836.233	-0.735892	0.121769	-6.04334	1.50956e-09	4.397e-08	DOWN
CG6733	260.803	-1.13071	0.18711	-6.04303	1.51249e-09	4.397e-08	DOWN
CG13663	815.899	-0.852972	0.141398	-6.03241	1.61536e-09	4.647e-08	DOWN
Jon25Bi	903.471	-1.18556	0.196616	-6.02981	1.64156e-09	4.71009e-08	DOWN
SPE	1378.06	-0.992876	0.165034	-6.0162	1.7856e-09	5.11008e-08	DOWN
scu	9530.84	-0.833803	0.138604	-6.01571	1.79104e-09	5.11236e-08	DOWN
Rab18	1421.89	-0.724766	0.120498	-6.01478	1.80127e-09	5.12827e-08	DOWN
CG3609	4616.44	-0.730291	0.121587	-6.00631	1.89794e-09	5.36193e-08	DOWN
SmE	3016.71	-0.842284	0.140438	-5.99757	2.00298e-09	5.61345e-08	DOWN
EMC10	2006.62	-0.853534	0.142934	-5.97151	2.35073e-09	6.47509e-08	DOWN
CG7409	1156.45	-0.943606	0.158248	-5.96282	2.4792e-09	6.81194e-08	DOWN
CG6839	421.228	-0.972818	0.163194	-5.96112	2.5051e-09	6.86597e-08	DOWN
Had1	3974.19	-0.717989	0.120516	-5.95763	2.55917e-09	6.9622e-08	DOWN
thetaTry	787.709	-0.851608	0.143171	-5.9482	2.71107e-09	7.35729e-08	DOWN
Ass	722.253	-1.14675	0.193316	-5.93199	2.99285e-09	8.04273e-08	DOWN
Fdh	7450.57	-0.725082	0.122265	-5.93043	3.02137e-09	8.09961e-08	DOWN
CG2004	2869.14	-0.620355	0.104727	-5.92354	3.15077e-09	8.42601e-08	DOWN
EMC6	752.213	-0.853606	0.144214	-5.91904	3.23832e-09	8.63917e-08	DOWN
Hexo2	1388.49	-0.593938	0.100424	-5.91431	3.33276e-09	8.86965e-08	DOWN
CG8097	1033.92	-0.794231	0.134481	-5.90591	3.50713e-09	9.28882e-08	DOWN
LysD	155.991	-2.18877	0.372186	-5.88087	4.08124e-09	1.06557e-07	DOWN
Stoml2	2611.37	-0.674447	0.114887	-5.87054	4.34388e-09	1.12879e-07	DOWN
Pfdn5	2678.66	-0.663041	0.113303	-5.85194	4.85876e-09	1.25666e-07	DOWN
CG17266	868.355	-0.695261	0.118963	-5.84436	5.08521e-09	1.31215e-07	DOWN
HINT1	3635.42	-0.796935	0.136463	-5.83995	5.22164e-09	1.33796e-07	DOWN
CG6426	1018.78	-0.877291	0.150761	-5.81908	5.91735e-09	1.50571e-07	DOWN
CG13026	40.0172	-2.56101	0.440753	-5.81054	6.22722e-09	1.58091e-07	DOWN
TpnC41C	404.27	-0.884316	0.152229	-5.8091	6.28098e-09	1.59089e-07	DOWN
mRpL36	478.443	-1.2374	0.213245	-5.80272	6.52462e-09	1.64881e-07	DOWN
eIF3i	11673.4	-0.702877	0.121313	-5.79392	6.87619e-09	1.72578e-07	DOWN
Pfdn6	2063.52	-0.77808	0.134291	-5.794	6.87312e-09	1.72578e-07	DOWN
Hmgcl	560.151	-0.87904	0.152251	-5.77361	7.75898e-09	1.92976e-07	DOWN
Ser8	223.926	-1.49596	0.259256	-5.77021	7.91715e-09	1.96467e-07	DOWN
CG10472	7653.6	-0.694987	0.120728	-5.75664	8.58058e-09	2.11029e-07	DOWN
Arpc4	1348.71	-0.71332	0.12396	-5.75446	8.69188e-09	2.1329e-07	DOWN
tut	192.729	-2.55485	0.444297	-5.75032	8.90721e-09	2.18088e-07	DOWN
mRpS14	798.877	-0.908106	0.158165	-5.74152	9.38319e-09	2.28221e-07	DOWN
hgo	827.93	-0.925624	0.161481	-5.7321	9.9192e-09	2.40197e-07	DOWN
mRpL17	1416.29	-0.933878	0.162986	-5.72982	1.00538e-08	2.42922e-07	DOWN
CG6617	2093.21	-0.799195	0.139546	-5.72713	1.02147e-08	2.4627e-07	DOWN
ubl	535.482	-1.03076	0.180008	-5.72617	1.02723e-08	2.47118e-07	DOWN
boca	1281.31	-0.675383	0.118229	-5.71252	1.11316e-08	2.67206e-07	DOWN
CG18585	314.711	-1.03215	0.18103	-5.70157	1.18708e-08	2.83715e-07	DOWN
CG7542	1144.8	-1.46259	0.256572	-5.70049	1.19461e-08	2.84695e-07	DOWN
hoip	7642.86	-0.927894	0.164269	-5.64864	1.61726e-08	3.79128e-07	DOWN
CG9926	1174.53	-0.671317	0.119067	-5.63817	1.71872e-08	3.99511e-07	DOWN
COX7C	4261	-0.747639	0.132629	-5.63705	1.72988e-08	4.0126e-07	DOWN
CG3270	945.342	-0.945428	0.167995	-5.62772	1.82605e-08	4.20029e-07	DOWN
CG9147	644.895	-0.891259	0.158613	-5.61908	1.91981e-08	4.40676e-07	DOWN
312	815.841	-0.693695	0.123462	-5.61869	1.92413e-08	4.40749e-07	DOWN
Ctr1B	177.006	-1.16013	0.206516	-5.61763	1.93596e-08	4.42539e-07	DOWN
Rpt6	8844.89	-0.684062	0.12183	-5.6149	1.96678e-08	4.47728e-07	DOWN
RFeSP	9695.45	-0.687215	0.122387	-5.61511	1.96432e-08	4.47728e-07	DOWN
COX4	11215.3	-0.691222	0.123267	-5.60753	2.05237e-08	4.61489e-07	DOWN
Sodh-2	1485.06	-0.811238	0.144779	-5.60328	2.10331e-08	4.71981e-07	DOWN
tko	1722.84	-0.8072	0.144574	-5.58328	2.36022e-08	5.24293e-07	DOWN
Elal	443.168	-1.07042	0.191816	-5.58043	2.39925e-08	5.31889e-07	DOWN
ND-B15	1879.95	-0.788053	0.141424	-5.57226	2.51454e-08	5.56329e-07	DOWN
RpS16	37780.3	-0.971516	0.174615	-5.56376	2.64018e-08	5.82281e-07	DOWN
Ser6	139.382	-1.51696	0.27318	-5.55296	2.80871e-08	6.15237e-07	DOWN
CG32856	246.574	-1.01892	0.183929	-5.53973	3.02943e-08	6.59649e-07	DOWN
CG30109	1326.07	-0.754814	0.136391	-5.53418	3.12695e-08	6.78202e-07	DOWN
CG3756	1027.96	-0.848563	0.153371	-5.53275	3.1524e-08	6.82381e-07	DOWN
CG13014	658.459	-0.932657	0.168663	-5.52969	3.20798e-08	6.91693e-07	DOWN
CG9344	1036.19	-0.734235	0.132933	-5.52333	3.32627e-08	7.10485e-07	DOWN
CG7006	1196.52	-0.837986	0.151719	-5.52328	3.32738e-08	7.10485e-07	DOWN
CG7394	1271.84	-0.722304	0.13098	-5.51461	3.49563e-08	7.42098e-07	DOWN
Jon99Fi	180.88	-1.68898	0.306296	-5.51419	3.50384e-08	7.4241e-07	DOWN
eca	1376.29	-0.738684	0.134073	-5.50955	3.5976e-08	7.57904e-07	DOWN
zetaCOP	1698.07	-0.706402	0.128488	-5.49779	3.84579e-08	8.0557e-07	DOWN
Npc2d	138.691	-1.75011	0.318654	-5.49218	3.97001e-08	8.28439e-07	DOWN
Alp6	478.714	-0.972942	0.177541	-5.4801	4.25079e-08	8.83682e-07	DOWN
CG4267	2148.16	-0.606356	0.11098	-5.46365	4.66449e-08	9.62422e-07	DOWN
CG15083	1220.78	-0.696136	0.127576	-5.45662	4.85279e-08	9.9383e-07	DOWN
CG30016	103.287	-1.46208	0.268136	-5.45274	4.95985e-08	1.01387e-06	DOWN
CG33127	890.052	-0.747775	0.137197	-5.45038	5.02618e-08	1.02553e-06	DOWN
Drsl4	254.37	-1.43519	0.264476	-5.42655	5.74523e-08	1.16362e-06	DOWN
CG42554	681.504	-0.903241	0.167253	-5.40046	6.64702e-08	1.32675e-06	DOWN
Rpn12	6372.53	-0.724788	0.134241	-5.39916	6.69535e-08	1.33188e-06	DOWN
ND-MWFE	1532.39	-0.666877	0.123938	-5.38074	7.41806e-08	1.4556e-06	DOWN
CG14688	821.583	-0.757042	0.140778	-5.37757	7.54998e-08	1.47148e-06	DOWN
RpS21	16994.4	-0.817632	0.152051	-5.37735	7.55904e-08	1.47148e-06	DOWN
Spase22-23	2176.23	-0.719841	0.134086	-5.36851	7.93919e-08	1.53194e-06	DOWN
CG1213	4385.67	-1.13386	0.211236	-5.36773	7.97332e-08	1.53584e-06	DOWN
CG17904	1477.65	-0.718014	0.133876	-5.36326	8.17315e-08	1.57158e-06	DOWN
hng1	898.773	-0.734882	0.137349	-5.35045	8.77341e-08	1.67531e-06	DOWN
lambdaTry	701.914	-0.881269	0.164733	-5.34967	8.8114e-08	1.67675e-06	DOWN
CG17059	834.006	-0.691682	0.129447	-5.34336	9.12392e-08	1.73025e-06	DOWN
SdhC	3599.61	-0.665076	0.124723	-5.33243	9.6908e-08	1.81587e-06	DOWN
Hex-C	2404.73	-0.674247	0.126784	-5.31809	1.04864e-07	1.96162e-06	DOWN
Pcd	2378.08	-0.789601	0.148552	-5.31533	1.06464e-07	1.9848e-06	DOWN
CG10075	1179.54	-0.678925	0.127756	-5.31421	1.07121e-07	1.98697e-06	DOWN
CG11279	601.049	-0.898642	0.169207	-5.3109	1.09086e-07	2.02002e-06	DOWN
Pex11	1905.17	-0.65574	0.12354	-5.3079	1.10895e-07	2.05008e-06	DOWN
Prosalpha7	8763.92	-0.650469	0.122636	-5.30408	1.13241e-07	2.07947e-06	DOWN
CG7730	2404.71	-0.594488	0.112104	-5.30299	1.13921e-07	2.08849e-06	DOWN
CG34291	298.767	-0.920697	0.17399	-5.29168	1.21198e-07	2.20357e-06	DOWN
RpL12	44170.3	-0.837654	0.158349	-5.28992	1.22372e-07	2.22125e-06	DOWN
Ts	2393.05	-0.746572	0.141146	-5.28935	1.2275e-07	2.22444e-06	DOWN
Pol31	2220.17	-0.608394	0.115431	-5.27062	1.35963e-07	2.43583e-06	DOWN
Def	247.586	-1.44805	0.274735	-5.27072	1.35893e-07	2.43583e-06	DOWN
CG8031	1613.59	-0.612337	0.116255	-5.26719	1.38528e-07	2.47776e-06	DOWN
CG8311	1790.23	-0.586016	0.111376	-5.26158	1.42821e-07	2.54217e-06	DOWN
mrn	1050.66	-0.68986	0.131392	-5.25041	1.51759e-07	2.68392e-06	DOWN
CG15084	534.524	-0.732781	0.139884	-5.2385	1.61889e-07	2.84934e-06	DOWN
SNRPG	2273.16	-0.738124	0.141023	-5.23406	1.65825e-07	2.91247e-06	DOWN
sPLA2	687.286	-0.722898	0.138203	-5.2307	1.68871e-07	2.95337e-06	DOWN
CG5107	6073.93	-0.685964	0.131602	-5.21243	1.86382e-07	3.22887e-06	DOWN
CG32803	1144.38	-0.653245	0.125485	-5.20574	1.93221e-07	3.33162e-06	DOWN
CG34150	310.406	-0.959209	0.184468	-5.19986	1.99444e-07	3.42819e-06	DOWN
CG31549	2577.72	-0.713781	0.137328	-5.19764	2.01833e-07	3.45848e-06	DOWN
tzn	5288.57	-0.656766	0.1264	-5.19592	2.0371e-07	3.47981e-06	DOWN
CG11134	1247.75	-0.602156	0.116029	-5.18971	2.10625e-07	3.59237e-06	DOWN
CG14949	632.786	-0.838501	0.161715	-5.18506	2.1594e-07	3.67732e-06	DOWN
mRpS25	1040.25	-0.87072	0.168219	-5.17611	2.26555e-07	3.83438e-06	DOWN
CG14881	639.06	-0.724757	0.140238	-5.16805	2.36552e-07	3.99744e-06	DOWN
Prosbeta1	5049.05	-0.631795	0.122342	-5.16415	2.41536e-07	4.07462e-06	DOWN
Vps20	1917.2	-0.634459	0.122923	-5.16142	2.4508e-07	4.11629e-06	DOWN
CG5254	609.58	-0.832181	0.161351	-5.15757	2.50181e-07	4.1892e-06	DOWN
smp-30	1275.36	-1.12532	0.218228	-5.15663	2.51438e-07	4.20385e-06	DOWN
CG33774	228.009	-1.29411	0.251037	-5.15507	2.5354e-07	4.22618e-06	DOWN
CG31360	388.426	-0.751278	0.145829	-5.15177	2.58043e-07	4.29474e-06	DOWN
CG15221	78.8423	-1.51318	0.294144	-5.14435	2.68453e-07	4.45454e-06	DOWN
RpS30	42309.5	-0.712024	0.138578	-5.13806	2.77583e-07	4.59221e-06	DOWN
sgll	2312.97	-0.657649	0.128122	-5.133	2.85159e-07	4.70342e-06	DOWN
fh	608.441	-0.700948	0.136593	-5.13164	2.87222e-07	4.71625e-06	DOWN
mRpL40	976.649	-0.754974	0.147192	-5.12917	2.91017e-07	4.77131e-06	DOWN
CG31075	3909.03	-0.635835	0.124208	-5.11911	3.06978e-07	5.01823e-06	DOWN
CG2811	1317.61	-0.667229	0.130381	-5.11752	3.09573e-07	5.04568e-06	DOWN
Cyp4d1	276.132	-1.05231	0.205669	-5.11652	3.11227e-07	5.06515e-06	DOWN
ATPsynO	8215.14	-0.863579	0.168876	-5.1137	3.15907e-07	5.13372e-06	DOWN
cerv	592.703	-0.800871	0.156919	-5.10372	3.33033e-07	5.3882e-06	DOWN
Sdhaf3	658.458	-0.620453	0.121637	-5.10088	3.38081e-07	5.46184e-06	DOWN
Smn	2707.3	-0.626322	0.122984	-5.09269	3.53012e-07	5.67808e-06	DOWN
Gr98a	45.8542	-2.20603	0.433297	-5.09126	3.55685e-07	5.70442e-06	DOWN
ND-13A	2131.6	-0.605903	0.119071	-5.08859	3.60728e-07	5.76851e-06	DOWN
cathD	11657.7	-0.619856	0.121914	-5.08437	3.68852e-07	5.88987e-06	DOWN
Rbp1	2705.37	-0.632389	0.124539	-5.07784	3.81757e-07	6.06955e-06	DOWN
CG12173	1407.05	-0.746639	0.147166	-5.07344	3.90687e-07	6.19366e-06	DOWN
wuho	1538.79	-0.693716	0.136758	-5.0726	3.92426e-07	6.21228e-06	DOWN
NaPi-T	891.433	-0.912104	0.179851	-5.07145	3.948e-07	6.23196e-06	DOWN
CG10418	516.275	-1.15492	0.228058	-5.06417	4.10175e-07	6.4654e-06	DOWN
Ufd1-like	2175	-0.609697	0.12054	-5.05806	4.23542e-07	6.64756e-06	DOWN
DENR	2017.84	-0.748471	0.148052	-5.05545	4.29376e-07	6.71998e-06	DOWN
CG11236	406.378	-0.820978	0.162508	-5.05192	4.374e-07	6.83148e-06	DOWN
l(2)37Cc	8367.24	-0.629135	0.124815	-5.04053	4.64254e-07	7.17412e-06	DOWN
ND-42	5462.55	-0.635801	0.126281	-5.03483	4.7827e-07	7.37005e-06	DOWN
MED7	1025.08	-0.61405	0.12227	-5.02207	5.11182e-07	7.81166e-06	DOWN
CG3500	617.051	-0.764206	0.152446	-5.01296	5.35977e-07	8.16791e-06	DOWN
CG12253	1094.5	-0.599657	0.119723	-5.00869	5.48007e-07	8.32819e-06	DOWN
Sp7	1298.59	-0.750614	0.149914	-5.00697	5.5294e-07	8.39159e-06	DOWN
Der-1	1778.19	-0.632032	0.12626	-5.00581	5.56282e-07	8.41357e-06	DOWN
Ubi-p63E	9740.3	-0.786521	0.157126	-5.00567	5.5668e-07	8.41357e-06	DOWN
Cyp6d5	6913.47	-0.686653	0.137223	-5.00391	5.61775e-07	8.47896e-06	DOWN
Su(fu)	2159.77	-0.695396	0.139449	-4.98675	6.14049e-07	9.21743e-06	DOWN
Fen1	2252.63	-0.699778	0.14042	-4.98345	6.24602e-07	9.35036e-06	DOWN
Cypl	1062.33	-0.626557	0.125809	-4.98022	6.35111e-07	9.49477e-06	DOWN
ND-PDSW	3643.13	-0.614018	0.123339	-4.97828	6.41517e-07	9.56459e-06	DOWN
CG14500	143.863	-1.63626	0.329198	-4.97044	6.68008e-07	9.93267e-06	DOWN
Tapdelta	4235.03	-0.61722	0.124362	-4.96309	6.93796e-07	1.03022e-05	DOWN
CG6610	710.66	-0.679508	0.137278	-4.94988	7.42585e-07	1.09529e-05	DOWN
CG34213	255.987	-1.02211	0.206689	-4.94513	7.60946e-07	1.11639e-05	DOWN
CG5380	518.508	-0.663453	0.134236	-4.94244	7.71505e-07	1.12832e-05	DOWN
robl	1468.86	-0.796742	0.161245	-4.94118	7.76525e-07	1.13321e-05	DOWN
gammaSnap1	737.31	-0.823085	0.166879	-4.93222	8.12985e-07	1.18172e-05	DOWN
mRpL21	1291.13	-0.667104	0.135508	-4.92298	8.52382e-07	1.23736e-05	DOWN
CG8080	1275.51	-0.646508	0.131407	-4.91987	8.66002e-07	1.25422e-05	DOWN
CG15653	284.065	-0.942203	0.191512	-4.91981	8.66275e-07	1.25422e-05	DOWN
GstT1	2259.79	-0.58761	0.119444	-4.91955	8.6744e-07	1.25425e-05	DOWN
CG15443	1203.48	-0.686014	0.139454	-4.91929	8.68575e-07	1.25425e-05	DOWN
CG34163	475.014	-0.703977	0.143569	-4.90342	9.41836e-07	1.34149e-05	DOWN
Jon25Bii	324.313	-0.968432	0.197546	-4.90232	9.47118e-07	1.3465e-05	DOWN
spn-D	283.929	-0.867891	0.177084	-4.901	9.53488e-07	1.35381e-05	DOWN
mRpL32	828.591	-0.879651	0.179503	-4.90047	9.56084e-07	1.35574e-05	DOWN
Obp18a	226.265	-0.867243	0.177027	-4.89892	9.63664e-07	1.36298e-05	DOWN
Dpck	716.757	-0.627848	0.128382	-4.89047	1.00596e-06	1.41554e-05	DOWN
CG12929	211.969	-1.1321	0.231649	-4.88715	1.02305e-06	1.43774e-05	DOWN
UQCR-14	4957.29	-0.797112	0.163207	-4.88405	1.03927e-06	1.45497e-05	DOWN
Blos2	362.67	-0.83466	0.171111	-4.87789	1.07227e-06	1.48982e-05	DOWN
CG9702	261.267	-1.02997	0.211361	-4.87303	1.09898e-06	1.52118e-05	DOWN
CG9117	339.153	-0.744705	0.15283	-4.87278	1.10039e-06	1.52122e-05	DOWN
asrij	1678.22	-0.782346	0.160708	-4.86813	1.1266e-06	1.55355e-05	DOWN
Jon44E	123.243	-1.3807	0.283689	-4.86696	1.13326e-06	1.56078e-05	DOWN
CG15353	49.2129	-2.25012	0.462531	-4.86479	1.1458e-06	1.57349e-05	DOWN
CG13807	506.514	-0.68773	0.141457	-4.86174	1.16356e-06	1.59437e-05	DOWN
CG6908	323.665	-0.989574	0.203553	-4.86152	1.16489e-06	1.59437e-05	DOWN
Csl4	1109	-0.875159	0.18036	-4.85229	1.22047e-06	1.65809e-05	DOWN
Diedel3	439.398	-1.22592	0.252686	-4.85154	1.22508e-06	1.66231e-05	DOWN
CG43051	109.837	-1.33944	0.276146	-4.85046	1.23178e-06	1.66934e-05	DOWN
CG7091	2730.52	-0.792519	0.16362	-4.84365	1.27472e-06	1.71698e-05	DOWN
CG10674	885.455	-0.696391	0.143815	-4.84226	1.28368e-06	1.72693e-05	DOWN
CG5056	1582.75	-0.705491	0.145845	-4.83725	1.31646e-06	1.76457e-05	DOWN
MtnA	13758.2	-0.697666	0.144248	-4.83658	1.32094e-06	1.76842e-05	DOWN
ND-ASHI	2439.53	-0.689234	0.142613	-4.83291	1.34551e-06	1.79695e-05	DOWN
Acbp2	1532.92	-0.624732	0.129311	-4.83124	1.35687e-06	1.80992e-05	DOWN
CG2211	1033.71	-0.624528	0.129568	-4.82008	1.43502e-06	1.90494e-05	DOWN
CG10514	744.412	-1.22015	0.253179	-4.81931	1.44059e-06	1.91003e-05	DOWN
CG17294	409.94	-0.831395	0.172608	-4.81667	1.45977e-06	1.92851e-05	DOWN
CG8661	1066.04	-0.943165	0.195928	-4.81384	1.48056e-06	1.95363e-05	DOWN
Lsp1beta	406.62	-0.790639	0.164431	-4.80833	1.52196e-06	2.00107e-05	DOWN
agt	545.721	-0.68233	0.142169	-4.79942	1.59123e-06	2.08468e-05	DOWN
Nep6	1657.11	-0.690039	0.143838	-4.79732	1.60799e-06	2.10414e-05	DOWN
ProRS-m	542.481	-0.834944	0.174107	-4.79558	1.62208e-06	2.12006e-05	DOWN
Arp6	1590.5	-0.733607	0.153029	-4.79389	1.63576e-06	2.13082e-05	DOWN
CG3085	409.158	-0.789462	0.164728	-4.79252	1.64699e-06	2.14106e-05	DOWN
CG43114	252.608	-1.1831	0.246869	-4.79241	1.64787e-06	2.14106e-05	DOWN
CCDC53	371.844	-0.936774	0.195594	-4.78938	1.67301e-06	2.16861e-05	DOWN
CG5961	673.015	-0.724624	0.151523	-4.78226	1.73334e-06	2.23107e-05	DOWN
RpL13	38963.3	-0.772601	0.162228	-4.76245	1.91254e-06	2.43894e-05	DOWN
eEF1beta	30708.9	-0.635395	0.133494	-4.75971	1.93867e-06	2.4637e-05	DOWN
CG9864	673.609	-0.969362	0.203782	-4.75686	1.96629e-06	2.49534e-05	DOWN
CG10340	1689.53	-0.585672	0.123142	-4.75605	1.97415e-06	2.50013e-05	DOWN
por	827.579	-0.643754	0.135475	-4.75181	2.016e-06	2.54728e-05	DOWN
CG2772	178.479	-1.10653	0.233192	-4.74516	2.08343e-06	2.62046e-05	DOWN
ND-B14.7	3155.4	-0.661422	0.139644	-4.73648	2.17458e-06	2.72577e-05	DOWN
CG11590	806.602	-0.707785	0.149479	-4.73503	2.19025e-06	2.74229e-05	DOWN
CG34200	699.721	-0.943095	0.199281	-4.73249	2.21787e-06	2.77057e-05	DOWN
Uba3	2216.29	-0.625673	0.13227	-4.73026	2.24232e-06	2.79163e-05	DOWN
PGRP-SC2	1355.01	-0.722397	0.153157	-4.71672	2.39683e-06	2.96722e-05	DOWN
CG4586	3280.9	-0.739773	0.156884	-4.71542	2.4121e-06	2.98277e-05	DOWN
Psf1	433.933	-0.813548	0.172598	-4.71354	2.43445e-06	2.99696e-05	DOWN
ND-B17	2274.91	-0.700331	0.148636	-4.71172	2.45638e-06	3.01951e-05	DOWN
Ho	1573.23	-0.586108	0.124539	-4.70623	2.52335e-06	3.09258e-05	DOWN
HSPC300	551.177	-0.90203	0.191751	-4.70418	2.54884e-06	3.11688e-05	DOWN
CG31278	268.938	-1.01627	0.216289	-4.69869	2.61836e-06	3.18774e-05	DOWN
GNBP3	1260.24	-0.589207	0.125701	-4.68737	2.76738e-06	3.34627e-05	DOWN
CG14661	1552.92	-0.77484	0.165506	-4.68163	2.84599e-06	3.42327e-05	DOWN
Tspo	5297.18	-0.755561	0.161519	-4.67786	2.8989e-06	3.47931e-05	DOWN
CycC	1108.35	-0.662472	0.142144	-4.66058	3.15321e-06	3.75185e-05	DOWN
Dhod	2624.71	-0.663034	0.142261	-4.66068	3.15174e-06	3.75185e-05	DOWN
CG31717	764.89	-0.651812	0.139885	-4.65962	3.16792e-06	3.76122e-05	DOWN
CG15456	279.115	-1.06139	0.227804	-4.65922	3.17413e-06	3.76454e-05	DOWN
CG15279	607.965	-0.905162	0.195223	-4.63655	3.54268e-06	4.14806e-05	DOWN
CG15027	409.42	-0.862471	0.186317	-4.62905	3.67354e-06	4.28307e-05	DOWN
mRpL13	851.568	-0.801795	0.173579	-4.61919	3.85233e-06	4.45851e-05	DOWN
GstE10	191.269	-0.974641	0.211046	-4.61813	3.87206e-06	4.47438e-05	DOWN
RpS25	37005.6	-0.783167	0.169735	-4.61405	3.94902e-06	4.54179e-05	DOWN
CG16704	402.296	-0.793828	0.172041	-4.61417	3.94662e-06	4.54179e-05	DOWN
CG1265	775.94	-0.644725	0.139862	-4.60972	4.03209e-06	4.62285e-05	DOWN
Dip-C	1723.66	-0.646345	0.140235	-4.609	4.04608e-06	4.6261e-05	DOWN
CG43673	248.277	-0.791594	0.17179	-4.60793	4.06705e-06	4.6436e-05	DOWN
CG17333	1517.08	-0.686809	0.149208	-4.60304	4.16365e-06	4.74897e-05	DOWN
CG5861	2075.05	-0.717179	0.155876	-4.60095	4.20577e-06	4.79206e-05	DOWN
CG14629	4634.08	-0.66508	0.144638	-4.59825	4.26048e-06	4.84437e-05	DOWN
CG3040	1323.25	-0.633247	0.13784	-4.59407	4.34683e-06	4.92157e-05	DOWN
Sirup	2461.96	-0.644848	0.140384	-4.59344	4.35989e-06	4.9269e-05	DOWN
CG8526	131.214	-1.04269	0.227109	-4.59113	4.40845e-06	4.96142e-05	DOWN
CG10347	1045.28	-0.676221	0.147422	-4.58699	4.49688e-06	5.01808e-05	DOWN
RfC3	1730.02	-0.718415	0.156622	-4.58694	4.49783e-06	5.01808e-05	DOWN
Fib	4320.07	-0.694142	0.151371	-4.58569	4.5249e-06	5.04098e-05	DOWN
CG18628	1752.82	-0.869045	0.189596	-4.58368	4.56864e-06	5.07399e-05	DOWN
Tmem18	565.924	-0.775777	0.16942	-4.57901	4.67177e-06	5.15767e-05	DOWN
CG14400	311.638	-0.80131	0.175106	-4.57614	4.73643e-06	5.22383e-05	DOWN
Gip	3881.01	-0.586519	0.128299	-4.5715	4.84255e-06	5.31957e-05	DOWN
CG43055	283.641	-1.14283	0.250172	-4.56818	4.91972e-06	5.39358e-05	DOWN
CG10226	284.318	-0.863872	0.189153	-4.56706	4.94606e-06	5.41706e-05	DOWN
Jheh3	1563.36	-0.614881	0.134856	-4.55953	5.12688e-06	5.57081e-05	DOWN
LSm7	1675.32	-0.707669	0.155203	-4.55963	5.12436e-06	5.57081e-05	DOWN
CG7519	1545.47	-0.711542	0.156156	-4.5566	5.19879e-06	5.6339e-05	DOWN
CG4686	2772.35	-0.593664	0.130316	-4.55556	5.22473e-06	5.65482e-05	DOWN
Tpi	17560	-0.639711	0.140505	-4.55296	5.28972e-06	5.71954e-05	DOWN
CG34132	1688.2	-0.73118	0.160762	-4.54822	5.41008e-06	5.83823e-05	DOWN
CG11858	898.467	-0.61568	0.135894	-4.53059	5.88189e-06	6.29802e-05	DOWN
mRpS17	1284.52	-0.637411	0.14101	-4.52033	6.17429e-06	6.57442e-05	DOWN
MED10	1060.72	-0.706839	0.156498	-4.5166	6.28413e-06	6.67681e-05	DOWN
CG43103	306.535	-0.905725	0.200642	-4.51413	6.35779e-06	6.74857e-05	DOWN
RpL17	40035.3	-0.739389	0.163823	-4.51333	6.38167e-06	6.76247e-05	DOWN
CG17192	148.94	-1.57646	0.349637	-4.50884	6.51846e-06	6.89255e-05	DOWN
mRpS33	677.416	-0.598749	0.132899	-4.50531	6.62772e-06	6.97461e-05	DOWN
CG3690	290.458	-0.798757	0.177357	-4.50367	6.67911e-06	7.01529e-05	DOWN
ND-39	6321.55	-0.601855	0.133669	-4.50258	6.71345e-06	7.04465e-05	DOWN
CG10672	1539.92	-0.705832	0.156796	-4.50159	6.74471e-06	7.06687e-05	DOWN
Fancl	771.521	-0.609924	0.135592	-4.49824	6.85168e-06	7.16241e-05	DOWN
msd5	809.382	-0.697057	0.15498	-4.49773	6.86832e-06	7.173e-05	DOWN
Tsp42Eq	371.31	-0.838427	0.18663	-4.49245	7.04094e-06	7.33242e-05	DOWN
CG16756	717.98	-0.801363	0.178435	-4.49105	7.08715e-06	7.36662e-05	DOWN
ScsbetaG	1207.96	-0.649187	0.144719	-4.48584	7.26282e-06	7.53501e-05	DOWN
RpL27A	57996	-0.82659	0.184775	-4.47349	7.69537e-06	7.92408e-05	DOWN
CG4592	896.032	-0.876492	0.196117	-4.46924	7.84991e-06	8.06362e-05	DOWN
CG15531	835.41	-0.667596	0.149557	-4.46384	8.05039e-06	8.25877e-05	DOWN
CG30403	549.483	-0.613318	0.137548	-4.45895	8.23625e-06	8.41809e-05	DOWN
Acbp5	1080.59	-0.596532	0.133837	-4.45714	8.30588e-06	8.4657e-05	DOWN
CG10553	378.297	-0.904662	0.202969	-4.45715	8.30569e-06	8.4657e-05	DOWN
CG3734	425.975	-0.820344	0.184159	-4.45453	8.40757e-06	8.54563e-05	DOWN
Hus1-like	306.343	-0.791019	0.178061	-4.44241	8.89553e-06	9.00836e-05	DOWN
ND-19	2464.3	-0.681897	0.153528	-4.44153	8.93218e-06	9.03716e-05	DOWN
CG16986	878.59	-0.620873	0.13987	-4.43892	9.04111e-06	9.13898e-05	DOWN
RpL41	57345.9	-0.71052	0.160084	-4.43841	9.0624e-06	9.15211e-05	DOWN
CG34330	2046.38	-0.685089	0.15437	-4.43796	9.08167e-06	9.16317e-05	DOWN
CG6067	1657.48	-0.705267	0.159075	-4.43357	9.26875e-06	9.32631e-05	DOWN
Spn88Ea	3882.79	-0.612162	0.138107	-4.43251	9.31429e-06	9.36358e-05	DOWN
CG31821	172.617	-0.951631	0.214724	-4.43188	9.34139e-06	9.38226e-05	DOWN
Arl2	496.428	-0.695245	0.156991	-4.42856	9.48664e-06	9.50216e-05	DOWN
CG9149	1994.81	-0.587708	0.132924	-4.42136	9.80797e-06	9.77072e-05	DOWN
CG10050	754.897	-0.665239	0.150483	-4.4207	9.83823e-06	9.78295e-05	DOWN
Rrp42	527.549	-0.671495	0.152051	-4.41625	1.00427e-05	9.93276e-05	DOWN
CG6295	2431.83	-0.715784	0.162171	-4.41377	1.01586e-05	0.000100383	DOWN
DCTN6-p27	637.579	-0.66352	0.150444	-4.41041	1.03176e-05	0.000101409	DOWN
CG11103	505.239	-0.894432	0.202961	-4.40692	1.04849e-05	0.00010287	DOWN
CG18343	549.702	-0.700887	0.1593	-4.39979	1.08354e-05	0.000105837	DOWN
MtnE	317.955	-1.2047	0.273972	-4.39715	1.09682e-05	0.000106851	DOWN
rdhB	169.29	-1.06325	0.241928	-4.39492	1.10813e-05	0.000107857	DOWN
CG8329	1899.97	-0.668536	0.152408	-4.3865	1.15187e-05	0.000111818	DOWN
Ugt301D1	594.77	-0.692946	0.158118	-4.38246	1.17347e-05	0.000113514	DOWN
CG10031	442.547	-0.750526	0.17125	-4.38264	1.1725e-05	0.000113514	DOWN
mag	769.938	-0.852109	0.194527	-4.38041	1.18455e-05	0.000114385	DOWN
BomBc1	458.695	-0.990656	0.226493	-4.37389	1.22053e-05	0.000117546	DOWN
Roc2	962.355	-0.615096	0.140803	-4.36848	1.25115e-05	0.000119767	DOWN
CG11077	884.231	-0.585953	0.134308	-4.36276	1.28432e-05	0.000122411	DOWN
PGAP3	901.056	-0.617332	0.141495	-4.36292	1.28337e-05	0.000122411	DOWN
mRpL12	3401.88	-0.624373	0.143135	-4.36213	1.28805e-05	0.00012266	DOWN
CG14777	272.031	-0.839668	0.192639	-4.35876	1.30804e-05	0.000124348	DOWN
CG12848	1182.69	-0.630385	0.14496	-4.34868	1.36961e-05	0.000129642	DOWN
Cyp6a8	415.45	-1.24343	0.286024	-4.34728	1.37838e-05	0.000130361	DOWN
CG8773	1068.21	-0.82936	0.190902	-4.34443	1.39639e-05	0.000131837	DOWN
CG11110	817.212	-0.732291	0.169059	-4.33157	1.48049e-05	0.000138467	DOWN
CG30105	720.209	-0.607404	0.140336	-4.32822	1.50316e-05	0.000139881	DOWN
CG12320	371.804	-0.670236	0.155141	-4.32017	1.5591e-05	0.000144597	DOWN
CG9672	957.838	-0.68431	0.158823	-4.30864	1.64264e-05	0.000151962	DOWN
Sec61gamma	3537.64	-0.592745	0.137623	-4.30703	1.65463e-05	0.000152942	DOWN
CG16935	1742.84	-0.604017	0.140291	-4.30547	1.66631e-05	0.000153763	DOWN
RpS14b	5261.87	-0.874888	0.20323	-4.30492	1.6705e-05	0.000154021	DOWN
CG7084	936.193	-0.598874	0.139181	-4.30283	1.68627e-05	0.000155086	DOWN
CG34001	313.439	-0.673158	0.156512	-4.30099	1.70036e-05	0.000156122	DOWN
Rrp46	456.297	-0.798632	0.1858	-4.29834	1.72079e-05	0.000157603	DOWN
CG11162	36.3174	-1.94019	0.451434	-4.29783	1.72476e-05	0.000157705	DOWN
Ercc1	515.593	-0.612431	0.142583	-4.29527	1.74484e-05	0.000159144	DOWN
CG7601	931.362	-0.640826	0.149235	-4.29406	1.75431e-05	0.000159719	DOWN
CG4363	4367.89	-0.673243	0.156835	-4.29268	1.76533e-05	0.000160482	DOWN
CG40228	1172.27	-0.742556	0.173481	-4.28032	1.86622e-05	0.000168541	DOWN
Scp1	3567.91	-0.753378	0.176241	-4.2747	1.91395e-05	0.000171865	DOWN
mldr	843.964	-0.68524	0.160601	-4.26671	1.98374e-05	0.000177554	DOWN
RpL9	50303.6	-0.676687	0.158658	-4.26508	1.99833e-05	0.000178425	DOWN
brn	612.323	-0.637656	0.14968	-4.26013	2.04311e-05	0.000181833	DOWN
CG12170	902.261	-0.668117	0.156969	-4.25635	2.07792e-05	0.000184633	DOWN
CG10516	913.64	-0.607373	0.142706	-4.25611	2.08019e-05	0.000184667	DOWN
CG7968	270.325	-1.0768	0.25301	-4.25595	2.08165e-05	0.000184667	DOWN
yellow-f2	701.822	-0.596026	0.140098	-4.25437	2.09643e-05	0.000185828	DOWN
PMP34	1959.22	-0.612524	0.144057	-4.25197	2.119e-05	0.000187377	DOWN
e(y)2	574.056	-0.627286	0.147549	-4.25138	2.12461e-05	0.000187641	DOWN
CG30373	667.265	-0.682452	0.160528	-4.25129	2.12539e-05	0.000187641	DOWN
Scp2	339.418	-1.04046	0.24504	-4.24607	2.17552e-05	0.000190691	DOWN
Dph5	4717.75	-0.63036	0.148843	-4.23507	2.28476e-05	0.000199157	DOWN
CG31460	419.174	-0.659506	0.155752	-4.23433	2.29231e-05	0.000199657	DOWN
Nle	941.887	-0.73327	0.173469	-4.2271	2.36717e-05	0.000205528	DOWN
CG7630	5752.56	-0.623533	0.147608	-4.22424	2.39749e-05	0.000207507	DOWN
Fign	538.436	-0.621053	0.147163	-4.22018	2.4411e-05	0.000210784	DOWN
mRpL33	441.87	-0.634018	0.150506	-4.21258	2.52467e-05	0.000217659	DOWN
LManVI	1995.05	-1.22512	0.291328	-4.2053	2.60733e-05	0.000224084	DOWN
Sirt4	609.48	-0.804626	0.19145	-4.20279	2.63644e-05	0.000226409	DOWN
Nup37	1612.97	-0.622604	0.148455	-4.19389	2.74206e-05	0.000234748	DOWN
mRpS21	874.656	-0.6628	0.158132	-4.19144	2.77188e-05	0.000236565	DOWN
CG18661	393.609	-0.831663	0.198489	-4.18997	2.78996e-05	0.000237924	DOWN
CG13609	253.389	-0.858498	0.205382	-4.18	2.91515e-05	0.00024669	DOWN
CG6136	289.753	-0.862998	0.206469	-4.17979	2.9178e-05	0.000246725	DOWN
Glo1	3362.43	-0.736516	0.176375	-4.17586	2.96865e-05	0.00025064	DOWN
CG10268	599.389	-0.639608	0.153372	-4.17029	3.04209e-05	0.000256159	DOWN
RpS27	23496.1	-0.760231	0.182281	-4.17065	3.0373e-05	0.000256159	DOWN
CG17470	142.719	-1.00886	0.241921	-4.1702	3.04331e-05	0.000256159	DOWN
l(3)neo43	441.967	-0.701477	0.168411	-4.16528	3.10973e-05	0.000260952	DOWN
Oat	1382.73	-0.870898	0.209947	-4.14817	3.3514e-05	0.000278895	DOWN
CG31875	648.855	-0.654721	0.158091	-4.14142	3.45157e-05	0.000286229	DOWN
ND-30	3556.53	-0.70497	0.170232	-4.14123	3.45447e-05	0.000286229	DOWN
Sbat	184.415	-1.15025	0.278715	-4.127	3.67534e-05	0.000301975	DOWN
CG7685	663.163	-0.721119	0.174966	-4.12147	3.76455e-05	0.000309031	DOWN
CG6271	18.8369	-2.7924	0.681299	-4.09864	4.1558e-05	0.000336681	DOWN
COX8	3461.62	-0.769131	0.188062	-4.08978	4.31785e-05	0.000348528	DOWN
LysE	29.0675	-2.34667	0.57394	-4.08871	4.33781e-05	0.000349627	DOWN
CG7655	519.078	-0.670999	0.164205	-4.08635	4.38221e-05	0.000352389	DOWN
CG17028	104.107	-1.04049	0.254651	-4.08593	4.39015e-05	0.000352556	DOWN
Ada	271.271	-0.786712	0.193021	-4.07579	4.58576e-05	0.0003656	DOWN
rasp	1353.55	-0.616461	0.151415	-4.07133	4.67451e-05	0.000371868	DOWN
CG32669	167.551	-0.957747	0.235354	-4.0694	4.71353e-05	0.000374628	DOWN
Bin1	1917.31	-0.588375	0.144614	-4.06858	4.73014e-05	0.00037548	DOWN
CG34125	883.291	-0.677958	0.167172	-4.05545	5.00383e-05	0.000394083	DOWN
Jon65Ai	366.98	-1.00858	0.249295	-4.04574	5.2159e-05	0.000408159	DOWN
CG31548	2274.1	-0.624405	0.154578	-4.03942	5.35827e-05	0.000417816	DOWN
Phf5a	1392.35	-0.724603	0.179636	-4.03373	5.48982e-05	0.000427771	DOWN
CG8607	634.601	-0.613216	0.152306	-4.02622	5.66811e-05	0.000439798	DOWN
Npc2a	3475.87	-0.623181	0.154912	-4.02281	5.75078e-05	0.000445208	DOWN
Vha100-4	241.742	-0.851133	0.211584	-4.02268	5.754e-05	0.000445208	DOWN
fit	152.551	-1.15384	0.286825	-4.0228	5.75097e-05	0.000445208	DOWN
Xrcc2	146.951	-1.11859	0.2781	-4.02225	5.7646e-05	0.000445715	DOWN
CG34423	143.844	-1.09295	0.271773	-4.02156	5.78151e-05	0.000446266	DOWN
Ag5r2	294.234	-0.830875	0.207165	-4.0107	6.05385e-05	0.000464171	DOWN
CG5171	1044.34	-0.728727	0.181712	-4.01034	6.06319e-05	0.000464563	DOWN
SpdS	2508.21	-0.678269	0.169282	-4.00675	6.15602e-05	0.000470268	DOWN
Ugt37A3	493.054	-1.3329	0.333094	-4.00159	6.29189e-05	0.000478757	DOWN
CG14401	451.289	-0.70505	0.178245	-3.95551	7.6372e-05	0.000568401	DOWN
RpL5	76151.1	-0.586688	0.148359	-3.95453	7.66853e-05	0.000569736	DOWN
CG11885	760.804	-0.658956	0.166642	-3.95432	7.67541e-05	0.000569863	DOWN
CG9449	324.135	-0.80127	0.202861	-3.94986	7.81983e-05	0.000578636	DOWN
FucTB	231.296	-0.745207	0.189225	-3.93821	8.20905e-05	0.00060058	DOWN
RpS15	62923.2	-0.614253	0.156352	-3.92866	8.54203e-05	0.000622873	DOWN
png	3151.32	-0.620132	0.15794	-3.92637	8.62388e-05	0.000626767	DOWN
RpS12	31709	-0.619411	0.158129	-3.91712	8.96133e-05	0.000647449	DOWN
CG14544	543.193	-0.670976	0.171501	-3.91238	9.13903e-05	0.000658991	DOWN
EndoG	1180.95	-0.795736	0.204631	-3.88864	0.000100808	0.000721706	DOWN
Dad1	1497.06	-0.611478	0.157757	-3.87607	0.000106157	0.000751314	DOWN
RpL14	47573.2	-0.69185	0.178494	-3.87604	0.000106171	0.000751314	DOWN
ETH	86.8306	-1.05511	0.272687	-3.86931	0.000109142	0.000768879	DOWN
CG4000	1555.41	-0.810611	0.20998	-3.86042	0.000113195	0.000793875	DOWN
UQCR-6.4	2113.79	-0.605034	0.156773	-3.8593	0.000113711	0.000795977	DOWN
Hf	1110.2	-0.61411	0.159217	-3.85706	0.00011476	0.000802808	DOWN
ReepB	4617.77	-0.628058	0.163001	-3.85309	0.000116638	0.000812853	DOWN
CG34148	404.485	-0.674858	0.17522	-3.8515	0.000117398	0.0008175	DOWN
CG14182	253.055	-0.865769	0.224794	-3.85138	0.000117454	0.0008175	DOWN
MED28	1041.45	-0.666758	0.173173	-3.85025	0.000117997	0.000820229	DOWN
tex	618.084	-0.634088	0.164988	-3.84324	0.000121419	0.000840326	DOWN
CG14292	5763.9	-0.723592	0.188421	-3.8403	0.000122882	0.000848315	DOWN
CG13217	11.9944	-7.00064	1.82329	-3.83956	0.000123256	0.000849835	DOWN
Naa40	1073.27	-0.778485	0.202878	-3.8372	0.000124446	0.000856428	DOWN
l(3)87Df	552.289	-0.691886	0.181116	-3.82013	0.00013338	0.000906591	DOWN
trsn	1386.02	-0.615477	0.161228	-3.81744	0.000134845	0.000915086	DOWN
CG9577	1981.72	-0.595009	0.156114	-3.81137	0.000138198	0.000933004	DOWN
CG8043	921.405	-0.701236	0.183982	-3.81145	0.000138155	0.000933004	DOWN
CG17119	126.209	-1.11927	0.293742	-3.8104	0.000138742	0.000935816	DOWN
CG15525	695.124	-0.796127	0.209343	-3.80298	0.000142963	0.000960468	DOWN
l(2)03659	464.95	-0.701016	0.185386	-3.78139	0.000155957	0.00103702	DOWN
CG40486	191.742	-0.856847	0.226617	-3.78104	0.000156177	0.00103785	DOWN
CG15922	239.586	-0.787994	0.208677	-3.77614	0.000159275	0.00105661	DOWN
Rh5	444.008	-0.650873	0.172622	-3.77051	0.000162915	0.00107807	DOWN
CstF50	1158.92	-0.592544	0.157281	-3.76744	0.000164932	0.00109012	DOWN
Cpr49Ab	890.34	-0.714845	0.190013	-3.76208	0.000168504	0.00111039	DOWN
cl	3289.01	-0.597655	0.159714	-3.74204	0.000182532	0.00118862	DOWN
Odc1	602.169	-0.70644	0.188804	-3.74166	0.000182805	0.00118969	DOWN
CG13877	159.763	-0.853113	0.228302	-3.73678	0.000186395	0.00121091	DOWN
Pcmt	1269.8	-0.635001	0.170198	-3.73096	0.00019075	0.00123483	DOWN
CG31463	144.988	-0.956288	0.256322	-3.73081	0.000190866	0.00123486	DOWN
Alp5	580.188	-0.637001	0.170902	-3.72729	0.000193551	0.00124929	DOWN
CG5697	187.951	-0.839391	0.225483	-3.72264	0.000197154	0.00126728	DOWN
CG31265	104.177	-1.32676	0.356651	-3.72006	0.000199174	0.00127735	DOWN
CG5162	1430.42	-0.644348	0.173354	-3.71695	0.000201646	0.00128989	DOWN
Ipod	148.062	-1.15651	0.311606	-3.71145	0.000206074	0.0013132	DOWN
Nepl4	282.271	-0.981895	0.264599	-3.71088	0.000206542	0.00131542	DOWN
CG12279	505.561	-0.783118	0.211171	-3.70845	0.000208533	0.00132657	DOWN
Ote	5663.37	-0.599163	0.161781	-3.70353	0.000212617	0.00134633	DOWN
l(2)35Be	535.809	-0.670808	0.181479	-3.69634	0.000218729	0.00138185	DOWN
CG4646	1036.14	-0.59165	0.160147	-3.69443	0.000220379	0.00138989	DOWN
CG13215	196.811	-0.70372	0.190882	-3.68668	0.000227201	0.00142557	DOWN
CG32237	8.70653	-6.53997	1.779	-3.6762	0.000236737	0.00147116	DOWN
CG15717	234.207	-0.835967	0.228915	-3.65187	0.000260338	0.00159622	DOWN
HPS1	532.051	-0.616166	0.168935	-3.64736	0.000264946	0.00161548	DOWN
Nnf1a	128.912	-0.894674	0.245412	-3.6456	0.000266769	0.0016239	DOWN
Det	1023.4	-0.663091	0.182325	-3.63686	0.00027598	0.0016689	DOWN
CG34229	222.91	-0.661931	0.182065	-3.63569	0.000277237	0.00167467	DOWN
CG7381	386.13	-0.666226	0.183386	-3.63292	0.000280237	0.00168724	DOWN
CG13069	10.9209	-6.86543	1.89126	-3.63009	0.000283325	0.00170118	DOWN
CG33966	108.225	-0.938686	0.258958	-3.62487	0.000289111	0.00173027	DOWN
CG8204	312.897	-0.727644	0.201073	-3.61881	0.00029596	0.0017655	DOWN
snk	369.609	-0.711003	0.197351	-3.60273	0.000314899	0.00185836	DOWN
CG12517	59.3931	-1.49861	0.416003	-3.60241	0.000315284	0.00185963	DOWN
MtnB	89.1828	-1.87077	0.523008	-3.57694	0.000347636	0.00202231	DOWN
BomS1	701.669	-0.585316	0.163644	-3.57678	0.000347858	0.00202254	DOWN
Amyrel	153.444	-1.58848	0.444282	-3.57538	0.000349719	0.00203228	DOWN
CG2681	230.536	-0.865644	0.242874	-3.56416	0.000365018	0.00211227	DOWN
CG5188	418.324	-0.674149	0.189515	-3.55723	0.000374781	0.00215857	DOWN
CG31495	647.537	-0.66326	0.187097	-3.545	0.000392618	0.00224603	DOWN
CG9837	90.7365	-1.02157	0.288358	-3.5427	0.000396049	0.00225979	DOWN
phu	46.6275	-2.01565	0.570781	-3.53138	0.000413392	0.00234709	DOWN
CG16790	344.128	-0.749309	0.212238	-3.53051	0.000414766	0.00235198	DOWN
CG15534	367.895	-0.843287	0.238942	-3.52925	0.00041674	0.00236074	DOWN
CG9903	95.0424	-1.50605	0.426887	-3.52798	0.000418737	0.00236815	DOWN
DNApol-epsilon58	1203.39	-0.712162	0.202045	-3.52477	0.000423855	0.00239121	DOWN
mRpL20	926.07	-0.67506	0.192172	-3.51279	0.000443427	0.00248888	DOWN
CG15529	124.217	-0.88083	0.250789	-3.51223	0.000444358	0.00249157	DOWN
nmdyn-D7	1203.95	-0.600426	0.171619	-3.49859	0.000467725	0.00260536	DOWN
TwdlP	8.21604	-6.45621	1.85236	-3.4854	0.000491406	0.00271844	DOWN
Ser12	92.362	-1.10679	0.317651	-3.4843	0.000493433	0.0027265	DOWN
LysB	44.608	-2.20336	0.6335	-3.47807	0.000505034	0.00277668	DOWN
babos	819.112	-0.673108	0.193658	-3.47577	0.000509396	0.00279172	DOWN
Mal-A3	914.682	-0.6876	0.198039	-3.47204	0.000516526	0.00282716	DOWN
CG3226	5908.91	-0.5936	0.171416	-3.46291	0.000534358	0.00290909	DOWN
JMJD7	1309.81	-0.637549	0.184704	-3.45173	0.000557002	0.00301872	DOWN
CG3337	491.454	-0.710432	0.205977	-3.44909	0.000562479	0.00304149	DOWN
CG43112	137.07	-0.84407	0.245058	-3.44437	0.000572401	0.00308246	DOWN
7B2	458.541	-0.653354	0.189837	-3.44166	0.000578154	0.00310888	DOWN
CG14406	15.4791	-2.45754	0.714442	-3.43981	0.000582128	0.00312568	DOWN
CG13630	2102.43	-0.60923	0.177208	-3.43793	0.000586183	0.00314591	DOWN
CG4942	444.706	-0.60661	0.177123	-3.4248	0.000615252	0.00327322	DOWN
MED30	830.761	-0.600024	0.175531	-3.41834	0.000630042	0.0033358	DOWN
CG8369	791.659	-0.649177	0.191526	-3.3895	0.000700192	0.00365626	DOWN
CG12998	103.164	-1.22225	0.36071	-3.38846	0.000702864	0.00366848	DOWN
CG13365	621.281	-0.598013	0.176832	-3.38181	0.000720101	0.0037372	DOWN
PGRP-SB1	180.321	-0.953364	0.282008	-3.38063	0.000723191	0.00375147	DOWN
Coq5	1067.25	-0.636429	0.188549	-3.37541	0.00073707	0.00380912	DOWN
CG33509	57.0689	-1.15021	0.341489	-3.36821	0.000756574	0.00389894	DOWN
CG15533	204.025	-0.918086	0.273191	-3.3606	0.000777737	0.00399629	DOWN
CG15912	133.702	-0.753654	0.224349	-3.35929	0.000781424	0.00401012	DOWN
CG4537	191.858	-0.746106	0.222197	-3.35785	0.000785501	0.00402355	DOWN
Lcp65Af	7.62365	-6.3483	1.89629	-3.34775	0.00081471	0.0041577	DOWN
Cda9	71.6492	-1.29221	0.386753	-3.34118	0.000834238	0.00423968	DOWN
TpnC4	522.308	-0.595352	0.178463	-3.33599	0.000849963	0.00430372	DOWN
CG4927	76.185	-1.06446	0.320355	-3.32277	0.000891294	0.00446783	DOWN
NimC2	38.0412	-1.55441	0.469536	-3.31052	0.000931226	0.00464055	DOWN
mRpL48	821.524	-0.646095	0.195396	-3.3066	0.000944365	0.00468906	DOWN
CG16775	389.406	-0.751135	0.227729	-3.29837	0.000972473	0.00481127	DOWN
CG1971	321.518	-0.58956	0.179434	-3.28566	0.00101745	0.00500233	DOWN
List	153.452	-0.944221	0.288423	-3.27373	0.00106136	0.00517438	DOWN
CG9928	1640.83	-0.628995	0.192481	-3.26782	0.00108377	0.00525805	DOWN
Prat2	2661.05	-0.644246	0.197228	-3.2665	0.00108884	0.00527026	DOWN
plh	235.472	-0.684398	0.209873	-3.26101	0.00111016	0.00536012	DOWN
CG10560	372.466	-0.649956	0.199435	-3.25899	0.0011181	0.00538898	DOWN
CG30339	138.344	-0.894347	0.276127	-3.2389	0.00119991	0.00571333	DOWN
CG6310	350.124	-0.674197	0.208391	-3.23524	0.00121539	0.00577204	DOWN
CG10646	595.554	-0.658756	0.204319	-3.22415	0.00126345	0.00594902	DOWN
BomS5	212.609	-0.636919	0.197638	-3.22265	0.00127009	0.00597261	DOWN
PGRP-SD	260.904	-0.640142	0.198915	-3.21817	0.0012901	0.00603323	DOWN
CG15263	145.165	-1.35503	0.422244	-3.20911	0.00133148	0.00620046	DOWN
Obp56d	1671.18	-0.681869	0.212518	-3.20853	0.00133417	0.00620771	DOWN
CG31661	75.7616	-2.43844	0.760591	-3.20598	0.00134601	0.00624437	DOWN
Cln3	550.58	-0.692945	0.21668	-3.19801	0.0013838	0.00639543	DOWN
Nxt1	1976.02	-0.600684	0.188107	-3.19331	0.00140653	0.00648147	DOWN
RpS5b	26006.3	-0.586427	0.184302	-3.18188	0.0014632	0.00668944	DOWN
CG46448	30.5498	-1.50599	0.474487	-3.17394	0.00150386	0.00684549	DOWN
CG15891	656.021	-0.637212	0.201762	-3.15824	0.00158724	0.00718794	DOWN
spn-B	573.331	-0.634259	0.20182	-3.1427	0.00167398	0.00751586	DOWN
CG32196	146.762	-0.708066	0.225591	-3.13871	0.00169692	0.00760956	DOWN
CG10725	12.0965	-2.30302	0.736562	-3.12671	0.00176773	0.00788051	DOWN
CG13018	141.841	-0.766952	0.246083	-3.11664	0.00182922	0.00810716	DOWN
CG14963	90.3003	-1.05396	0.338741	-3.11139	0.00186206	0.00823283	DOWN
ND-B8	64.7569	-0.979028	0.316696	-3.09138	0.00199226	0.00869681	DOWN
TwdlN	88.119	-8.04849	2.61673	-3.07578	0.00209953	0.00908944	DOWN
Tim9a	926.158	-0.61453	0.19997	-3.0731	0.00211845	0.00915449	DOWN
CG13059	19.6062	-3.75799	1.22792	-3.06045	0.00221003	0.00946372	DOWN
CG11164	2463.97	-0.652652	0.213985	-3.04999	0.00228846	0.00973522	DOWN
CG5160	48.288	-1.24709	0.409963	-3.04196	0.00235045	0.00996817	DOWN
slx1	296.006	-0.585067	0.192519	-3.03901	0.00237354	0.0100407	DOWN
CG3397	375.888	-0.618456	0.203847	-3.03392	0.00241401	0.0101867	DOWN
LManV	889.31	-1.00329	0.331732	-3.0244	0.00249128	0.0104647	DOWN
AkhR	506.377	-0.653295	0.218528	-2.98952	0.00279413	0.011513	DOWN
Lip3	39.7909	-1.65465	0.553693	-2.98838	0.00280458	0.0115517	DOWN
CG43448	10.2775	-2.51716	0.842838	-2.98653	0.00282162	0.0116132	DOWN
CG30281	21.818	-1.71016	0.572879	-2.98521	0.00283387	0.0116549	DOWN
CG11852	160.949	-0.938823	0.314567	-2.98449	0.00284048	0.0116778	DOWN
CG43680	79.6055	-0.966017	0.323741	-2.98393	0.00284576	0.0116951	DOWN
CG15120	82.9682	-0.929185	0.311928	-2.97884	0.00289343	0.0118363	DOWN
CG13033	16.9028	-3.97221	1.33419	-2.97725	0.00290849	0.0118864	DOWN
CG13068	10.4278	-3.5033	1.18187	-2.96421	0.00303457	0.0122832	DOWN
Eglp2	271.394	-0.885145	0.299068	-2.95968	0.0030796	0.0124153	DOWN
CG43672	143.668	-0.698732	0.23678	-2.95098	0.00316769	0.0127089	DOWN
CG34116	119.32	-0.715871	0.242668	-2.95	0.00317777	0.0127411	DOWN
psd	87.5899	-2.13357	0.723423	-2.94927	0.00318522	0.0127617	DOWN
CG42714	58.2364	-1.04692	0.355001	-2.94906	0.00318745	0.012766	DOWN
fuss	156.996	-0.618367	0.210298	-2.94043	0.00327755	0.0130651	DOWN
CG6484	4211.87	-0.693142	0.23765	-2.91665	0.00353811	0.0139574	DOWN
CG14196	524.172	-0.597826	0.205021	-2.91593	0.00354629	0.0139846	DOWN
CG7296	194.727	-0.759447	0.260498	-2.91537	0.00355271	0.0140049	DOWN
CG15646	18.2901	-1.71622	0.589309	-2.91226	0.00358822	0.0141229	DOWN
CG42819	10.0475	-5.75824	1.98189	-2.90543	0.00366745	0.0143801	DOWN
CG12493	62.1022	-1.07423	0.371224	-2.89374	0.00380685	0.0148632	DOWN
Tsen2	92.9365	-0.735125	0.25437	-2.88998	0.00385272	0.0150119	DOWN
CG4462	228.965	-0.648374	0.224399	-2.88938	0.00386006	0.015023	DOWN
eIF4B	24.447	-1.53023	0.534168	-2.86469	0.00417417	0.0160268	DOWN
CG1304	13.5855	-2.24713	0.784708	-2.86364	0.00418797	0.0160609	DOWN
Act88F	195.322	-0.625897	0.218784	-2.8608	0.00422577	0.0161777	DOWN
SLIRP2	118.183	-0.679272	0.237978	-2.85434	0.00431257	0.0164301	DOWN
CG42833	95.8946	-0.888252	0.311641	-2.85024	0.00436865	0.0166036	DOWN
CG12896	250.07	-0.740409	0.260242	-2.84508	0.00444009	0.0168229	DOWN
CG14511	234.296	-0.713733	0.250943	-2.84421	0.00445223	0.0168619	DOWN
CG31266	174.058	-0.77994	0.276093	-2.82492	0.00472929	0.0177477	DOWN
CG1946	81.5368	-0.864233	0.306499	-2.81969	0.00480702	0.0179843	DOWN
CG13067	221.222	-0.703614	0.249563	-2.81939	0.00481153	0.0179933	DOWN
CG13678	8.16598	-5.45459	1.93499	-2.81893	0.00481842	0.0180025	DOWN
CG34203	187.041	-0.748319	0.269364	-2.7781	0.0054678	0.0199418	DOWN
CG12520	58.7601	-1.01274	0.364828	-2.77593	0.00550445	0.0200622	DOWN
CG1773	54.9475	-0.929079	0.33639	-2.76191	0.00574639	0.02082	DOWN
CG6602	770.71	-0.693666	0.25138	-2.75943	0.00579017	0.020958	DOWN
sro	60.9168	-0.875142	0.317256	-2.75847	0.00580721	0.0210128	DOWN
CG17005	23.7843	-1.57245	0.571065	-2.75354	0.00589541	0.021283	DOWN
unc	67.8348	-0.833573	0.302819	-2.75271	0.00591037	0.0213268	DOWN
Cpr62Bb	132.731	-0.789475	0.288552	-2.73599	0.00621938	0.0222919	DOWN
CG17029	577.511	-0.606639	0.222282	-2.72915	0.00634982	0.0226856	DOWN
CG31089	41.9153	-1.26029	0.462074	-2.72747	0.00638223	0.0227569	DOWN
CG9377	25.0079	-2.5813	0.951108	-2.71399	0.00664787	0.0235518	DOWN
Lcp65Ag3	52.0688	-4.11035	1.51944	-2.70518	0.00682682	0.0240697	DOWN
TwdlL	60.4004	-5.89603	2.19013	-2.69209	0.00710063	0.0248285	DOWN
Vml	131.837	-4.66192	1.73928	-2.68037	0.00735409	0.0255365	DOWN
CG7025	79.2884	-0.872693	0.325989	-2.67706	0.00742714	0.0257253	DOWN
Vm26Aa	1502.9	-4.11198	1.53686	-2.67556	0.00746039	0.0257999	DOWN
Obp99b	154.187	-0.752306	0.282307	-2.66486	0.00770214	0.026536	DOWN
CG32373	103.537	-0.671208	0.251958	-2.66397	0.00772245	0.0265977	DOWN
Peritrophin-15b	51.1426	-1.05422	0.39737	-2.653	0.00797793	0.0273239	DOWN
CG13041	8.6978	-5.54776	2.09338	-2.65014	0.00804584	0.0275308	DOWN
CG42489	44.7286	-0.970047	0.368263	-2.63411	0.00843571	0.028616	DOWN
CG33511	33.6379	-1.32543	0.505247	-2.62332	0.00870765	0.0293419	DOWN
Ada1-1	69.2394	-0.781336	0.298355	-2.61881	0.00882362	0.029676	DOWN
CG31642	32.33	-1.60626	0.614125	-2.61553	0.00890896	0.0299174	DOWN
CG9616	27.3351	-1.23868	0.477718	-2.59291	0.00951673	0.0316592	DOWN
Gnmt	1219.64	-0.743164	0.288058	-2.57991	0.00988263	0.0326301	DOWN
CG9521	37.2305	-1.96819	0.764018	-2.5761	0.00999207	0.0329028	DOWN
sit	17.9667	-3.45674	1.34325	-2.57342	0.0100698	0.0331192	DOWN
wbl	136.298	-0.916867	0.357687	-2.56332	0.0103677	0.0339165	DOWN
CG14105	106.451	-0.692983	0.270723	-2.55975	0.0104749	0.0341962	DOWN
CG5367	79.5042	-0.913189	0.358635	-2.54629	0.0108875	0.0353235	DOWN
CG12766	215.17	-0.605762	0.239685	-2.52733	0.0114934	0.0369595	DOWN
Cpr31A	7.56768	-5.34148	2.11485	-2.5257	0.0115466	0.0370259	DOWN
CG5144	146.792	-0.682776	0.270545	-2.52371	0.0116124	0.0372198	DOWN
CG4630	112.353	-0.653969	0.259699	-2.51818	0.0117962	0.0377272	DOWN
Obp56g	186.124	-0.615116	0.244373	-2.51712	0.011832	0.0378197	DOWN
CG12607	7.19773	-4.34568	1.73182	-2.50931	0.0120967	0.0384319	DOWN
kirre	206.143	-0.790318	0.31625	-2.49903	0.0124533	0.0393491	DOWN
Lcp65Ac	11.346	-2.52109	1.01104	-2.49356	0.0126469	0.0398467	DOWN
Patsas	100.492	-0.770947	0.309534	-2.49067	0.0127503	0.0401379	DOWN
Fcp3C	117.199	-3.5993	1.44663	-2.48805	0.0128446	0.0403427	DOWN
CG16926	6544.59	-0.614212	0.249342	-2.46333	0.0137654	0.0426093	DOWN
CG12480	5.08619	-5.76368	2.34521	-2.45764	0.0139852	0.0431741	DOWN
CG13044	6.96647	-5.22142	2.12872	-2.45284	0.0141732	0.0436323	DOWN
CG13255	307.048	-0.599463	0.244424	-2.45255	0.0141846	0.0436552	DOWN
CG14453	6.27565	-5.06544	2.0835	-2.43122	0.015048	0.0457502	DOWN
[truncated: 11,841 more rows]

## Sheet: G_DEGs_f
gene	baseMean	log2FoldChange	lfcSE	stat	pvalue	padj	DEG
CG32642	106.202	6.06044	1.93854	3.12629	0.00177024	0.0243916	UP
CG13135	18.3092	5.24123	1.11106	4.71731	2.38981e-06	0.000160078	UP
CG43153	10.9706	5.08902	1.76643	2.88096	0.0039646	0.0426586	UP
Femcoat	19.599	4.91156	1.20276	4.08357	4.43498e-05	0.0016489	UP
CG30458	10.8992	4.4732	1.35472	3.30194	0.000960179	0.0162663	UP
Cpr64Ad	14.5181	3.84885	1.24968	3.07986	0.00207095	0.0272853	UP
CG12164	18.3066	3.7701	1.28866	2.92561	0.00343786	0.0383599	UP
Cp18	113.176	3.74801	1.05382	3.55659	0.000375699	0.00822995	UP
CG9447	31.8077	3.35902	0.985871	3.40715	0.000656439	0.0122733	UP
CG9733	80.8413	3.00292	0.599792	5.0066	5.54004e-07	5.18899e-05	UP
tld	95.9976	2.87416	0.404685	7.1022	1.22787e-12	5.98034e-10	UP
CG12826	92.8412	2.86889	0.341779	8.39401	4.69841e-17	5.08524e-14	UP
Vajk4	75.3837	2.84282	0.763145	3.72513	0.000195212	0.00509802	UP
CG42269	41.8564	2.72219	0.510197	5.33555	9.52535e-08	1.33795e-05	UP
TwdlE	20.2323	2.62478	0.841077	3.12073	0.00180401	0.0247505	UP
CG14961	125.025	2.44685	0.425182	5.75483	8.67302e-09	1.83661e-06	UP
CG10182	186.587	2.44242	0.390661	6.25202	4.05172e-10	1.16082e-07	UP
CG1979	172.57	2.43364	0.318521	7.64045	2.16471e-14	1.62203e-11	UP
CG33337	16.8233	2.40617	0.844012	2.85087	0.00435995	0.0453742	UP
Fst	2319.46	2.34244	0.272915	8.58302	9.24152e-18	1.28602e-14	UP
CG15721	1237.38	2.20628	0.291477	7.56931	3.75203e-14	2.61061e-11	UP
Cpr62Bc	26.4353	2.20435	0.684202	3.22178	0.00127399	0.019761	UP
Cpr56F	24.4825	2.13246	0.758958	2.80972	0.0049585	0.0495393	UP
Srr	922.568	1.93897	0.248012	7.81808	5.36353e-15	4.35384e-12	UP
CG15547	468.907	1.88399	0.262059	7.18921	6.51687e-13	3.52671e-10	UP
CG34454	236.376	1.82131	0.244114	7.46093	8.59164e-14	5.57941e-11	UP
CG7069	30.3606	1.8053	0.550709	3.27814	0.00104493	0.0171937	UP
CG43085	129.235	1.69374	0.416868	4.06302	4.84418e-05	0.00174122	UP
Ets21C	119.397	1.68869	0.374084	4.51419	6.35592e-06	0.000362065	UP
CG13177	187.143	1.68135	0.325289	5.16878	2.35622e-07	2.90531e-05	UP
Muc12Ea	550.845	1.66202	0.349298	4.75817	1.95356e-06	0.000137896	UP
Tsf1	20425.9	1.63568	0.253598	6.4499	1.11925e-10	4.038e-08	UP
CG17931	295.998	1.63188	0.244176	6.68323	2.33736e-11	9.89921e-09	UP
CG42751	43.996	1.61507	0.503723	3.20627	0.00134469	0.0204987	UP
CG12071	137.255	1.60689	0.326973	4.91444	8.90362e-07	7.48751e-05	UP
CG5246	188.193	1.60159	0.352972	4.53745	5.69389e-06	0.000332121	UP
atk	185.55	1.53148	0.493691	3.10211	0.00192148	0.0257811	UP
Mal-B1	135.071	1.51616	0.340312	4.4552	8.38133e-06	0.000459996	UP
Socs36E	732.454	1.51016	0.342799	4.40538	1.056e-05	0.000541466	UP
CG13731	320.88	1.48423	0.441149	3.36445	0.000766957	0.0140167	UP
CG31106	514.772	1.48226	0.265415	5.58468	2.34135e-08	4.28095e-06	UP
CG34043	264.886	1.47643	0.295285	5.00003	5.73209e-07	5.31774e-05	UP
CG7715	108.837	1.45271	0.442594	3.28225	0.00102982	0.0170107	UP
chinmo	79.6126	1.40253	0.342652	4.09316	4.25532e-05	0.00160663	UP
MtnD	228.041	1.38358	0.325075	4.2562	2.07933e-05	0.000929116	UP
CG43165	45.7914	1.37369	0.44046	3.11876	0.00181612	0.0248482	UP
TotX	200.964	1.34418	0.400198	3.3588	0.000782814	0.0141947	UP
sty	393.169	1.34246	0.262947	5.10545	3.30017e-07	3.78199e-05	UP
Muc26B	163.697	1.3409	0.414001	3.23888	0.00119998	0.0189449	UP
CG33110	472.978	1.33919	0.21801	6.14277	8.10935e-10	2.13495e-07	UP
CG1441	237.839	1.33706	0.263112	5.08173	3.74013e-07	4.14007e-05	UP
Lip2	74.462	1.31997	0.417675	3.16028	0.00157615	0.0225526	UP
CG6770	42076.8	1.30719	0.125697	10.3995	2.49171e-25	8.09058e-22	UP
CG13545	147.186	1.30686	0.443573	2.9462	0.003217	0.0365086	UP
Glut4EF	601.441	1.30246	0.195497	6.66232	2.69543e-11	1.09401e-08	UP
CG43091	127.089	1.25592	0.332374	3.77862	0.000157698	0.00430858	UP
CG9701	305.037	1.23372	0.404589	3.04931	0.00229367	0.0293211	UP
CG7675	525.527	1.16516	0.25299	4.60556	4.11354e-06	0.000258516	UP
ths	87.2846	1.15984	0.394011	2.94369	0.00324328	0.0366375	UP
Cht5	126.098	1.15072	0.345546	3.33015	0.000867985	0.0151524	UP
CG12605	86.5005	1.14201	0.364391	3.13403	0.00172423	0.0238576	UP
Thor	7263.41	1.13408	0.179236	6.32727	2.49531e-10	7.36571e-08	UP
HIP	1781.42	1.11953	0.218623	5.12081	3.04224e-07	3.52791e-05	UP
Ance-5	792.423	1.10195	0.241259	4.56747	4.93642e-06	0.000296825	UP
Gart	5708.73	1.08904	0.152229	7.15393	8.4325e-13	4.32321e-10	UP
CG13324	451.614	1.07989	0.378634	2.85207	0.00434351	0.0452515	UP
CG18609	630.384	1.06904	0.233912	4.57025	4.87137e-06	0.000294733	UP
MtnC	341.34	1.06671	0.311261	3.42705	0.000610176	0.011746	UP
Cyp12d1-d	433.718	1.06411	0.276479	3.84878	0.000118708	0.00345173	UP
CG34040	1703.81	1.03519	0.211489	4.89476	9.84255e-07	7.98969e-05	UP
CG33307	260.8	1.01446	0.310956	3.2624	0.00110474	0.0179654	UP
CG12947	74.1435	1.01446	0.337779	3.00333	0.00267039	0.0325153	UP
Urm1	242.65	1.01415	0.250142	4.0543	5.02855e-05	0.0017877	UP
para	147.969	1.01157	0.330695	3.05892	0.00222137	0.0286222	UP
Eip93F	394.64	1.00835	0.341372	2.95383	0.00313856	0.0362236	UP
CG32694	420.914	1.00066	0.263705	3.79463	0.000147863	0.00411626	UP
Cam	20632	0.993601	0.195995	5.06952	3.98823e-07	4.3166e-05	UP
CG34417	3345.31	0.984116	0.199329	4.93714	7.92774e-07	6.95712e-05	UP
CG42613	166.843	0.982449	0.325851	3.01503	0.00256954	0.0320276	UP
CG43349	1831.65	0.977402	0.291482	3.35322	0.000798775	0.0143824	UP
chic	17310.3	0.977368	0.152697	6.4007	1.54666e-10	5.02201e-08	UP
CG11686	486.429	0.975867	0.304672	3.20301	0.00135999	0.0206103	UP
Atg18b	753.057	0.970626	0.221269	4.38663	1.1512e-05	0.000575067	UP
Dscam2	108.894	0.962687	0.304977	3.15659	0.00159626	0.0226995	UP
Myc	4473.58	0.960269	0.164521	5.83675	5.32291e-09	1.23454e-06	UP
CG1673	2109.4	0.959788	0.196744	4.87836	1.06969e-06	8.47141e-05	UP
CNBP	44591.3	0.956098	0.171147	5.5864	2.31826e-08	4.28095e-06	UP
Kmn2	516.162	0.955101	0.205125	4.65618	3.22128e-06	0.00020919	UP
Atg8a	10920.9	0.954312	0.153895	6.20105	5.60886e-10	1.56103e-07	UP
CG31897	90.9506	0.953403	0.309936	3.07613	0.00209709	0.027501	UP
edl	131.863	0.951049	0.284199	3.34642	0.000818622	0.0146665	UP
Gadd45	242.208	0.927063	0.239283	3.87435	0.000106911	0.00322422	UP
CG13482	1360.1	0.924884	0.324753	2.84796	0.00439998	0.0456445	UP
Phk-3	338.828	0.921485	0.259192	3.55523	0.000377655	0.00824829	UP
Bacc	8612.72	0.920964	0.161299	5.70966	1.13202e-08	2.2504e-06	UP
CG8908	174.916	0.919515	0.283887	3.23902	0.00119941	0.0189449	UP
pros	166.606	0.906528	0.285168	3.17892	0.00147823	0.0216971	UP
ple	230.76	0.902879	0.293809	3.07302	0.00211907	0.02767	UP
CG8468	794.224	0.899653	0.231614	3.88428	0.000102634	0.00315381	UP
aqz	22804.6	0.894482	0.202113	4.42565	9.61503e-06	0.000511803	UP
CG13075	136.274	0.876679	0.311616	2.81333	0.00490312	0.0492893	UP
Obp44a	1628.29	0.874247	0.255569	3.42078	0.00062441	0.0119262	UP
CG16758	4629.45	0.871698	0.158374	5.50405	3.71168e-08	6.34306e-06	UP
ImpL2	822.519	0.871364	0.271695	3.20714	0.00134061	0.0204684	UP
CkIIbeta	6681.88	0.861059	0.191189	4.50371	6.67776e-06	0.000371703	UP
DIP-epsilon	123.302	0.860135	0.287241	2.99447	0.00274921	0.0331027	UP
Lst	1074.21	0.853514	0.183078	4.66203	3.13101e-06	0.000204692	UP
Reph	2101.88	0.84985	0.178154	4.77031	1.83945e-06	0.000132726	UP
HIP-R	3221.39	0.845104	0.181057	4.66762	3.04707e-06	0.000200551	UP
CG42240	7993.22	0.843059	0.170993	4.93038	8.20713e-07	7.138e-05	UP
CG10513	304.447	0.832989	0.282326	2.95045	0.00317308	0.0363756	UP
CG13323	3250.8	0.825474	0.293478	2.81273	0.00491227	0.0493304	UP
GIIIspla2	4243.58	0.82506	0.164691	5.00975	5.45014e-07	5.15435e-05	UP
cbt	2464	0.822835	0.161298	5.10134	3.37252e-07	3.81997e-05	UP
Pits	1278.17	0.820645	0.20965	3.91436	9.06454e-05	0.00288555	UP
CG42806	373.01	0.810221	0.197942	4.09322	4.2543e-05	0.00160663	UP
Rala	4345.37	0.808198	0.145882	5.54008	3.02339e-08	5.3547e-06	UP
shep	6925.32	0.808064	0.160787	5.02567	5.01673e-07	5.03793e-05	UP
e(r)	5850.95	0.803157	0.159391	5.0389	4.68219e-07	4.75096e-05	UP
CG5986	2406.72	0.801862	0.148602	5.39603	6.81304e-08	1.07042e-05	UP
CG13868	8796.3	0.800871	0.262062	3.05604	0.0022428	0.0288234	UP
Claspin	3395.13	0.800733	0.202887	3.94669	7.924e-05	0.00259891	UP
CG32767	3328.63	0.800455	0.214977	3.72345	0.000196517	0.00511838	UP
Cwc25	3152.22	0.797488	0.174244	4.57684	4.72057e-06	0.000291032	UP
bc10	3327.47	0.792667	0.158094	5.0139	5.33387e-07	5.11619e-05	UP
Atf3	577.539	0.790254	0.248087	3.18539	0.00144561	0.0214334	UP
CG6843	2356.76	0.787221	0.16688	4.71729	2.39006e-06	0.000160078	UP
plum	487.214	0.783558	0.23028	3.40263	0.000667417	0.0124308	UP
CCHa2	738.123	0.782342	0.173684	4.50439	6.65643e-06	0.000371703	UP
DOR	3026.26	0.782125	0.237019	3.29984	0.000967414	0.016332	UP
CG15021	256.791	0.778552	0.250341	3.10997	0.00187104	0.0253164	UP
Surf6	5018.6	0.778042	0.153294	5.07548	3.86509e-07	4.23032e-05	UP
dpy	311.768	0.772057	0.269014	2.86995	0.00410531	0.043657	UP
rgn	1064.94	0.764941	0.26085	2.93249	0.00336255	0.0377792	UP
ITP	328.469	0.764598	0.253763	3.01304	0.00258643	0.0320948	UP
CanA-14F	3762.92	0.764333	0.220633	3.46428	0.000531657	0.0106004	UP
CRIF	1669.2	0.76328	0.163484	4.66884	3.02899e-06	0.000200551	UP
InR	1109.28	0.758337	0.182179	4.16259	3.1466e-05	0.00126657	UP
Pfdn1	2111.77	0.757448	0.146643	5.16524	2.4013e-07	2.92388e-05	UP
CG14073	3211.45	0.751884	0.216618	3.47101	0.000518496	0.0104619	UP
CG15432	467.758	0.75032	0.173122	4.33404	1.46395e-05	0.000705956	UP
Mrtf	1354.72	0.74774	0.223741	3.34198	0.000831826	0.0147862	UP
CG30008	2201.28	0.747	0.173656	4.30161	1.69564e-05	0.000790299	UP
Tpst	616.952	0.736444	0.182462	4.03615	5.43365e-05	0.0018971	UP
Dlc90F	4376.09	0.736067	0.145679	5.05266	4.357e-07	4.51505e-05	UP
Tsen15	152.046	0.735924	0.255566	2.87959	0.00398194	0.0427622	UP
Crtc	2314.76	0.731061	0.219387	3.33229	0.000861355	0.0150637	UP
eff	16905.6	0.73039	0.213573	3.41986	0.000626523	0.0119432	UP
CG15771	8791.14	0.729489	0.158774	4.59451	4.33767e-06	0.000269282	UP
CG31997	951.037	0.724002	0.23425	3.09073	0.00199667	0.0266068	UP
CG18081	2835.25	0.72276	0.150104	4.81505	1.47165e-06	0.00010943	UP
dnr1	869.55	0.721814	0.222481	3.24438	0.00117706	0.0187108	UP
CG45050	12770.7	0.719481	0.205607	3.4993	0.000466476	0.00974733	UP
CG5953	1895.65	0.715921	0.131325	5.45151	4.99436e-08	7.97542e-06	UP
CG12592	658.118	0.713844	0.192373	3.71072	0.000206668	0.00527002	UP
lolal	7650.8	0.712644	0.183337	3.88707	0.000101462	0.00313759	UP
CG5645	1732.47	0.710582	0.191399	3.71257	0.000205164	0.00524542	UP
CG30151	207.817	0.708845	0.240569	2.94653	0.00321358	0.0365086	UP
mask	5843.73	0.705824	0.155703	4.53315	5.81112e-06	0.000336941	UP
CG7695	856.556	0.705226	0.195249	3.61192	0.000303935	0.00704912	UP
CG9065	1430.89	0.70426	0.197202	3.57125	0.000355276	0.00786532	UP
upSET	4338.27	0.704214	0.175053	4.02286	5.74968e-05	0.00199315	UP
glec	6837.89	0.703034	0.144783	4.85577	1.19921e-06	9.1262e-05	UP
Rab35	4919.91	0.699353	0.150919	4.63397	3.58712e-06	0.000230404	UP
Hex-A	8326.11	0.697979	0.13064	5.34276	9.15398e-08	1.33088e-05	UP
mRpL55	761.407	0.697558	0.189385	3.68328	0.000230249	0.00563531	UP
Ncoa6	3296.92	0.697024	0.187516	3.71714	0.000201489	0.00521021	UP
CG32202	773.122	0.695451	0.188157	3.69611	0.000218927	0.00551478	UP
CG10543	2131.02	0.69219	0.183797	3.76605	0.000165851	0.00447784	UP
spen	4300.88	0.692153	0.19116	3.62081	0.000293686	0.00687691	UP
CG8188	5056.63	0.689767	0.175053	3.94032	8.13728e-05	0.00265101	UP
skd	5692.77	0.689685	0.171734	4.01601	5.91928e-05	0.00203745	UP
CG34228	514.505	0.689386	0.189433	3.63922	0.000273466	0.00651305	UP
CG1561	686.617	0.689058	0.205392	3.35484	0.000794121	0.0143251	UP
Sclp	656.223	0.688501	0.186287	3.69591	0.000219096	0.00551478	UP
CG31142	283.096	0.686773	0.214287	3.20492	0.00135099	0.0205305	UP
CG1139	454.097	0.686512	0.233263	2.94308	0.00324964	0.0366375	UP
CG12814	351.303	0.68562	0.22435	3.05603	0.0022429	0.0288234	UP
CG7720	377.97	0.681559	0.218225	3.12319	0.00178901	0.0245793	UP
CG11873	2851.38	0.681553	0.184175	3.70058	0.000215107	0.00544249	UP
Rap1	6547.59	0.681076	0.207545	3.28157	0.00103229	0.0170145	UP
Aps	14665.1	0.681018	0.185052	3.68015	0.000233097	0.00566235	UP
Atx2	4458.15	0.680098	0.215033	3.16276	0.00156283	0.0224278	UP
Smr	3131.47	0.678953	0.227211	2.9882	0.00280626	0.0336234	UP
Ubc6	4969.81	0.677843	0.142777	4.74755	2.05898e-06	0.000143297	UP
CG32816	216.291	0.677557	0.225336	3.00687	0.0026395	0.0324516	UP
CG10383	4102.7	0.677115	0.163464	4.14228	3.43863e-05	0.00135898	UP
fok	7372.81	0.676357	0.175429	3.85544	0.000115523	0.00340378	UP
CG10082	2318.13	0.672972	0.135373	4.97124	6.65268e-07	6.01892e-05	UP
l(2)37Cg	361.32	0.671612	0.225707	2.97559	0.00292423	0.0346111	UP
Mtl	3803.65	0.669523	0.190088	3.52218	0.000428014	0.00908342	UP
Ubc10	4377.6	0.668988	0.137658	4.8598	1.17506e-06	9.0766e-05	UP
Zasp66	6249.29	0.666781	0.206772	3.22472	0.00126096	0.0195902	UP
Ing5	1681.17	0.666632	0.173251	3.84778	0.000119195	0.0034556	UP
mav	4288.82	0.666444	0.163886	4.0665	4.77239e-05	0.00173055	UP
bmm	5644.73	0.664706	0.13643	4.87214	1.10396e-06	8.60896e-05	UP
mrj	4256.47	0.664051	0.179872	3.69179	0.000222678	0.00554265	UP
squ	3838.14	0.663257	0.160138	4.1418	3.44593e-05	0.00135898	UP
alph	6207.49	0.661968	0.193192	3.42647	0.000611471	0.011746	UP
Pka-R2	2515.54	0.661562	0.190664	3.46977	0.000520895	0.0104619	UP
chrb	5062.47	0.657939	0.218257	3.01452	0.0025739	0.0320276	UP
CG34325	389.267	0.65622	0.221507	2.96253	0.00305122	0.0355897	UP
Galphao	2557	0.655577	0.208672	3.14166	0.00167993	0.0235118	UP
STUB1	3092.25	0.653334	0.129186	5.05731	4.25202e-07	4.50206e-05	UP
CG13585	1214.04	0.651961	0.17481	3.72953	0.000191838	0.0050369	UP
Pka-C3	554.47	0.650492	0.225224	2.8882	0.00387449	0.0419815	UP
CG6415	723.056	0.650004	0.223182	2.91244	0.00358614	0.0394718	UP
CG8461	602.258	0.649043	0.167296	3.8796	0.000104628	0.00318495	UP
Tis11	4716.32	0.648328	0.210767	3.07605	0.00209766	0.027501	UP
RpL21	49277.7	0.648141	0.170131	3.80965	0.000139162	0.00395487	UP
CG17684	244.364	0.646992	0.210005	3.08085	0.00206413	0.0272448	UP
CG4612	5716.27	0.645534	0.219326	2.94327	0.0032477	0.0366375	UP
CG6175	1787.55	0.641157	0.201139	3.18763	0.00143444	0.0213653	UP
CkIalpha	8254.48	0.640334	0.157478	4.06618	4.77894e-05	0.00173055	UP
CG17454	3099.21	0.63979	0.159945	4.00005	6.33298e-05	0.002142	UP
tral	65966.5	0.638926	0.215006	2.97166	0.00296193	0.0349062	UP
aay	6735.97	0.638413	0.153748	4.15232	3.29118e-05	0.00131391	UP
Rho1	9215.36	0.63834	0.139609	4.57233	4.82321e-06	0.000294733	UP
CG3817	1247.91	0.637591	0.155697	4.09508	4.22029e-05	0.00160585	UP
CG7974	686.029	0.635553	0.190219	3.34116	0.000834295	0.014803	UP
vsg	13483.4	0.633822	0.15331	4.13426	3.561e-05	0.0013987	UP
DNaseII	441.649	0.632536	0.224801	2.81376	0.00489652	0.0492737	UP
TfIIFalpha	5371.87	0.63229	0.159363	3.96761	7.25956e-05	0.00239713	UP
sqd	23682	0.630879	0.169285	3.72674	0.000193976	0.00507934	UP
Tim17b	5802.36	0.629783	0.128543	4.89939	9.61355e-07	7.86937e-05	UP
Crk	3513.37	0.627952	0.125727	4.99456	5.8969e-07	5.41903e-05	UP
CkIIalpha-i3	754.291	0.627497	0.170425	3.68197	0.000231443	0.00565033	UP
CG13994	899.744	0.627209	0.195076	3.21521	0.00130348	0.0200588	UP
mam	1182.32	0.625488	0.213488	2.92985	0.00339124	0.0380139	UP
CG32039	948.251	0.624737	0.142339	4.38909	1.13826e-05	0.000571533	UP
Rab40	2276.28	0.624279	0.193513	3.22603	0.00125521	0.0195319	UP
14-3-3epsilon	29060.2	0.624016	0.152948	4.07992	4.50506e-05	0.00166858	UP
fbp	2790.17	0.621565	0.180075	3.45171	0.000557055	0.0109454	UP
CG15309	1150.68	0.620407	0.187279	3.31273	0.00092389	0.0158165	UP
CG11811	4599.71	0.61775	0.147023	4.20174	2.64877e-05	0.00110737	UP
GMF	817.746	0.61656	0.178846	3.44744	0.000565922	0.0110918	UP
puc	1978.65	0.616507	0.141287	4.3635	1.27999e-05	0.00062655	UP
CG5098	2820.87	0.615958	0.190051	3.24101	0.00119106	0.0188653	UP
smt3	12691.4	0.6141	0.143307	4.28521	1.82566e-05	0.000838855	UP
Pka-C1	4930.49	0.612493	0.193903	3.15876	0.00158444	0.0225643	UP
lectin-28C	558.555	0.612379	0.214234	2.85846	0.00425707	0.0447303	UP
bun	9086.11	0.611548	0.182536	3.35029	0.000807257	0.0145083	UP
pug	6812.7	0.611296	0.18578	3.29043	0.00100033	0.0166347	UP
Mal-B2	10936.3	0.610696	0.1318	4.63351	3.59526e-06	0.000230404	UP
CG14005	2136.65	0.606329	0.151218	4.00963	6.08149e-05	0.00207132	UP
CG9705	7039.76	0.605606	0.156485	3.87006	0.000108808	0.00326121	UP
CG41128	981.426	0.604444	0.185365	3.26083	0.00111088	0.0180351	UP
nudE	5274.62	0.603499	0.150426	4.01193	6.02236e-05	0.00205838	UP
sau	5250.9	0.600605	0.138877	4.32473	1.52721e-05	0.00072924	UP
CG5945	1686.36	0.60049	0.206772	2.90412	0.00368285	0.0402779	UP
ftz-f1	3110.37	0.599043	0.153161	3.91121	9.18364e-05	0.00291123	UP
CG11808	580.538	0.597765	0.194399	3.07494	0.00210543	0.0275659	UP
Hrb98DE	13027.9	0.596505	0.150123	3.97344	7.08427e-05	0.00235522	UP
puf	2155.97	0.595611	0.16985	3.50668	0.00045373	0.00954598	UP
Ggamma1	6264.23	0.592554	0.15942	3.71694	0.000201648	0.00521021	UP
zip	5823.44	0.591265	0.146015	4.04935	5.13602e-05	0.00181927	UP
Paip2	6573.05	0.590844	0.178408	3.31175	0.000927145	0.0158167	UP
CG11076	5906.19	0.58885	0.136674	4.30844	1.6441e-05	0.000773681	UP
CG43273	258.247	0.588648	0.198213	2.96978	0.00298012	0.0350173	UP
CG13014	607.427	-0.585934	0.179796	-3.25888	0.00111854	0.0181293	DOWN
TM9SF3	2058.1	-0.587151	0.150692	-3.89638	9.76419e-05	0.0030583	DOWN
epsilonCOP	1817.24	-0.588206	0.160688	-3.66054	0.000251685	0.00603857	DOWN
CG7791	885.313	-0.588882	0.150615	-3.90986	9.23489e-05	0.00291123	DOWN
awd	28905.7	-0.589104	0.151765	-3.88169	0.000103732	0.00317754	DOWN
RpL27A	48791.1	-0.590023	0.167229	-3.52823	0.000418348	0.00894694	DOWN
Pex1	1211.41	-0.59026	0.15785	-3.73938	0.000184478	0.00488316	DOWN
RpS16	31234.1	-0.590675	0.186192	-3.17241	0.00151182	0.0219801	DOWN
CG8768	678.13	-0.591395	0.155875	-3.79405	0.000148212	0.00411626	DOWN
CG8745	1132	-0.594532	0.200051	-2.97191	0.00295953	0.0349062	DOWN
Hsp60A	19386.2	-0.595472	0.147455	-4.03833	5.3833e-05	0.00188628	DOWN
GCS1	2044.43	-0.596436	0.146508	-4.07102	4.68078e-05	0.00172058	DOWN
CG31548	1831.26	-0.59812	0.179233	-3.3371	0.000846571	0.0148853	DOWN
ScsbetaG	1306.38	-0.598126	0.179069	-3.3402	0.000837174	0.0148271	DOWN
Acer	2494.18	-0.601763	0.125471	-4.79604	1.61831e-06	0.000118526	DOWN
CG17036	457.021	-0.601949	0.203235	-2.96184	0.00305806	0.0355897	DOWN
CG16935	1508.59	-0.602376	0.170745	-3.52793	0.000418828	0.00894694	DOWN
CG18324	399.756	-0.604327	0.202829	-2.97948	0.00288737	0.0343603	DOWN
CG11655	1271.12	-0.606506	0.142978	-4.24197	2.2157e-05	0.000972211	DOWN
RpS5b	17672	-0.607539	0.156365	-3.88538	0.000102171	0.00314953	DOWN
Zip48C	1310.23	-0.609427	0.157863	-3.86048	0.000113164	0.00336077	DOWN
Ggt-1	13265.4	-0.613126	0.169948	-3.60773	0.00030889	0.00709375	DOWN
CG14196	467.086	-0.617515	0.192169	-3.21339	0.0013118	0.0201232	DOWN
CG3842	1862.48	-0.618778	0.146618	-4.22034	2.43935e-05	0.00103312	DOWN
CG10467	1424.27	-0.620104	0.179658	-3.45158	0.000557325	0.0109454	DOWN
CG10778	1532.35	-0.62381	0.16905	-3.69008	0.00022418	0.00554265	DOWN
dj-1beta	1780.82	-0.62793	0.147443	-4.2588	2.05527e-05	0.000922601	DOWN
CG9485	5150.05	-0.630379	0.118185	-5.33385	9.61516e-08	1.33795e-05	DOWN
Pgk	10192.4	-0.63266	0.125393	-5.04541	4.52555e-07	4.64036e-05	DOWN
Spt-I	2256.88	-0.634047	0.138004	-4.59439	4.34014e-06	0.000269282	DOWN
Cpr65Au	774.037	-0.634296	0.220131	-2.88145	0.00395855	0.0426551	DOWN
ATPsynO	7657.21	-0.635415	0.155014	-4.09908	4.14797e-05	0.00158899	DOWN
RpL39	17150.6	-0.635855	0.198524	-3.20291	0.00136048	0.0206103	DOWN
c12.2	1065.19	-0.636082	0.178184	-3.56981	0.000357244	0.00789096	DOWN
CG8311	1818.74	-0.636413	0.158569	-4.01348	5.98313e-05	0.00205217	DOWN
frma	682.214	-0.637921	0.219019	-2.91263	0.00358399	0.0394718	DOWN
por	810.681	-0.640451	0.183521	-3.4898	0.000483383	0.00999711	DOWN
yellow-f2	577.609	-0.642529	0.185897	-3.45637	0.000547502	0.0108619	DOWN
GatA	713.761	-0.642615	0.153334	-4.19095	2.77788e-05	0.00114658	DOWN
CG3184	472.136	-0.642663	0.185199	-3.47012	0.000520233	0.0104619	DOWN
CG6126	1229.65	-0.643188	0.172121	-3.73683	0.000186355	0.00491947	DOWN
CG4592	828.241	-0.644834	0.178489	-3.61275	0.00030297	0.00704912	DOWN
CG31075	4090.15	-0.645347	0.126592	-5.09783	3.43573e-07	3.84684e-05	DOWN
CG8080	1245.02	-0.64645	0.154038	-4.1967	2.70831e-05	0.00112742	DOWN
Ldsdh1	1040.1	-0.648941	0.215866	-3.00622	0.00264516	0.0324516	DOWN
RpL13	34738.6	-0.650559	0.150643	-4.31854	1.57064e-05	0.00074632	DOWN
CG7460	320.794	-0.650617	0.189704	-3.42965	0.000604363	0.0116576	DOWN
Cyp6a23	2700	-0.66035	0.217221	-3.03999	0.00236586	0.030113	DOWN
mldr	725.72	-0.661082	0.156141	-4.23388	2.29695e-05	0.000986127	DOWN
EndoG	1099.25	-0.664447	0.193943	-3.42599	0.000612562	0.011746	DOWN
UQCR-11	1915.34	-0.669042	0.195685	-3.41897	0.000628583	0.011959	DOWN
SmB	2625.64	-0.675546	0.193078	-3.49883	0.000467303	0.00974733	DOWN
SdhC	3197.17	-0.675766	0.138704	-4.872	1.10473e-06	8.60896e-05	DOWN
Tspo	5945.16	-0.676868	0.158863	-4.26071	2.03783e-05	0.000919005	DOWN
CG1265	771.652	-0.678344	0.152552	-4.44663	8.72278e-06	0.000472048	DOWN
Rab27	473.425	-0.680553	0.235755	-2.88669	0.00389314	0.0421368	DOWN
Lrpprc2	1038.72	-0.680788	0.154684	-4.40115	1.07679e-05	0.000549165	DOWN
Hex-C	1481.73	-0.682506	0.224029	-3.04651	0.00231517	0.0295184	DOWN
CG14629	3522.02	-0.682656	0.192149	-3.55274	0.000381243	0.00830802	DOWN
Cyp6a2	1134.33	-0.683588	0.227983	-2.99841	0.0027139	0.0328906	DOWN
CG31495	622.288	-0.683623	0.210032	-3.25485	0.00113452	0.0182656	DOWN
grass	284.517	-0.688591	0.236734	-2.90872	0.00362917	0.0398105	DOWN
CG11911	1163.35	-0.688795	0.230187	-2.99233	0.00276855	0.0332943	DOWN
NLaz	1477.6	-0.692833	0.233173	-2.97133	0.00296512	0.0349062	DOWN
CG10680	2988.19	-0.696017	0.18175	-3.82954	0.000128382	0.00368898	DOWN
Hexo1	2203.8	-0.697431	0.153326	-4.54867	5.39863e-06	0.000319503	DOWN
RpS3A	69514.9	-0.698096	0.135349	-5.15776	2.49925e-07	3.00558e-05	DOWN
nAChRbeta3	372.681	-0.711557	0.246256	-2.8895	0.00385854	0.0418553	DOWN
CG3097	481.271	-0.712289	0.214346	-3.32308	0.000890307	0.0154291	DOWN
CG4000	661.389	-0.712519	0.175644	-4.05661	4.97904e-05	0.00177659	DOWN
Tom7	1390.35	-0.714047	0.165936	-4.30313	1.684e-05	0.000788645	DOWN
PH4alphaEFB	662.583	-0.720035	0.251956	-2.85778	0.00426612	0.0447323	DOWN
CG5535	3001.13	-0.720624	0.1306	-5.5178	3.43274e-08	5.97112e-06	DOWN
CG6426	844.297	-0.721972	0.16012	-4.50896	6.51467e-06	0.000366818	DOWN
pyx	273.922	-0.723349	0.230512	-3.13801	0.001701	0.0237045	DOWN
Tret1-1	2831.37	-0.725665	0.178351	-4.06876	4.72643e-05	0.0017263	DOWN
BomS4	796.518	-0.726196	0.237875	-3.05285	0.00226681	0.0290539	DOWN
Zw	1073.01	-0.728104	0.212807	-3.42143	0.000622928	0.0119213	DOWN
CG8665	438.125	-0.729929	0.250157	-2.91788	0.00352414	0.0390099	DOWN
Nepl21	751.241	-0.733195	0.209797	-3.49479	0.000474442	0.00987508	DOWN
PLCXD	266.467	-0.734139	0.231795	-3.16719	0.00153921	0.0222349	DOWN
Taldo	8272.01	-0.73684	0.155215	-4.74721	2.06241e-06	0.000143297	DOWN
CG15717	254.58	-0.743806	0.203132	-3.66168	0.000250566	0.00602658	DOWN
CG13086	214.94	-0.746176	0.263158	-2.83547	0.00457587	0.0469196	DOWN
Cln3	500.117	-0.747152	0.253829	-2.94352	0.00324502	0.0366375	DOWN
cype	3776.51	-0.748042	0.169168	-4.42188	9.78474e-06	0.000518006	DOWN
RpS9	37559.6	-0.752854	0.192285	-3.91531	9.02888e-05	0.00288362	DOWN
CG11700	806.404	-0.771371	0.187074	-4.12335	3.73401e-05	0.00145492	DOWN
w	5505.7	-0.771596	0.241639	-3.19317	0.0014072	0.021083	DOWN
BomT2	725.696	-0.772565	0.224727	-3.43779	0.000586487	0.0113804	DOWN
Irp-1B	4840.95	-0.772808	0.125532	-6.15624	7.44908e-10	2.0156e-07	DOWN
alphaTry	33513.8	-0.773732	0.204534	-3.78289	0.000155016	0.00426497	DOWN
RpL35A	25737.2	-0.776246	0.144228	-5.38208	7.36286e-08	1.12065e-05	DOWN
CG12116	2760.42	-0.781377	0.240848	-3.24428	0.00117747	0.0187108	DOWN
CG11752	1041.35	-0.784182	0.176703	-4.43786	9.08588e-06	0.000486294	DOWN
mRpL34	261.767	-0.791348	0.249256	-3.17484	0.0014992	0.0218291	DOWN
Jon25Biii	4019.18	-0.795277	0.233454	-3.40656	0.000657866	0.0122764	DOWN
Ance-4	946.23	-0.796102	0.236615	-3.36454	0.000766703	0.0140167	DOWN
Gabat	1863.67	-0.797218	0.160385	-4.97064	6.67328e-07	6.01892e-05	DOWN
Sodh-1	1702.23	-0.797855	0.191594	-4.16431	3.12297e-05	0.00126227	DOWN
CG32695	500.674	-0.798293	0.23117	-3.45327	0.000553836	0.0109454	DOWN
CG14818	895.523	-0.801204	0.1892	-4.23469	2.28865e-05	0.000986127	DOWN
CG4020	700.146	-0.802576	0.270125	-2.97113	0.00296708	0.0349062	DOWN
Had1	3115.83	-0.803279	0.189216	-4.2453	2.18303e-05	0.000962211	DOWN
CG32834	742.399	-0.806641	0.255051	-3.16266	0.00156334	0.0224278	DOWN
CG12170	830.259	-0.809891	0.183606	-4.41103	1.02881e-05	0.000534075	DOWN
Tep2	2411.33	-0.814165	0.234209	-3.47624	0.000508499	0.0103409	DOWN
mRpL36	422.563	-0.818858	0.230041	-3.55962	0.000371387	0.00816633	DOWN
CG14777	253.685	-0.820124	0.238023	-3.44557	0.000569854	0.0111465	DOWN
fon	2323.89	-0.822616	0.237474	-3.46403	0.000532143	0.0106004	DOWN
daw	387.191	-0.824356	0.218978	-3.76456	0.000166842	0.00448952	DOWN
fusl	321.191	-0.825576	0.270378	-3.05342	0.00226251	0.0290371	DOWN
GLS	3784.8	-0.82867	0.123032	-6.73542	1.6346e-11	7.23755e-09	DOWN
CG10512	615.337	-0.830946	0.2575	-3.22697	0.00125108	0.0194988	DOWN
CG3603	737.934	-0.831327	0.158637	-5.24044	1.60194e-07	2.14272e-05	DOWN
Sodh-2	1314.89	-0.833447	0.188765	-4.41526	1.00889e-05	0.000528368	DOWN
Lip4	1561.94	-0.834205	0.25523	-3.26844	0.00108141	0.0176448	DOWN
Oseg4	110.526	-0.835234	0.29411	-2.83987	0.00451318	0.0464233	DOWN
Cyp4ac1	154.14	-0.837125	0.271865	-3.0792	0.0020756	0.0272853	DOWN
Irk2	674.648	-0.839032	0.221196	-3.79316	0.000148745	0.00411626	DOWN
Cyp28d1	5946.75	-0.848642	0.183365	-4.62816	3.68933e-06	0.000234887	DOWN
CG31778	378.599	-0.849062	0.226232	-3.75306	0.000174692	0.00467492	DOWN
CG42249	755.57	-0.855659	0.20321	-4.2107	2.54576e-05	0.00106889	DOWN
Lectin-galC1	760.022	-0.85592	0.242533	-3.52909	0.000416991	0.00894693	DOWN
BomBc1	664.954	-0.857592	0.254267	-3.3728	0.000744087	0.0137536	DOWN
CG12057	1081.33	-0.859219	0.249479	-3.44405	0.000573062	0.0111843	DOWN
CG33301	156.554	-0.863144	0.283138	-3.04849	0.00229994	0.0293627	DOWN
regucalcin	3523.92	-0.867188	0.146833	-5.90596	3.50596e-09	8.32964e-07	DOWN
CG4822	518.387	-0.8678	0.244011	-3.5564	0.00037597	0.00822995	DOWN
Ugt317A1	195.194	-0.868272	0.303664	-2.85932	0.00424552	0.0446605	DOWN
IM14	740.566	-0.870466	0.221803	-3.9245	8.69104e-05	0.00278485	DOWN
arg	419.053	-0.876073	0.212022	-4.13198	3.59645e-05	0.00140695	DOWN
FarO	206.7	-0.880787	0.309092	-2.84959	0.00437753	0.0455086	DOWN
Ect3	465.694	-0.885181	0.267057	-3.31458	0.000917807	0.0157401	DOWN
CG11236	295.087	-0.885337	0.251787	-3.51622	0.000437739	0.00926961	DOWN
PGRP-SC2	1827.09	-0.88736	0.282437	-3.14179	0.00167916	0.0235118	DOWN
CG11407	293.792	-0.888555	0.263953	-3.36633	0.000761748	0.0140167	DOWN
RpL10Ab	25916.7	-0.889377	0.204544	-4.3481	1.37321e-05	0.000668821	DOWN
CG3348	214.08	-0.889514	0.25503	-3.48787	0.000486876	0.0100268	DOWN
NT5E-2	518.779	-0.889987	0.304902	-2.91893	0.0035124	0.0389241	DOWN
Alp5	516.178	-0.8908	0.268943	-3.31223	0.000925544	0.0158167	DOWN
CG14661	1253.29	-0.897238	0.230691	-3.88935	0.000100514	0.00312815	DOWN
CG15531	797.696	-0.897906	0.261153	-3.43824	0.000585505	0.0113804	DOWN
lcs	4095.44	-0.900671	0.215019	-4.1888	2.80431e-05	0.00115261	DOWN
AOX1	8294.83	-0.901069	0.198289	-4.54423	5.51361e-06	0.000323543	DOWN
Amy-d	10387.3	-0.902421	0.284972	-3.1667	0.00154181	0.0222349	DOWN
Nha2	334.556	-0.902673	0.228662	-3.94763	7.89281e-05	0.00259743	DOWN
Ugt37D1	639.663	-0.907501	0.214798	-4.22491	2.39036e-05	0.00102125	DOWN
Elal	421.244	-0.908627	0.307106	-2.95868	0.00308962	0.0358275	DOWN
Cyp4d20	397.494	-0.909688	0.235332	-3.86556	0.000110834	0.00331178	DOWN
Tsp42Eq	348.102	-0.911993	0.301558	-3.02427	0.00249236	0.0312057	DOWN
Ubi-p63E	10343	-0.914372	0.142297	-6.4258	1.31178e-10	4.40624e-08	DOWN
Ance	2879.41	-0.916244	0.283319	-3.23396	0.00122085	0.0191853	DOWN
Cyp28a5	825.934	-0.917335	0.218738	-4.19375	2.74376e-05	0.00113732	DOWN
CG9119	1270.52	-0.919106	0.224781	-4.08889	4.33439e-05	0.00163017	DOWN
CG6067	1213.06	-0.922468	0.169151	-5.45353	4.93797e-08	7.97542e-06	DOWN
Ndg	244.857	-0.923334	0.315221	-2.92917	0.0033987	0.0380537	DOWN
AANATL3	127.039	-0.923398	0.326686	-2.82656	0.00470512	0.047842	DOWN
Orct	151.154	-0.923761	0.304441	-3.03428	0.00241109	0.0305018	DOWN
salt	1062.66	-0.924913	0.271201	-3.41043	0.000648596	0.0121969	DOWN
CG13607	647.656	-0.925368	0.244662	-3.78223	0.000155432	0.00426497	DOWN
betaTry	10760.7	-0.934468	0.271366	-3.44357	0.000574086	0.0111843	DOWN
Ugt301D1	708.025	-0.936369	0.209724	-4.46477	8.01566e-06	0.00044364	DOWN
Est-Q	893.417	-0.936807	0.210302	-4.45458	8.40563e-06	0.000459996	DOWN
CG9394	669.652	-0.948832	0.193167	-4.91199	9.01576e-07	7.5062e-05	DOWN
Nepl6	216.49	-0.954876	0.260123	-3.67086	0.000241733	0.005851	DOWN
CG31266	144.313	-0.959237	0.312391	-3.07063	0.00213609	0.027855	DOWN
santa-maria	479.461	-0.961391	0.219861	-4.37272	1.2271e-05	0.000603697	DOWN
CG9034	1097.26	-0.963433	0.20059	-4.80299	1.56317e-06	0.000115355	DOWN
CG6495	393.285	-0.963648	0.218157	-4.41722	9.99771e-06	0.00052642	DOWN
nemy	349.509	-0.964468	0.261673	-3.68578	0.000228001	0.00559436	DOWN
Pkg21D	148.388	-0.965291	0.320462	-3.01219	0.00259373	0.0321444	DOWN
CG3625	1040.03	-0.966159	0.248097	-3.89427	9.84946e-05	0.00307512	DOWN
CG11892	369.427	-0.966228	0.331466	-2.91501	0.00355675	0.0392371	DOWN
CG6277	1062.8	-0.96852	0.304182	-3.18402	0.00145247	0.0214697	DOWN
Ugt35B1	459.207	-0.969508	0.226551	-4.27943	1.87377e-05	0.000856918	DOWN
CG42235	1157.35	-0.973436	0.263845	-3.68943	0.000224756	0.00554265	DOWN
alpha-Est2	506.485	-0.988821	0.225007	-4.39463	1.10964e-05	0.00056005	DOWN
CG13309	975.811	-0.994834	0.245121	-4.05854	4.9381e-05	0.00176846	DOWN
Bace	14416.8	-0.996262	0.190548	-5.22839	1.70988e-07	2.2508e-05	DOWN
CG16749	821.098	-0.996315	0.245209	-4.06313	4.84185e-05	0.00174122	DOWN
gas	310.548	-0.996915	0.35321	-2.82244	0.00476594	0.0483091	DOWN
lectin-37Db	901.357	-0.998716	0.285117	-3.50283	0.000460337	0.00964331	DOWN
Npc2h	307.019	-1.00136	0.287883	-3.47835	0.000504517	0.0103246	DOWN
Vha100-4	204.136	-1.01059	0.326591	-3.09436	0.00197236	0.0263911	DOWN
CG42359	247.991	-1.0106	0.252867	-3.99657	6.42664e-05	0.00216616	DOWN
CG5397	735.343	-1.01287	0.197409	-5.13082	2.88486e-07	3.38571e-05	DOWN
CG5002	430.749	-1.01318	0.334964	-3.02476	0.00248832	0.0312057	DOWN
T3dh	326.604	-1.01408	0.282063	-3.59522	0.000324115	0.00730835	DOWN
Ass	374.863	-1.01552	0.228559	-4.44314	8.86564e-06	0.000477128	DOWN
CDase	418.625	-1.01754	0.293145	-3.47111	0.00051832	0.0104619	DOWN
Vha100-5	810.767	-1.01857	0.195581	-5.2079	1.90991e-07	2.48059e-05	DOWN
CG7272	618.975	-1.01862	0.258332	-3.94305	8.04519e-05	0.0026298	DOWN
CG32483	150.931	-1.01925	0.306916	-3.32093	0.00089717	0.0154678	DOWN
Rh50	481.736	-1.02268	0.249531	-4.09843	4.15966e-05	0.00158899	DOWN
CG9498	1072.69	-1.02605	0.28517	-3.59803	0.000320632	0.00726343	DOWN
Irk3	414.117	-1.02986	0.226191	-4.55306	5.28701e-06	0.000315956	DOWN
Cpr49Ae	115.924	-1.03219	0.310675	-3.32242	0.000892391	0.0154291	DOWN
CG3734	387.976	-1.03854	0.264526	-3.92603	8.63602e-05	0.00277635	DOWN
CG33306	297.146	-1.04796	0.238393	-4.39594	1.10295e-05	0.000559573	DOWN
CG34227	189.504	-1.05073	0.355093	-2.95903	0.00308607	0.0358275	DOWN
CG2070	150.574	-1.05085	0.370186	-2.83871	0.00452962	0.046523	DOWN
CG9672	1128.32	-1.05303	0.294774	-3.57234	0.000353801	0.00785052	DOWN
Cht8	476.813	-1.05643	0.326854	-3.2321	0.00122883	0.0192753	DOWN
hiro	754.05	-1.05807	0.310314	-3.40968	0.000650397	0.0122072	DOWN
CG31300	274.964	-1.06056	0.294042	-3.60684	0.000309949	0.00709375	DOWN
CG17633	2138.16	-1.06695	0.28678	-3.72046	0.000198862	0.00516563	DOWN
Alp6	430.941	-1.07259	0.246782	-4.34631	1.38444e-05	0.000670939	DOWN
CG1698	167.767	-1.07449	0.330992	-3.24627	0.00116929	0.0186417	DOWN
CG18404	1056.04	-1.07757	0.277114	-3.88855	0.000100846	0.00312847	DOWN
CG10226	174.305	-1.08607	0.343766	-3.15933	0.0015813	0.0225526	DOWN
CG8093	1345.8	-1.08664	0.313159	-3.46993	0.000520599	0.0104619	DOWN
ssp7	566.884	-1.08788	0.246651	-4.41062	1.03076e-05	0.000534075	DOWN
CG9837	72.0326	-1.09477	0.353675	-3.09541	0.0019654	0.0263342	DOWN
Obp99c	5988.42	-1.10161	0.221937	-4.96362	6.91922e-07	6.12729e-05	DOWN
CG16986	757.925	-1.10209	0.281847	-3.91025	9.22006e-05	0.00291123	DOWN
CG31321	60.2951	-1.10473	0.370795	-2.97935	0.00288862	0.0343603	DOWN
CG9416	209.479	-1.11174	0.313716	-3.54379	0.00039442	0.00855689	DOWN
CG8773	1195.09	-1.12356	0.270911	-4.14735	3.36349e-05	0.0013373	DOWN
Drsl4	411.609	-1.1293	0.267543	-4.221	2.43218e-05	0.00103312	DOWN
CG8837	473.351	-1.13182	0.30477	-3.71369	0.000204261	0.00523607	DOWN
CG4462	179.738	-1.1333	0.297551	-3.80876	0.000139665	0.00395487	DOWN
BomS2	1305.74	-1.13468	0.225981	-5.02114	5.13669e-07	5.05419e-05	DOWN
CG8774	606.26	-1.13617	0.299369	-3.79521	0.000147518	0.00411626	DOWN
CG10361	217.865	-1.14305	0.379191	-3.01445	0.00257444	0.0320276	DOWN
GNBP-like3	290.145	-1.14357	0.20816	-5.49372	3.93554e-08	6.60967e-06	DOWN
CG1304	168.357	-1.14615	0.364472	-3.14468	0.00166271	0.0233715	DOWN
CG9527	1741.37	-1.1477	0.254031	-4.51796	6.24372e-06	0.000357765	DOWN
CG17028	77.3613	-1.14845	0.383432	-2.99518	0.00274279	0.0330663	DOWN
CG17571	2717.87	-1.15013	0.215506	-5.33686	9.45683e-08	1.33795e-05	DOWN
CG11425	110.045	-1.15262	0.374047	-3.08148	0.00205972	0.0272235	DOWN
CG6908	405.833	-1.15901	0.22293	-5.19898	2.00389e-07	2.56841e-05	DOWN
CG6839	258.887	-1.16041	0.38338	-3.0268	0.00247161	0.0311462	DOWN
CG5849	319.144	-1.1629	0.301119	-3.86193	0.000112494	0.00335108	DOWN
CG33127	1075.1	-1.16503	0.285956	-4.07414	4.61842e-05	0.00170409	DOWN
CG10026	246.894	-1.16562	0.275265	-4.23454	2.29022e-05	0.000986127	DOWN
CG8997	4266.55	-1.17253	0.225774	-5.19337	2.06518e-07	2.61259e-05	DOWN
CG2681	203.914	-1.1738	0.33188	-3.53682	0.000404969	0.0087468	DOWN
fit	104.592	-1.17627	0.36664	-3.20824	0.00133551	0.0204227	DOWN
Mal-A3	767.741	-1.18458	0.259146	-4.57108	4.85212e-06	0.000294733	DOWN
CG1648	6173.4	-1.19103	0.14166	-8.40769	4.18159e-17	5.08524e-14	DOWN
CG3739	1373.77	-1.20086	0.32033	-3.74881	0.000177677	0.00472532	DOWN
CG9451	693.755	-1.20248	0.18893	-6.36468	1.95696e-10	5.95711e-08	DOWN
zetaTry	88.9084	-1.20266	0.330976	-3.63368	0.000279405	0.00659004	DOWN
Jon99Ci	780.041	-1.21762	0.256554	-4.74606	2.07422e-06	0.000143297	DOWN
CG7365	74.3213	-1.2203	0.338853	-3.60125	0.000316687	0.00720759	DOWN
CG31233	1888.68	-1.22806	0.316699	-3.87768	0.000105458	0.00319027	DOWN
MFS14	978.239	-1.24524	0.214448	-5.80669	6.37191e-09	1.41065e-06	DOWN
SPE	1438.17	-1.24731	0.169809	-7.34538	2.05171e-13	1.17563e-10	DOWN
Gnmt	1250	-1.26601	0.289337	-4.37557	1.21116e-05	0.000601932	DOWN
CG9555	64.3782	-1.27026	0.365276	-3.47754	0.00050603	0.0103338	DOWN
CG8562	314.067	-1.2722	0.258821	-4.91538	8.86124e-07	7.48751e-05	DOWN
CG14400	256.865	-1.27626	0.259009	-4.92748	8.3296e-07	7.18041e-05	DOWN
CG6125	341.651	-1.28122	0.312462	-4.10042	4.12407e-05	0.00158785	DOWN
CG7916	1684.11	-1.28181	0.239822	-5.34483	9.05005e-08	1.33088e-05	DOWN
CG31265	139.829	-1.28271	0.346169	-3.70546	0.000211007	0.00536663	DOWN
CG7968	327.087	-1.28872	0.341259	-3.77638	0.000159124	0.00432968	DOWN
lambdaTry	785.097	-1.29172	0.319421	-4.04395	5.25576e-05	0.00185494	DOWN
Alp10	416.019	-1.29462	0.412825	-3.13601	0.00171264	0.0237986	DOWN
CG11384	55.7963	-1.29622	0.416229	-3.11419	0.00184451	0.0251206	DOWN
CG18268	126.805	-1.30316	0.347665	-3.74831	0.00017803	0.00472532	DOWN
CG3597	746.667	-1.30483	0.242431	-5.38227	7.35521e-08	1.12065e-05	DOWN
CG7953	2819	-1.30898	0.214966	-6.08923	1.13455e-09	2.83377e-07	DOWN
CG13360	363.387	-1.3093	0.225742	-5.79999	6.63171e-09	1.43554e-06	DOWN
thetaTry	621.563	-1.31276	0.307846	-4.26435	2.00488e-05	0.000908349	DOWN
Sardh	187.193	-1.31382	0.343877	-3.8206	0.000133125	0.00381403	DOWN
Vago	824.404	-1.31779	0.34048	-3.87038	0.000108667	0.00326121	DOWN
CG7542	1242.74	-1.32033	0.311856	-4.23377	2.29803e-05	0.000986127	DOWN
CG4653	765.008	-1.32194	0.276716	-4.77723	1.77722e-06	0.000129194	DOWN
CG12896	134.984	-1.32313	0.331601	-3.99014	6.60342e-05	0.00221044	DOWN
BomBc3	591.546	-1.32325	0.190629	-6.94147	3.88036e-12	1.79993e-09	DOWN
NaPi-T	883.09	-1.32649	0.248812	-5.33128	9.75202e-08	1.33795e-05	DOWN
CG14963	191.599	-1.33548	0.367747	-3.63153	0.000281745	0.00662917	DOWN
Smvt	867.801	-1.3403	0.264897	-5.05968	4.19963e-07	4.49545e-05	DOWN
Scp2	325.138	-1.35059	0.272062	-4.96428	6.89578e-07	6.12729e-05	DOWN
CG8560	706.404	-1.35224	0.286117	-4.72617	2.28798e-06	0.000155855	DOWN
Nep6	1209.69	-1.3554	0.236917	-5.72098	1.05912e-08	2.14936e-06	DOWN
swi2	106.532	-1.36255	0.410144	-3.32213	0.000893336	0.0154291	DOWN
CG1213	3511.37	-1.36945	0.214198	-6.3934	1.62236e-10	5.09786e-08	DOWN
PIG-Wb	146.66	-1.40231	0.421671	-3.3256	0.000882284	0.0153197	DOWN
CG13215	182.134	-1.40573	0.389192	-3.61193	0.000303926	0.00704912	DOWN
Ser8	177.633	-1.41365	0.407912	-3.46558	0.000529082	0.0105827	DOWN
CG32191	124.088	-1.41553	0.392483	-3.60661	0.000310228	0.00709375	DOWN
CG15406	1059.81	-1.42324	0.283704	-5.01663	5.25852e-07	5.11619e-05	DOWN
CG15358	112.355	-1.42486	0.397946	-3.58054	0.000342889	0.00767835	DOWN
CG16762	214.887	-1.43912	0.379372	-3.79343	0.000148581	0.00411626	DOWN
CG15155	442.644	-1.44998	0.257862	-5.6231	1.87561e-08	3.58242e-06	DOWN
Prosalpha1	85.1089	-1.45192	0.441155	-3.29119	0.000997651	0.0166347	DOWN
CG10514	394.563	-1.45268	0.28737	-5.05508	4.30214e-07	4.50614e-05	DOWN
CG18585	314.681	-1.45693	0.349412	-4.16965	3.05065e-05	0.00123818	DOWN
CG3706	131.935	-1.48324	0.295393	-5.02122	5.1343e-07	5.05419e-05	DOWN
whe	2591.08	-1.49408	0.231882	-6.44331	1.16897e-10	4.06675e-08	DOWN
CG15096	1649.43	-1.51281	0.277493	-5.45171	4.98878e-08	7.97542e-06	DOWN
fs(1)Yb	47.6382	-1.51918	0.492882	-3.08223	0.00205455	0.027192	DOWN
CG33966	167.712	-1.53116	0.414967	-3.68982	0.000224411	0.00554265	DOWN
Npc2g	1319.7	-1.53735	0.190231	-8.08152	6.39663e-16	5.6645e-13	DOWN
CG32669	147.872	-1.56774	0.324735	-4.82773	1.38096e-06	0.000103476	DOWN
mira	89.8347	-1.57575	0.426582	-3.6939	0.000220842	0.00551594	DOWN
CG32024	126.944	-1.58768	0.333215	-4.76473	1.89109e-06	0.000134461	DOWN
CG4734	774.462	-1.58945	0.280032	-5.67597	1.37907e-08	2.6867e-06	DOWN
CG31343	2693.39	-1.59027	0.506413	-3.14027	0.00168793	0.0235898	DOWN
Lip3	61.474	-1.59043	0.453697	-3.50549	0.000455775	0.00956832	DOWN
CG15534	263.539	-1.59091	0.363777	-4.37331	1.22377e-05	0.000603697	DOWN
CG31636	31.4725	-1.6107	0.522473	-3.08284	0.00205036	0.0271736	DOWN
Dgat2	261.448	-1.61226	0.338199	-4.7672	1.86808e-06	0.000133801	DOWN
CG14120	1424.14	-1.62071	0.313504	-5.16966	2.3452e-07	2.90531e-05	DOWN
CG14949	563.716	-1.63194	0.246349	-6.62451	3.48412e-11	1.35755e-08	DOWN
CG9903	117.755	-1.63525	0.387876	-4.21591	2.48776e-05	0.00104906	DOWN
CG2772	142.651	-1.65366	0.340372	-4.8584	1.18338e-06	9.0766e-05	DOWN
BomBc2	2823.09	-1.6632	0.156857	-10.6033	2.8761e-26	1.40081e-22	DOWN
CG7763	183.271	-1.66349	0.504609	-3.29659	0.000978675	0.0164936	DOWN
CG3699	1587.22	-1.67604	0.194939	-8.59777	8.12824e-18	1.28602e-14	DOWN
CG13877	129.628	-1.68417	0.292883	-5.75033	8.90714e-09	1.84605e-06	DOWN
CG9702	206.251	-1.69789	0.291264	-5.82938	5.56329e-09	1.26028e-06	DOWN
CG42656	116.22	-1.70058	0.347984	-4.88695	1.0241e-06	8.17681e-05	DOWN
LManV	510.712	-1.72671	0.387768	-4.45295	8.46989e-06	0.000460923	DOWN
LManVI	1118.01	-1.72791	0.309531	-5.58233	2.37318e-08	4.28095e-06	DOWN
CNT2	90.6158	-1.77727	0.354528	-5.01305	5.35727e-07	5.11619e-05	DOWN
CG3690	366.54	-1.78646	0.301532	-5.9246	3.1306e-09	7.62379e-07	DOWN
hgo	792.41	-1.82091	0.276718	-6.58038	4.69238e-11	1.75802e-08	DOWN
CG34203	163.7	-1.87725	0.358254	-5.24	1.60578e-07	2.14272e-05	DOWN
CG10051	24.3509	-1.87751	0.663781	-2.82851	0.00467656	0.0476012	DOWN
Obp99b	96.5189	-1.92266	0.446011	-4.31079	1.62673e-05	0.000769222	DOWN
Peritrophin-15b	74.103	-1.92923	0.531622	-3.62896	0.00028457	0.00667951	DOWN
Amyrel	141.043	-1.94012	0.401471	-4.83252	1.34817e-06	0.000101802	DOWN
CG43402	365.624	-1.99286	0.238947	-8.34018	7.41806e-17	7.22593e-14	DOWN
CG31091	30.0699	-2.04152	0.663001	-3.07921	0.00207553	0.0272853	DOWN
LManIII	22.3189	-2.05611	0.690389	-2.97818	0.00289961	0.0344033	DOWN
CG6733	98.881	-2.06542	0.383962	-5.37923	7.48052e-08	1.12104e-05	DOWN
CG31269	20.4574	-2.26125	0.676316	-3.34348	0.000827361	0.0147337	DOWN
CG3106	245.04	-2.29929	0.375199	-6.12819	8.88861e-10	2.27853e-07	DOWN
CG13749	146.07	-2.36958	0.320808	-7.3863	1.50974e-13	9.1915e-11	DOWN
CG15533	205.958	-2.44081	0.475612	-5.13193	2.86782e-07	3.38571e-05	DOWN
Nepl4	297.958	-2.62333	0.269765	-9.72449	2.37101e-22	5.774e-19	DOWN
CG33511	39.5528	-2.71502	0.632513	-4.29243	1.76731e-05	0.000818009	DOWN
Ugt37A3	900.948	-3.08361	0.186726	-16.5141	2.90422e-61	2.829e-57	DOWN
phu	110.145	-3.46267	0.37667	-9.19284	3.82622e-20	7.45423e-17	DOWN
CG31635	3474.94	0.584333	0.158433	3.68821	0.00022584	0.00555533
ncm	4601.89	0.582102	0.192451	3.02467	0.00248902	0.0312057
AGO1	5600.94	0.581554	0.194991	2.98246	0.00285938	0.0341338
CG10055	2864.75	0.579255	0.180709	3.20545	0.0013485	0.0205246
Bet3	1355.11	0.577884	0.145579	3.96955	7.20091e-05	0.00238585
Drat	2270.9	0.577653	0.202996	2.84564	0.00443226	0.0458817
zld	4392.49	0.577603	0.192239	3.00462	0.00265916	0.0325004
Acbp1	1836.72	0.573797	0.17149	3.34595	0.00082	0.0146665
SF2	8971.75	0.573291	0.155147	3.69514	0.000219768	0.00551594
hng2	1036.09	0.573273	0.180237	3.18067	0.00146937	0.0216211
mim	3579.8	0.571854	0.188457	3.0344	0.00241018	0.0305018
CG6357	2529.37	0.570985	0.202652	2.81757	0.00483888	0.0488451
Pnn	1887.35	0.57006	0.159433	3.57555	0.000349496	0.00779049
Mapmodulin	13896.5	0.569532	0.18264	3.11833	0.00181878	0.0248482
pr	2418.23	0.568284	0.145593	3.90325	9.49109e-05	0.00298234
Not1	10640.5	0.568281	0.141118	4.027	5.64933e-05	0.00196536
Jheh1	2280.17	0.566638	0.176421	3.21186	0.00131879	0.0201987
CG42258	3196.1	0.564724	0.152048	3.71411	0.000203922	0.00523607
fax	9048.62	0.564234	0.197094	2.86277	0.00419951	0.0443682
CG30094	518.716	0.563095	0.192695	2.9222	0.00347566	0.0386048
LSm1	1315.18	0.561641	0.17824	3.15104	0.00162691	0.0229862
CG10395	1741.41	0.560971	0.144658	3.8779	0.000105363	0.00319027
CG17361	1083.79	0.560544	0.192165	2.91699	0.00353431	0.039078
pcx	1989.79	0.55969	0.145336	3.851	0.000117637	0.00343652
Rlb1	1044.46	0.559573	0.14515	3.85515	0.000115661	0.00340378
CG7668	3625.63	0.555861	0.130707	4.25273	2.11181e-05	0.000935053
CG40045	7885.22	0.555817	0.122917	4.5219	6.12876e-06	0.000353256
Df31	35851	0.554807	0.1879	2.95267	0.00315043	0.0362318
Syb	4842.7	0.552595	0.119682	4.61721	3.8894e-06	0.000246017
ctp	10716.6	0.551271	0.188857	2.91898	0.00351175	0.0389241
eIF4EHP	3301.11	0.550028	0.184247	2.98527	0.00283324	0.0338956
bcn92	1399.8	0.549348	0.169095	3.24876	0.00115909	0.0185397
Tollo	1436.39	0.544849	0.181052	3.00934	0.00261812	0.0322824
galla-1	1082.8	0.543158	0.150275	3.61443	0.000301013	0.00703159
ytr	4467.58	0.542338	0.162122	3.34525	0.000822081	0.0146665
vih	6724.6	0.541289	0.176833	3.06102	0.00220584	0.0284975
CG31800	727.559	0.540154	0.163641	3.30085	0.000963919	0.0163013
CG8009	1105.92	0.537293	0.191352	2.80789	0.00498679	0.0497199
Pp1-87B	11394.6	0.536917	0.156518	3.43039	0.000602719	0.011649
DPCoAC	528.945	0.536885	0.183387	2.9276	0.00341587	0.038202
CG1789	1302.87	0.536782	0.171111	3.13703	0.00170668	0.0237497
mub	8468.93	0.536598	0.180523	2.97247	0.00295416	0.0349062
CG13773	1702.96	0.535727	0.159519	3.35839	0.000783979	0.0141947
CG15715	3418.79	0.533802	0.147992	3.60696	0.000309799	0.00709375
UBL3	3031.65	0.532219	0.168871	3.15163	0.00162359	0.0229862
Rap2l	2274.59	0.532183	0.164564	3.2339	0.00122112	0.0191853
trx	2925.27	0.532001	0.152728	3.48331	0.000495246	0.0101776
eIF1A	10302.6	0.531019	0.132189	4.0171	5.89175e-05	0.00203516
lawc	1163.38	0.529193	0.147144	3.59644	0.000322597	0.00729099
CG42724	2869.69	0.529073	0.165418	3.1984	0.00138193	0.0207643
Hipk	2314.24	0.525654	0.167657	3.1353	0.0017168	0.0238224
drk	4282.65	0.525492	0.125812	4.1768	2.95639e-05	0.00120494
HmgD	28762.1	0.52539	0.146665	3.58225	0.000340648	0.00764575
ssp	2051.03	0.523985	0.146881	3.56741	0.000360526	0.00794543
CG15387	1043.1	0.523699	0.174368	3.00342	0.00266967	0.0325153
Arf51F	4148.09	0.523057	0.128563	4.0685	4.73176e-05	0.0017263
Jupiter	13229.5	0.52282	0.157065	3.32869	0.000872542	0.0152047
UQCR-Q	5992.4	0.522244	0.182722	2.85814	0.00426134	0.0447303
eIF1	6785.75	0.52147	0.127595	4.08691	4.37155e-05	0.00163154
Srp9	2079.31	0.521455	0.138681	3.76011	0.00016984	0.0045576
CG7222	3237.88	0.520569	0.149063	3.49229	0.000478904	0.0099467
Eaf6	1222.33	0.520547	0.157619	3.30256	0.000958052	0.0162585
RhoGAP19D	1333.63	0.520284	0.171206	3.03893	0.00237418	0.0301524
D1	10529.9	0.519776	0.142894	3.6375	0.000275299	0.00654071
Moe	13662.3	0.518556	0.162569	3.18976	0.00142393	0.0212453
Arl8	1899.26	0.51837	0.153971	3.36667	0.000760814	0.0140167
CG9922	2005.68	0.516801	0.143144	3.61035	0.000305787	0.00707522
Aef1	6851.91	0.516395	0.156929	3.29063	0.000999639	0.0166347
crim	1321.55	0.516155	0.179099	2.88196	0.00395216	0.0426334
hzg	2118.42	0.515917	0.158925	3.24628	0.00116922	0.0186417
EcR	2497.62	0.515725	0.179327	2.87589	0.0040289	0.0431744
Hers	978.585	0.513927	0.178875	2.8731	0.00406461	0.0434138
Ric	2883.13	0.513376	0.157755	3.25426	0.00113687	0.0182656
spi	1705.4	0.512831	0.141034	3.63623	0.000276658	0.006557
tsu	2337.64	0.512545	0.162708	3.15008	0.00163225	0.0230097
osa	6473.06	0.50962	0.172421	2.95568	0.00311979	0.0360497
Rab11	10893.1	0.509538	0.126114	4.04031	5.33798e-05	0.00187716
Arf79F	14036.5	0.507848	0.147075	3.45298	0.00055444	0.0109454
UbcE2H	12845.9	0.507589	0.171894	2.95292	0.00314781	0.0362318
CG6013	1415.29	0.50673	0.171827	2.94906	0.00318739	0.0364418
shn	1473.39	0.506416	0.134384	3.76841	0.00016429	0.00445781
CG11555	1894.32	0.506141	0.155054	3.2643	0.00109735	0.0178751
Nuak1	1293.57	0.503967	0.167537	3.0081	0.00262889	0.0323743
CG17168	3185.14	0.502634	0.127618	3.93859	8.1961e-05	0.00266127
eIF3j	5480.61	0.501435	0.117416	4.27058	1.94961e-05	0.000887438
cib	19206.3	0.50129	0.113791	4.40535	1.05614e-05	0.000541466
CG12024	2965.4	0.499875	0.156926	3.18542	0.00144546	0.0214334
CG13315	12449.4	0.499808	0.168838	2.96029	0.00307351	0.0357268
endos	12216	0.497558	0.173431	2.8689	0.00411899	0.0437547
CG13625	2908.39	0.497073	0.154565	3.21595	0.00130014	0.020039
REPTOR	2675.16	0.496626	0.147783	3.36052	0.000777959	0.0141383
Vps26	4769.56	0.495691	0.163071	3.03972	0.00236799	0.030113
qm	1663.25	0.495324	0.145112	3.41338	0.000641621	0.012136
Rbm13	3004.06	0.492702	0.145642	3.38297	0.000717063	0.0132793
CG11180	2821.63	0.492498	0.136638	3.60439	0.000312891	0.00713788
red	4567.85	0.491343	0.138812	3.53963	0.000400684	0.00867348
Arl6IP1	3394.71	0.491094	0.151495	3.24165	0.0011884	0.0188538
CG14711	2691.1	0.490658	0.174095	2.81834	0.00482727	0.0487784
ena	2977.35	0.490233	0.172926	2.83493	0.00458363	0.0469375
Lk6	34617.2	0.489522	0.154046	3.17776	0.00148418	0.0216971
Yeti	4162.86	0.487354	0.13206	3.6904	0.0002239	0.00554265
tou	3351.12	0.486151	0.16701	2.91091	0.00360378	0.0395765
Tat	1980.02	0.484611	0.153805	3.1508	0.00162822	0.0229862
Naa60	2325.24	0.482324	0.155476	3.10225	0.00192056	0.0257811
Tnpo	7774.12	0.482225	0.168249	2.86614	0.0041551	0.0439943
Tsp96F	2581.31	0.481958	0.164678	2.92666	0.0034262	0.0382736
Dek	12260.7	0.48076	0.150576	3.1928	0.00140899	0.021083
Fis1	2261.1	0.480292	0.130507	3.68019	0.000233061	0.00566235
CG15561	614.341	0.479028	0.166372	2.87926	0.00398605	0.0427622
Arl4	2576.76	0.478905	0.142647	3.35727	0.000787159	0.0142258
SCCRO4	3939.59	0.475286	0.161045	2.95126	0.0031648	0.0363542
Sap30	3010.17	0.473559	0.14957	3.16613	0.00154483	0.0222349
mge	6725.17	0.473487	0.157533	3.00564	0.00265024	0.032473
janA	2299.77	0.471526	0.154023	3.06141	0.00220298	0.0284975
san	3394.14	0.471438	0.166654	2.82884	0.00467175	0.0476012
CG10948	1348.6	0.470703	0.148509	3.16952	0.00152693	0.0221321
Tina-1	4312.88	0.4699	0.130533	3.59986	0.000318384	0.00722933
CG10433	4033.38	0.46926	0.145726	3.22015	0.00128125	0.0197791
HUWE1	3191.2	0.468061	0.14022	3.33805	0.000843686	0.0148683
CG11583	3329.05	0.467242	0.149456	3.12628	0.00177034	0.0243916
SkpA	10424.6	0.466806	0.112174	4.16143	3.16256e-05	0.00126776
Sf3b6	3291.17	0.466514	0.147934	3.15352	0.00161315	0.0229063
PGRP-LE	1966.19	0.464648	0.15237	3.04947	0.00229243	0.0293211
CG3402	1708.38	0.464407	0.164901	2.81627	0.00485849	0.0489923
Dd	2718.22	0.464042	0.154102	3.01126	0.00260167	0.0322019
CG9586	2310.44	0.463161	0.137719	3.36309	0.000770766	0.0140337
Bruce	4504.89	0.462169	0.145723	3.17156	0.00151623	0.0220113
kune	1573.2	0.462038	0.148152	3.11867	0.0018167	0.0248482
Sar1	5363.82	0.459313	0.134765	3.40825	0.000653798	0.0122474
CG8108	11679.9	0.459269	0.162524	2.82586	0.00471537	0.0478961
qkr58E-2	5005.46	0.458837	0.162045	2.83153	0.00463254	0.047351
CG5823	4690.76	0.453802	0.148061	3.06497	0.00217695	0.0282742
Acn	5535.96	0.453304	0.147459	3.07411	0.00211134	0.0276061
CG7839	4776.14	0.450376	0.137221	3.28211	0.00103032	0.0170107
Fgop2	2186.1	0.450282	0.156063	2.88526	0.00391086	0.0422816
mts	16685.5	0.449009	0.159138	2.82152	0.00477972	0.0483482
CG17271	2166.28	0.446536	0.155008	2.88072	0.00396763	0.0426586
Rab14	2790.94	0.44628	0.151394	2.9478	0.00320042	0.0364623
Lsm12a	4726.63	0.445508	0.133469	3.33792	0.000844077	0.0148683
mys	5175.95	0.445198	0.149547	2.97697	0.0029111	0.0344976
SCaMC	6732.72	0.444211	0.142655	3.11388	0.00184646	0.0251206
Lamp1	14959.2	0.442451	0.140018	3.15997	0.00157788	0.0225526
Cdc42	7841.44	0.440953	0.129083	3.41604	0.000635378	0.0120413
Slu7	1498.04	0.440735	0.154785	2.84739	0.00440793	0.0456784
cta	3003.62	0.438411	0.12833	3.41629	0.000634804	0.0120413
Mes4	1177.25	0.437487	0.1538	2.84452	0.00444778	0.0459934
Su(var)205	9033.4	0.434734	0.135899	3.19895	0.00137929	0.0207643
Droj2	31452.9	0.431794	0.12934	3.33844	0.000842503	0.0148683
Max	1169.97	0.430604	0.143567	2.99933	0.00270571	0.0328633
vib	3407.04	0.429606	0.123166	3.48803	0.000486592	0.0100268
CG8679	1918.72	0.423836	0.143976	2.9438	0.00324205	0.0366375
CG4404	3399.09	0.422674	0.143997	2.9353	0.00333222	0.0374818
CG32176	2834.55	0.422453	0.147275	2.86846	0.00412474	0.043768
EMRE	1672.12	0.421843	0.130993	3.22035	0.00128036	0.0197791
barc	3303.5	0.420644	0.14732	2.85531	0.00429949	0.0448888
Vps24	2204.75	0.420206	0.142986	2.93878	0.00329502	0.0371061
Arpc2	13286.6	0.416719	0.127489	3.26866	0.0010806	0.0176448
CG13887	5578.8	0.414654	0.117006	3.54388	0.000394289	0.00855689
MSBP	11236.6	0.41307	0.118809	3.47675	0.000507533	0.0103409
CG9132	3366.82	0.410828	0.131448	3.12541	0.00177555	0.0244288
Ras64B	2040.21	0.406293	0.129243	3.14365	0.00166855	0.0234198
CG32428	3675.62	0.40581	0.130505	3.10954	0.0018738	0.0253164
RhoGAP68F	4383.56	0.401476	0.124933	3.21352	0.00131118	0.0201232
Eb1	8788.5	0.398298	0.114843	3.46818	0.000523989	0.0105024
CG4593	2408.72	0.395239	0.133196	2.96735	0.00300383	0.035211
PIP4K	3745.25	0.387897	0.124745	3.10951	0.00187398	0.0253164
CG32638	1521.11	0.387732	0.131435	2.94999	0.00317787	0.0363756
Cirl	2974.31	0.384352	0.134052	2.86719	0.00414134	0.0438964
Ten-m	1387.74	0.38082	0.135467	2.81116	0.00493639	0.0495002
Sep4	1624.8	0.380241	0.135388	2.80854	0.00497671	0.0496703
CG5515	3360.1	0.371635	0.132222	2.81068	0.00494368	0.0495002
Ist1	2804.85	0.369866	0.130195	2.84086	0.00449921	0.0463285
shrb	4092.83	0.367561	0.125708	2.92393	0.00345639	0.0384785
Clic	3018.54	0.35294	0.1218	2.89771	0.00375901	0.0409581
Gdap2	6833.88	0.348156	0.120234	2.89566	0.00378358	0.0411797
alphaCOP	3284.71	-0.342059	0.119516	-2.86203	0.00420936	0.044424
Argk	20239.6	-0.357588	0.123618	-2.89269	0.00381956	0.0415249
CG5214	6616.26	-0.359382	0.121887	-2.94848	0.00319343	0.0364623
Wdfy2	3585.04	-0.36255	0.127725	-2.83851	0.00453242	0.046523
Karybeta3	15398.7	-0.36364	0.114443	-3.17747	0.00148568	0.0216971
Vha68-2	21141.3	-0.36647	0.125663	-2.9163	0.00354213	0.0391201
NTPase	4109.2	-0.368688	0.125095	-2.94726	0.00320602	0.0364834
eEF2	165233	-0.370135	0.124235	-2.97932	0.00288893	0.0343603
PI31	2358.58	-0.373306	0.131693	-2.83467	0.00458726	0.0469375
TyrRS	3946.58	-0.380301	0.126502	-3.00628	0.00264469	0.0324516
CG6766	3491.14	-0.383156	0.13219	-2.89853	0.00374911	0.0409418
CG8818	1948.14	-0.387042	0.128582	-3.01007	0.00261184	0.0322457
CG7737	1697.7	-0.387823	0.131557	-2.94795	0.00319892	0.0364623
Spt6	4478.94	-0.391291	0.137594	-2.84381	0.00445774	0.0460475
ATPsynbeta	43034	-0.392363	0.12986	-3.02143	0.00251584	0.0314189
RpII140	7653.84	-0.392868	0.133036	-2.9531	0.00314598	0.0362318
GlyRS	4851.98	-0.393686	0.126786	-3.10512	0.00190205	0.0256263
CG3702	6104.71	-0.394634	0.136494	-2.89123	0.00383742	0.0416725
eIF3i	11051.6	-0.396571	0.124472	-3.18602	0.00144245	0.0214334
Art7	1099.21	-0.399479	0.141925	-2.81472	0.00488192	0.0491776
CG4849	2360.36	-0.401259	0.139573	-2.87491	0.00404141	0.0432133
Hrd3	3871.66	-0.401314	0.140254	-2.86134	0.00421854	0.0444708
Hacl	5880.01	-0.401414	0.13551	-2.96224	0.00305406	0.0355897
PMP34	2091.17	-0.401481	0.140749	-2.85246	0.00433824	0.0452449
Pglym78	12825	-0.402484	0.125718	-3.2015	0.00136716	0.0206793
gammaCOP	3824.04	-0.404477	0.127288	-3.17766	0.00148467	0.0216971
vls	1209.92	-0.408853	0.144545	-2.82856	0.00467584	0.0476012
CG2701	2038.73	-0.409612	0.138009	-2.96802	0.00299727	0.0351764
Got2	19350.4	-0.413601	0.12457	-3.32024	0.00089939	0.0154787
Gdh	11597.7	-0.4139	0.12936	-3.1996	0.00137619	0.0207516
PIG-K	1689.06	-0.414524	0.140122	-2.95832	0.00309321	0.0358275
Cbs	4629.95	-0.414692	0.124922	-3.31962	0.000901395	0.0154859
Nup75	2653.26	-0.41612	0.148052	-2.81063	0.00494443	0.0495002
ATPCL	9624.16	-0.416765	0.133033	-3.13279	0.00173156	0.0239249
Inos	5218.09	-0.418481	0.133512	-3.1344	0.00172205	0.0238576
SerRS	4760.05	-0.418938	0.141444	-2.96186	0.00305784	0.0355897
Pfk	5717.56	-0.419852	0.117423	-3.57556	0.000349475	0.00779049
Prosbeta1	4677.03	-0.42004	0.127776	-3.28732	0.00101147	0.0167563
CG8036	23557.6	-0.421288	0.146079	-2.88398	0.00392689	0.0424078
Elp3	2184.4	-0.421718	0.147402	-2.86101	0.00422292	0.0444708
Agpat4	2611.82	-0.423275	0.141222	-2.99723	0.00272444	0.0329266
Ranbp9	6277.05	-0.424109	0.14153	-2.99659	0.00273019	0.0329551
CG8728	3080.65	-0.426736	0.146558	-2.91173	0.00359435	0.0395176
eIF2D	1628.69	-0.426948	0.140775	-3.03283	0.0024227	0.030609
CG6903	2328.91	-0.427542	0.137512	-3.10912	0.00187645	0.0253164
colt	4082.85	-0.42755	0.144175	-2.9655	0.00302194	0.0353382
Hexo2	1362.12	-0.428838	0.142761	-3.0039	0.00266546	0.0325153
Nsun2	1529.8	-0.430246	0.143185	-3.00482	0.00265736	0.0325004
CG9581	1523.82	-0.432809	0.133745	-3.23607	0.00121186	0.0191015
CG8064	1068.51	-0.432947	0.144397	-2.99832	0.00271472	0.0328906
Uba3	1976.72	-0.43301	0.149055	-2.90504	0.00367201	0.0402351
ValRS	3543.25	-0.433342	0.136872	-3.16603	0.00154533	0.0222349
CG9577	2061.13	-0.435875	0.136927	-3.18325	0.0014563	0.0214937
TER94	23110.7	-0.438016	0.141123	-3.10378	0.00191065	0.0257066
CG5532	916.976	-0.442118	0.14331	-3.08504	0.00203527	0.0270104
AlaRS	7687.84	-0.444292	0.125962	-3.52719	0.000419992	0.00895218
SIDL	1136.01	-0.446203	0.144262	-3.09301	0.00198141	0.0264758
CG2211	1260.93	-0.446733	0.143612	-3.1107	0.00186646	0.0253164
CG14516	13602.9	-0.447698	0.155715	-2.87511	0.00403884	0.0432133
Tps1	15789	-0.44873	0.13788	-3.2545	0.00113592	0.0182656
AsnRS	5616.32	-0.449961	0.133688	-3.36576	0.000763325	0.0140167
CG1309	2551	-0.45031	0.129434	-3.47906	0.000503169	0.0103187
CG17807	746.955	-0.450615	0.153765	-2.93054	0.00338377	0.0379739
Ipp	2366.19	-0.451943	0.136582	-3.30895	0.00093648	0.015948
Ent2	1922.11	-0.452039	0.133545	-3.38492	0.000711987	0.0132164
Ttc7	2198.72	-0.452935	0.154963	-2.92285	0.00346838	0.0385679
EMC10	1915.3	-0.453481	0.16137	-2.8102	0.00495107	0.0495158
Gp93	10763.1	-0.454547	0.124678	-3.64577	0.000266588	0.0063648
l(3)02640	7796.24	-0.454625	0.128774	-3.53041	0.000414923	0.00892222
CG1354	6913.14	-0.455191	0.137744	-3.30461	0.00095108	0.0161684
Vps33B	897.169	-0.455696	0.151867	-3.00063	0.00269418	0.0327641
CG3652	1441.22	-0.456501	0.150676	-3.0297	0.002448	0.0308886
Alg-2	1839.65	-0.457467	0.153256	-2.98498	0.00283594	0.0338956
Fatp3	3335.21	-0.457755	0.132196	-3.46269	0.000534795	0.0106315
blw	33191.6	-0.457917	0.151397	-3.02462	0.00248949	0.0312057
AP-1-2beta	4807.68	-0.458441	0.144129	-3.18076	0.00146888	0.0216211
CG13295	781.619	-0.458757	0.14981	-3.06226	0.00219674	0.0284554
PGAP3	935.606	-0.458765	0.153046	-2.99757	0.00272139	0.0329266
Hsp83	99928.8	-0.459442	0.141116	-3.25578	0.00113081	0.0182656
DNAlig3	890.628	-0.461925	0.143038	-3.22938	0.00124059	0.0193974
Usp5	5397.26	-0.463008	0.13679	-3.3848	0.000712308	0.0132164
AsnS	4089.97	-0.46317	0.116402	-3.97906	6.91889e-05	0.00230811
Sec71	1052.42	-0.463582	0.164177	-2.82368	0.00474763	0.0481736
Aladin	2230.14	-0.464159	0.16402	-2.82988	0.00465648	0.0475459
yip2	10031.1	-0.464784	0.141318	-3.28893	0.00100569	0.0166889
Fdh	10041.9	-0.465057	0.142192	-3.27062	0.00107311	0.017592
htk	1378.17	-0.467367	0.137	-3.41143	0.000646231	0.0121768
stck	2837.01	-0.468558	0.132615	-3.53322	0.000410528	0.00884724
Pbgs	859.48	-0.469542	0.145805	-3.22034	0.00128038	0.0197791
Usp30	2655.61	-0.470477	0.147751	-3.18426	0.00145123	0.0214697
ras	6199.99	-0.47069	0.135442	-3.4752	0.000510466	0.0103593
CG2004	2812.96	-0.471233	0.128384	-3.67051	0.000242065	0.005851
r	1898.79	-0.471273	0.156547	-3.01043	0.00260879	0.0322457
CG1824	1557.89	-0.471322	0.137123	-3.43722	0.000587715	0.0113816
CG13605	2469.83	-0.4721	0.153996	-3.06567	0.0021718	0.028245
Vps8	1404.39	-0.472838	0.160504	-2.94597	0.00321947	0.0365086
Plap	3509.26	-0.474528	0.144885	-3.27521	0.00105583	0.0173437
Pdi	22023.2	-0.475863	0.112273	-4.23844	2.25075e-05	0.000983162
SpdS	1875.5	-0.476918	0.166958	-2.85652	0.00428319	0.0448159
CG17065	730.245	-0.478508	0.161283	-2.96689	0.00300826	0.0352205
Gapdh1	25621.5	-0.478556	0.119378	-4.00874	6.10441e-05	0.00207188
sll	1896.48	-0.481668	0.152443	-3.15965	0.0015796	0.0225526
CG10527	3958.94	-0.481954	0.130236	-3.70062	0.000215071	0.00544249
Vha36-1	5631.48	-0.484449	0.129739	-3.73402	0.000188448	0.00496129
rasp	1577.44	-0.485509	0.158511	-3.06294	0.00219176	0.0284287
CG13192	1171.55	-0.488002	0.165408	-2.95028	0.00317483	0.0363756
CG3149	888.454	-0.488267	0.159109	-3.06875	0.00214959	0.0279935
SWIP	700.365	-0.488284	0.153707	-3.17672	0.0014895	0.0217204
eca	1367.52	-0.488818	0.154245	-3.16911	0.00152909	0.0221321
ATPsyngamma	10830.9	-0.489526	0.127073	-3.85233	0.000116999	0.00343278
CG10932	3834.09	-0.489671	0.155523	-3.14854	0.00164087	0.0230978
Seipin	1401.41	-0.490234	0.15329	-3.19809	0.00138343	0.0207643
Pgd	4756.14	-0.490445	0.142049	-3.45264	0.000555127	0.0109454
Pdhb	5312.68	-0.490958	0.130981	-3.74832	0.000178026	0.00472532
sgll	1988.41	-0.491176	0.137447	-3.57358	0.000352138	0.00783145
GABPI	1407.28	-0.492876	0.144479	-3.41141	0.000646277	0.0121768
hoe1	5264.3	-0.493203	0.14974	-3.29374	0.000988643	0.0166041
MED16	928.121	-0.493528	0.173588	-2.84311	0.00446761	0.0460632
sotv	1052.62	-0.494568	0.152026	-3.25318	0.00114123	0.0182841
PIG-A	751.656	-0.495129	0.167392	-2.9579	0.0030974	0.0358335
betaCOP	3842.54	-0.496541	0.166038	-2.99052	0.00278499	0.0334508
CG13220	1764.21	-0.496631	0.159309	-3.1174	0.00182452	0.0248916
ND-30	3191.89	-0.497185	0.153932	-3.2299	0.00123834	0.0193934
RpIII128	1163.41	-0.497605	0.142559	-3.49052	0.000482082	0.0099914
RpL11	34864.3	-0.497667	0.149594	-3.32679	0.000878516	0.0152815
Mtpalpha	11760.8	-0.497769	0.121144	-4.10891	3.9753e-05	0.00153664
CG4586	3812.83	-0.50034	0.175158	-2.85651	0.0042833	0.0448159
Hsc70-5	9349.79	-0.501187	0.117818	-4.25389	2.10084e-05	0.000934442
CG1105	1235.35	-0.504201	0.149836	-3.36503	0.00076535	0.0140167
CG3609	4246.3	-0.504502	0.166917	-3.02247	0.00250721	0.0313514
CG10347	1027.28	-0.504781	0.172626	-2.92413	0.00345422	0.0384785
ND-ASHI	2145.96	-0.505855	0.162551	-3.11198	0.00185835	0.0252471
UQCR-C2	9246.83	-0.508065	0.134912	-3.7659	0.000165948	0.00447784
Cerk	3795.42	-0.510544	0.130038	-3.9261	8.63339e-05	0.00277635
CG16989	2100.99	-0.510774	0.16524	-3.09111	0.00199407	0.0266068
CG5107	4178.02	-0.51225	0.169291	-3.02585	0.00247936	0.0312034
fu	1423.99	-0.512567	0.176503	-2.90401	0.00368418	0.0402779
ScpX	2530.75	-0.513539	0.146142	-3.51396	0.000441479	0.00932853
Dhod	2546.43	-0.514451	0.133903	-3.84196	0.000122054	0.00352798
ND-75	7615.28	-0.520043	0.158052	-3.29033	0.00100071	0.0166347
CG8399	2284.6	-0.521773	0.148057	-3.52414	0.000424859	0.00903615
Vha100-2	10535.1	-0.523042	0.127952	-4.08782	4.35451e-05	0.00163143
PIG-O	1680.76	-0.52552	0.1595	-3.29479	0.000984946	0.0165706
AOX3	4251.05	-0.526164	0.142423	-3.69438	0.000220423	0.00551594
CG17726	780.469	-0.52789	0.16349	-3.22889	0.00124273	0.0193998
RpL10	50391.8	-0.528045	0.16147	-3.27024	0.00107455	0.017592
CG13630	2058.67	-0.529475	0.144355	-3.66787	0.000244583	0.00589724
hoip	6784.92	-0.530857	0.184849	-2.87185	0.00408077	0.043491
ND-42	4836.64	-0.531309	0.139978	-3.79565	0.000147258	0.00411626
Irp-1A	1585.35	-0.532703	0.148658	-3.5834	0.000339146	0.0076296
CG7091	2711.7	-0.534065	0.178666	-2.98918	0.00279727	0.033557
RpL3	78591.7	-0.534237	0.137693	-3.8799	0.000104499	0.00318495
CG5009	2003.56	-0.535143	0.169731	-3.15288	0.00161667	0.0229228
Tpi	14584.1	-0.536249	0.140827	-3.80787	0.000140171	0.00395771
CG9839	656.264	-0.538958	0.168968	-3.1897	0.00142421	0.0212453
ND-39	5616.8	-0.539223	0.163868	-3.2906	0.000999754	0.0166347
FIG4	578.854	-0.539273	0.160312	-3.36389	0.00076851	0.0140188
UGP	9857.48	-0.539665	0.148493	-3.63427	0.000278767	0.00659004
Invadolysin	1567.07	-0.539782	0.168681	-3.20002	0.00137417	0.0207516
Ahcy	11606.5	-0.5399	0.131209	-4.11482	3.87479e-05	0.00150376
CG30344	1586.65	-0.541317	0.137693	-3.93135	8.44717e-05	0.00273368
CG2310	1221.85	-0.542627	0.178714	-3.03628	0.00239515	0.0303791
Cyt-b5-r	13200.6	-0.542939	0.16496	-3.29135	0.00099709	0.0166347
CG17904	1356.95	-0.544889	0.17639	-3.08911	0.00200758	0.0267156
CG7430	7941.24	-0.545975	0.121005	-4.51201	6.42163e-06	0.000363681
wuho	1452.69	-0.546163	0.155561	-3.51093	0.00044655	0.00941525
CG15093	4203.24	-0.547118	0.127478	-4.29185	1.77189e-05	0.000818009
Nfs1	2520.28	-0.54721	0.14483	-3.77829	0.000157906	0.00430858
RpS5a	19410.2	-0.547401	0.181651	-3.01347	0.00258276	0.0320901
CG14803	1996.1	-0.549286	0.172847	-3.17788	0.00148356	0.0216971
NELF-B	1408.38	-0.549396	0.194686	-2.82196	0.00477305	0.0483309
CG9331	4092.36	-0.549486	0.184474	-2.97866	0.00289508	0.0343914
Egm	1177.81	-0.549575	0.144872	-3.79352	0.000148529	0.00411626
asrij	1602.47	-0.549602	0.179615	-3.05988	0.00221426	0.0285684
rtet	2422.58	-0.552187	0.148597	-3.71601	0.000202392	0.00521561
Eno	46116.2	-0.553402	0.112708	-4.91007	9.10452e-07	7.51586e-05
CG8586	1255.62	-0.555358	0.193429	-2.87112	0.00409022	0.043544
spict	1800.45	-0.555567	0.145571	-3.81647	0.000135375	0.00386712
alpha-Est7	1516.64	-0.557083	0.192231	-2.89799	0.00375558	0.0409581
Jheh3	1521.9	-0.557321	0.18057	-3.08646	0.00202555	0.026918
CG9953	9271.02	-0.558628	0.113677	-4.91416	8.91645e-07	7.48751e-05
mRpL49	1276.69	-0.558973	0.19623	-2.84856	0.0043917	0.0456072
Hmgcl	521.603	-0.559854	0.172021	-3.25456	0.00113566	0.0182656
Dip-C	1686.78	-0.559873	0.16736	-3.34533	0.000821862	0.0146665
xit	582.496	-0.560038	0.195569	-2.86363	0.00418819	0.0442966
CG13667	413.433	-0.560465	0.178568	-3.13866	0.00169723	0.0236859
CG9799	1436.75	-0.562877	0.153806	-3.65966	0.000252546	0.00604435
dah	4986.31	-0.563433	0.168924	-3.33543	0.000851673	0.0149211
Pisd	5257.05	-0.563802	0.123963	-4.54815	5.41197e-06	0.000319503
EMC4	2927.81	-0.563882	0.16905	-3.33559	0.000851192	0.0149211
Vps15	981.5	-0.564435	0.148898	-3.79076	0.00015019	0.00414447
scu	8659.03	-0.565849	0.115766	-4.88785	1.01943e-06	8.17681e-05
alpha-PheRS	3338.98	-0.567059	0.130929	-4.33104	1.48409e-05	0.000712145
mRpL17	1256.69	-0.567323	0.198685	-2.85538	0.00429848	0.0448888
Hacd1	1845.79	-0.56746	0.147788	-3.83968	0.000123194	0.00355038
Pi3K59F	988.079	-0.5713	0.148367	-3.85059	0.000117832	0.00343652
Pgi	15292.2	-0.572106	0.120664	-4.74133	2.12321e-06	0.000145649
alphaTub67C	19220.1	-0.572537	0.15872	-3.60722	0.000309492	0.00709375
Alp4	2198.01	-0.573937	0.199803	-2.87251	0.00407229	0.0434482
CG8320	1023.29	-0.577648	0.177523	-3.25393	0.0011382	0.0182656
Impbeta11	2821.74	-0.57843	0.138207	-4.18526	2.84846e-05	0.00116583
AGBE	5400.22	-0.581428	0.123275	-4.71651	2.39928e-06	0.000160078
Gale	4057.24	-0.58247	0.204876	-2.84303	0.00446871	0.0460632
CG10516	875.704	-0.582543	0.145924	-3.9921	6.54916e-05	0.00219984
Su(fu)	2122.3	-0.582608	0.151014	-3.85796	0.000114337	0.00338528
Pop1	1455.84	-0.582978	0.153053	-3.80899	0.000139535	0.00395487
BomT3	1896	-0.552827	0.197255	-2.8026	0.00506927	0.0504906
CG8526	276.366	-0.662385	0.236492	-2.80087	0.00509643	0.0506637
Npc1b	334.614	-1.10133	0.393215	-2.80084	0.00509706	0.0506637
Cda4	32.5912	1.61973	0.578448	2.80013	0.00510824	0.0506921
Kah	134.769	0.967519	0.345543	2.8	0.00511032	0.0506921
CG13078	57.0855	-2.00957	0.718347	-2.7975	0.00515005	0.0509279
CG5805	2465.83	0.401652	0.143568	2.79764	0.00514776	0.0509279
CG6409	12474.8	0.529987	0.189494	2.79686	0.00516023	0.0509279
futsch	296.819	0.785049	0.280667	2.79709	0.00515657	0.0509279
Gprk1	2742.94	0.479531	0.171409	2.79758	0.00514875	0.0509279
Pgm1	8295.95	-0.396488	0.141806	-2.79599	0.00517407	0.0510128
CG30403	398.159	-0.521412	0.186546	-2.79509	0.00518849	0.0511032
CG31704	276.168	0.834078	0.298809	2.79134	0.00524906	0.0515284
CG8300	1425.41	0.401163	0.143688	2.7919	0.00523989	0.0515284
mino	7565.95	-0.362271	0.129793	-2.79113	0.00525239	0.0515284
Sec22	3244.01	0.425631	0.152496	2.79111	0.00525282	0.0515284
CG32023	276.12	-0.782254	0.280401	-2.78977	0.00527456	0.0515593
Gbp3	575.168	0.505194	0.181086	2.78979	0.00527417	0.0515593
l(3)72Dn	2544.45	-0.413324	0.148166	-2.78961	0.00527714	0.0515593
Sdc	3974.28	0.622588	0.223122	2.79035	0.00526508	0.0515593
CG32066	3160.79	0.436161	0.156384	2.78903	0.00528659	0.0515998
CG12769	463.24	0.545878	0.19575	2.78864	0.00529293	0.05161
Dbp80	2927.97	0.371341	0.13326	2.78659	0.00532654	0.0518858
CG17068	1276.6	-0.444912	0.159807	-2.78406	0.00536837	0.0522411
Frl	1952.23	0.362664	0.130301	2.78329	0.00538109	0.0523126
PNPase	1626.25	-0.390259	0.140362	-2.78038	0.00542946	0.0527302
CG5550	77.3437	1.20471	0.433589	2.77846	0.00546169	0.0529903
Efa6	2845.23	0.445411	0.160337	2.77796	0.00547006	0.0530188
CG4004	653.466	0.472549	0.17017	2.77692	0.00548759	0.0531358
CG9444	64.6582	-1.00273	0.361187	-2.77622	0.00549955	0.0531987
CG10562	352.837	-0.933006	0.336154	-2.77553	0.00551113	0.0532579
Exo84	1073.66	-0.449985	0.162176	-2.77467	0.00552573	0.0533301
THADA	393.808	-0.550254	0.198329	-2.77445	0.00552956	0.0533301
CG9631	363.914	-0.622938	0.22458	-2.77379	0.00554076	0.0533853
how	2239.27	0.469869	0.169442	2.77304	0.00555356	0.0534558
CG31278	233.109	-0.666615	0.240462	-2.77223	0.00556743	0.0535364
Ctl2	4254.02	-0.38255	0.138031	-2.77149	0.00558007	0.053605
CG1943	19999.6	0.420097	0.151653	2.77012	0.00560365	0.053674
CG6574	460.866	-0.513518	0.185357	-2.77043	0.00559832	0.053674
HPS1	573.751	-0.483283	0.174464	-2.77011	0.00560379	0.053674
AIMP2	2480.74	-0.381662	0.137817	-2.76933	0.00561714	0.0537491
yuri	509.341	0.65293	0.235824	2.76871	0.0056278	0.0537982
ArfGAP1	4362.85	-0.335763	0.12131	-2.76781	0.00564348	0.0538716
Tao	12261.6	0.52911	0.191178	2.76763	0.00564654	0.0538716
Naus	3079.28	0.449181	0.162352	2.76671	0.00566246	0.0539707
GAA1	3091.97	-0.410715	0.148482	-2.7661	0.0056732	0.0540202
CG10600	3740.17	0.479312	0.173333	2.76527	0.0056875	0.0541035
CG43066	553.953	0.597854	0.216233	2.76486	0.00569479	0.0541199
CG18508	1011.01	0.464867	0.168222	2.76342	0.00571993	0.0542125
ebd1	2652.44	0.406037	0.146929	2.76349	0.00571869	0.0542125
Nepl10	90.3831	-1.03591	0.374876	-2.76334	0.00572123	0.0542125
CG7985	437.851	-0.470609	0.170398	-2.76182	0.00574804	0.0544136
ACC	5105.39	-0.412633	0.149485	-2.76037	0.00577357	0.0545434
CG11453	179.692	-0.861011	0.311903	-2.76051	0.0057711	0.0545434
CG6660	200.057	-0.752084	0.272485	-2.76009	0.00577854	0.0545434
tim	1440.23	-0.564259	0.204479	-2.7595	0.00578907	0.0545898
Gr98a	24.322	-1.9149	0.694135	-2.75868	0.00580353	0.0546733
Jon99Cii	2872.86	-0.714001	0.258877	-2.75807	0.00581441	0.0547228
CG17841	4924.32	0.35826	0.129989	2.75607	0.00585002	0.0550049
Jheh2	4927.66	-0.360629	0.130892	-2.75517	0.00586614	0.0550502
Rad23	12108	0.412091	0.149555	2.75545	0.00586118	0.0550502
CG1358	1082.34	-0.41783	0.151858	-2.75146	0.00593306	0.0556245
cpo	300.768	0.827753	0.301025	2.74978	0.00596352	0.0558564
Ostgamma	2178.38	-0.347382	0.126357	-2.74921	0.00597383	0.0558992
Atg9	1697.49	-0.364167	0.132533	-2.74775	0.00600064	0.0560962
CG5946	3755.13	0.397594	0.144748	2.74681	0.00601786	0.0561494
Spt5	4364.51	-0.366867	0.133549	-2.74706	0.00601318	0.0561494
Nlp	15776.9	0.422966	0.154029	2.74601	0.0060325	0.0562321
Lsm10	317.214	0.589381	0.214846	2.74327	0.00608302	0.0566489
Tapdelta	3834.77	-0.404425	0.147455	-2.74269	0.00609383	0.0566953
CG3500	513.117	-0.470431	0.171649	-2.74066	0.00613161	0.0569923
Mes2	3339.99	0.412153	0.150623	2.73633	0.00621289	0.0576928
Cyp4ae1	294.74	-0.676858	0.247519	-2.73457	0.00624612	0.0579461
EloB	4279.57	0.411101	0.150402	2.73335	0.00626936	0.0581064
CG8389	1706.85	-0.445875	0.163372	-2.7292	0.00634886	0.0587873
Sirt4	530.483	-0.53974	0.19787	-2.72775	0.00637686	0.0589905
Ts	2580.23	-0.492369	0.180526	-2.72742	0.00638319	0.058993
mrn	1096.85	-0.466615	0.171139	-2.72652	0.00640067	0.0590985
Eglp4	1060.63	-0.546977	0.200643	-2.72613	0.00640826	0.0591126
Cyp6d5	5846.11	-0.378335	0.138805	-2.72565	0.00641749	0.0591417
CG31688	1363.37	-0.580815	0.213201	-2.72425	0.00644468	0.059262
CG33947	388.866	0.538722	0.197743	2.72435	0.00644277	0.059262
wac	1069.93	0.421586	0.154765	2.72404	0.0064488	0.059262
LManI	679.396	-0.706981	0.259574	-2.72362	0.00645703	0.0592818
Sbat	197.801	-0.693083	0.254537	-2.72292	0.00647071	0.0593514
HP4	2019.23	0.431676	0.158588	2.72201	0.00648871	0.0594605
CG15255	1476.99	-0.742324	0.27291	-2.72003	0.00652752	0.0597599
CG16865	1242.99	0.490633	0.180484	2.71843	0.00655928	0.0599478
CG9993	106.79	1.21079	0.445408	2.71837	0.00656035	0.0599478
IP3K2	639.232	0.604663	0.222511	2.71746	0.00657857	0.060058
CG11619	73.4059	1.31964	0.485901	2.71586	0.00661041	0.0602554
Pink1	5577.69	-0.427545	0.157432	-2.71575	0.00661257	0.0602554
Srlp	2553.77	-0.445657	0.164126	-2.71534	0.00662084	0.0602744
nSyb	1072.05	0.595173	0.219253	2.71455	0.00663654	0.060361
Cyp12d1-p	323.823	0.813781	0.300007	2.71254	0.00667705	0.0606162
Xpd	1936.32	-0.413921	0.15258	-2.71281	0.00667163	0.0606162
sphe	1087.92	-0.793011	0.292509	-2.71106	0.00670681	0.0608296
Dmtn	3203.46	0.361668	0.133422	2.71071	0.00671384	0.0608368
CG9519	83.4154	1.06621	0.393498	2.70957	0.00673708	0.0609906
CG32365	2322.12	0.542817	0.20053	2.70692	0.00679109	0.0614225
CG32533	699.582	-0.451538	0.166852	-2.70622	0.00680543	0.0614951
Alp2	718.166	-1.88695	0.697456	-2.70548	0.00682064	0.0615364
emc	2081.57	0.482949	0.178514	2.70538	0.00682264	0.0615364
CG9328	2218.34	0.467325	0.172876	2.70323	0.00686685	0.0617894
ELOVL	530.525	0.634946	0.234867	2.70343	0.0068628	0.0617894
Trxr-1	16224.1	-0.344801	0.127558	-2.70309	0.00686971	0.0617894
udd	795.22	0.429328	0.158954	2.70097	0.00691383	0.0621288
CG11030	2118.8	0.403166	0.149418	2.69823	0.00697087	0.0623719
CG5162	958.648	-0.590486	0.218779	-2.699	0.00695484	0.0623719
COX5B	4504.04	-0.396889	0.147096	-2.69817	0.00697214	0.0623719
IM4	8088.68	-0.498741	0.184847	-2.69814	0.00697289	0.0623719
Vps11	3215.99	0.454254	0.168297	2.69912	0.00695234	0.0623719
Ugt37A1	328.59	-1.071	0.397104	-2.69702	0.00699631	0.0625239
unc-119	4212.44	0.503095	0.186624	2.69577	0.00702255	0.0627009
upd3	44.531	2.03821	0.756237	2.69521	0.0070345	0.0627501
Fit2	1796.95	-0.466119	0.173031	-2.69385	0.0070631	0.0628655
Nplp4	61.7856	1.46754	0.54481	2.69368	0.0070668	0.0628655
Su(z)2	570.497	0.602407	0.223637	2.69368	0.00706674	0.0628655
CG34293	378.748	0.497507	0.184912	2.6905	0.00713445	0.0634094
Akap200	17667.4	0.442931	0.164673	2.68975	0.00715054	0.0634945
eIF4E1	26515.6	0.369677	0.137463	2.68929	0.00716046	0.0635246
meigo	1977.71	-0.374415	0.139341	-2.68704	0.00720885	0.0638957
FucT6	2203.91	-0.417044	0.15527	-2.68592	0.00723294	0.064051
CG2918	8448.69	0.367848	0.136973	2.68556	0.00724089	0.0640631
CG13096	5211.47	0.36748	0.136935	2.6836	0.00728341	0.0642642
LRP1	1517.27	0.439416	0.163708	2.68414	0.00727165	0.0642642
Rbp	152.26	0.867193	0.323129	2.68374	0.00728042	0.0642642
Twdlbeta	16.8402	2.85593	1.0645	2.68289	0.00729884	0.0643421
Alg3	1447.27	-0.403625	0.150471	-2.6824	0.0073095	0.0643778
CG31710	151.13	0.718006	0.267737	2.68176	0.00732359	0.0644436
CG33158	1137.26	-0.422619	0.157713	-2.67966	0.00736963	0.0647244
CG4882	2335.55	-0.493548	0.184201	-2.6794	0.00737543	0.0647244
scyl	6475.55	0.780686	0.291335	2.67968	0.00736926	0.0647244
CHES-1-like	1500.49	0.597147	0.223032	2.6774	0.00741949	0.0648386
DptA	85.3408	1.82164	0.680225	2.678	0.00740627	0.0648386
mei-218	29.0945	1.77665	0.663378	2.67819	0.00740214	0.0648386
Nup153	6427.09	0.453497	0.169386	2.6773	0.00742173	0.0648386
S6k	4481.1	0.469735	0.175426	2.67768	0.00741345	0.0648386
CG9436	2776.32	-0.419559	0.156828	-2.67528	0.00746666	0.0651727
Hacd2	600.477	-0.475508	0.177819	-2.67412	0.00749266	0.0653411
TwdlT	22.1974	1.90331	0.711844	2.67378	0.00750013	0.0653478
CG1888	1104.79	-0.49338	0.184819	-2.66952	0.00759589	0.0660697
PDCD-5	1814.04	0.479319	0.179554	2.66949	0.00759656	0.0660697
Sec5	1492.48	-0.366367	0.137349	-2.66741	0.0076438	0.0664212
CCT5	13883	-0.356869	0.133913	-2.66494	0.00770021	0.0667329
CG7227	38.4833	-1.2587	0.472216	-2.66552	0.00768702	0.0667329
stv	1364.59	0.618553	0.232096	2.66508	0.0076971	0.0667329
Nsf2	1808.51	-0.358344	0.134514	-2.66399	0.00772205	0.0668626
CG15322	13.3705	-2.12324	0.7972	-2.66337	0.00773617	0.0669254
GlnRS	4839.13	-0.335018	0.125834	-2.66239	0.00775887	0.0670623
KLHL18	682	-0.513488	0.19293	-2.66153	0.00777862	0.0671733
CG8199	1671.59	-0.410262	0.154179	-2.66094	0.00779223	0.0672313
dikar	2025.39	0.434437	0.163372	2.65919	0.00783283	0.0673803
Rab5	7140.05	0.331368	0.124602	2.65942	0.00782755	0.0673803
RNASEK	2476.17	-0.378593	0.142338	-2.65983	0.00781811	0.0673803
st	190.242	-0.805576	0.302961	-2.65901	0.00783717	0.0673803
CG15111	1809.67	-0.353715	0.133163	-2.65626	0.0079012	0.0678434
Eip75B	1183.77	0.482287	0.181577	2.6561	0.00790496	0.0678434
VhaM9.7-b	3821.67	-0.361007	0.135977	-2.6549	0.00793315	0.0680253
Wdr37	1669.99	-0.41926	0.157954	-2.65432	0.00794684	0.0680829
CG17294	399.267	-0.512127	0.192979	-2.6538	0.00795917	0.0681285
tacc	7163.98	0.357564	0.134853	2.65151	0.0080132	0.0685308
l(3)neo38	643.733	0.596097	0.224936	2.65007	0.00804744	0.0687633
MetRS	4343.17	-0.37567	0.141778	-2.6497	0.00805628	0.0687785
CG31715	1551.08	0.397421	0.150038	2.6488	0.00807787	0.0689024
CG8777	658.2	-0.427578	0.16146	-2.6482	0.0080921	0.0689089
REPTOR-BP	661.702	0.443931	0.167656	2.64788	0.00809986	0.0689089
TMEM216	4707.02	0.557979	0.210721	2.64796	0.00809803	0.0689089
DNApol-epsilon58	1266.54	-0.516821	0.195233	-2.6472	0.0081161	0.0689868
ome	628.523	-0.781551	0.295381	-2.64591	0.00814708	0.0691898
Wsck	1182.15	-0.378715	0.143159	-2.64542	0.0081589	0.0692298
l(2)k10201	925.474	0.441029	0.166738	2.64504	0.00816803	0.069247
Cog7	768.258	-0.419918	0.158889	-2.64283	0.00822165	0.069641
OtopLb	264.145	-0.722308	0.273387	-2.64207	0.00824012	0.0697367
Nf1	1274.67	0.481849	0.182465	2.64078	0.00827161	0.0699425
CG6512	5050.44	-0.361429	0.136892	-2.64025	0.00828452	0.0699909
ALiX	4443.69	-0.352374	0.133558	-2.63836	0.00833075	0.0703205
Rrp42	481.378	-0.513523	0.1947	-2.63751	0.00835168	0.0704361
CG1572	1208.43	0.568602	0.215799	2.63487	0.00841685	0.0709244
Baldspot	4133.92	0.349599	0.132955	2.62945	0.00855234	0.0719351
Ccm3	2309.59	0.320615	0.121932	2.62947	0.00855182	0.0719351
CG7857	1981.47	0.413183	0.157152	2.62919	0.00855896	0.0719351
CG8149	2672.13	0.39171	0.149091	2.62732	0.00860603	0.0722684
CG11586	1377.52	0.472193	0.179945	2.62409	0.00868803	0.0727608
CG15436	1146.19	0.401773	0.153124	2.62384	0.00869455	0.0727608
Cyp49a1	116.672	-0.917002	0.349436	-2.62424	0.00868435	0.0727608
MTPAP	1597.91	-0.444268	0.16927	-2.62461	0.0086748	0.0727608
vkg	2232.42	-0.574544	0.219042	-2.62298	0.00871643	0.0728813
CG14182	273.811	-0.732071	0.279221	-2.62183	0.00874583	0.0729393
CG5590	2495.54	-0.397323	0.151542	-2.62186	0.00874506	0.0729393
mtm	2073.73	-0.35478	0.135301	-2.62214	0.00873786	0.0729393
CG17999	65.9365	0.968135	0.369316	2.62143	0.00875615	0.0729629
CG18135	11806.8	-0.455547	0.173889	-2.61976	0.00879916	0.0730713
CG2233	11250.2	-0.473698	0.180767	-2.6205	0.00878016	0.0730713
GCS2alpha	10741.4	-0.421904	0.161019	-2.62022	0.00878728	0.0730713
MFS10	61.8481	1.00252	0.382657	2.61989	0.00879593	0.0730713
DNAlig4	980.22	-0.433221	0.165428	-2.61879	0.00882412	0.0732161
CG31205	170.965	-0.773515	0.295406	-2.61848	0.00883226	0.0732213
eIF4G2	3614.93	0.513216	0.196026	2.6181	0.00884222	0.0732415
Pld3	2641.16	-0.320608	0.122475	-2.61774	0.00885146	0.0732558
CG12702	1551.55	-0.439635	0.168143	-2.61465	0.00893178	0.0738339
Csl4	945.166	-0.466708	0.178509	-2.61447	0.00893647	0.0738339
CG4847	1358.97	-0.467415	0.178837	-2.61363	0.00895847	0.0739529
ASPP	304.383	0.767292	0.293686	2.61263	0.00898488	0.074
CG34330	1415.95	-0.841872	0.322242	-2.61255	0.00898696	0.074
Nle	739.844	-0.527894	0.202021	-2.61307	0.00897339	0.074
COX4	10189	-0.375354	0.143751	-2.61113	0.00902426	0.0741817
mRpS5	1895.3	0.461287	0.176646	2.61136	0.00901817	0.0741817
coil	991.08	0.385338	0.147602	2.61065	0.00903702	0.0742016
Trax	1014.28	-0.435592	0.166864	-2.61047	0.00904192	0.0742016
Pcd	1968.66	-0.480706	0.184343	-2.60767	0.00911612	0.0747476
mst	1831.48	-0.41289	0.158388	-2.60683	0.00913856	0.0748056
Ssadh	2934.21	-0.376779	0.144533	-2.60688	0.00913716	0.0748056
Nplp2	12381.2	-0.489228	0.187805	-2.60497	0.00918813	0.0751482
CG11141	1975.86	-0.375392	0.144168	-2.60385	0.0092184	0.075201
CG31368	1596.9	-0.368003	0.141353	-2.60344	0.00922927	0.075201
Cys	3653.52	0.59861	0.229943	2.6033	0.00923317	0.075201
Mtch	3824.15	-0.318668	0.122399	-2.60352	0.00922731	0.075201
Yp1	125840	0.615826	0.236484	2.60409	0.00921187	0.075201
Rpe	3742.12	-0.461809	0.177434	-2.60271	0.00924895	0.0752665
CG6236	2814.55	-0.373833	0.143847	-2.59881	0.00935471	0.0759368
GNBP1	487.557	-0.48369	0.186105	-2.59902	0.00934897	0.0759368
Pdp1	1552.89	0.599315	0.230584	2.59912	0.00934643	0.0759368
CG14439	365.906	-0.638363	0.245705	-2.59808	0.00937458	0.0760348
dtn	2076.86	0.512673	0.197414	2.59694	0.00940575	0.0762242
CG16898	2546.84	0.726546	0.279917	2.59558	0.00944326	0.0764645
mRpL11	759.026	0.439285	0.169265	2.59525	0.00945235	0.0764745
CG14102	414.759	-0.530564	0.204495	-2.5945	0.00947278	0.0765762
CG2277	1677.3	-0.438489	0.169062	-2.59365	0.00949621	0.0766442
CG7903	2124.21	0.39307	0.151552	2.59363	0.00949692	0.0766442
CG30281	46.5661	-1.26657	0.488483	-2.59286	0.00951807	0.0766878
ClC-b	1702.16	-0.431381	0.166359	-2.59308	0.00951213	0.0766878
cDIP	395.715	0.57807	0.223008	2.59216	0.00953762	0.0767184
RpL12	38469.4	-0.463883	0.17895	-2.59225	0.00953496	0.0767184
CG44085	1501.03	0.664798	0.256662	2.59017	0.00959287	0.0770991
babos	791.405	-0.472632	0.182566	-2.58883	0.00963032	0.0773363
CG15615	18.3063	2.76774	1.06969	2.58743	0.00966957	0.0775875
spag	3030.54	0.409809	0.158457	2.58624	0.00970299	0.0777916
RpL14	39349.1	-0.410294	0.158686	-2.58558	0.00972157	0.0778765
CG6785	165.732	0.675611	0.261597	2.58264	0.00980481	0.0784787
Tsp97E	2973.41	0.392545	0.152094	2.58093	0.00985358	0.0788044
CG1368	104.232	1.23935	0.48054	2.57908	0.00990646	0.0790974
CG4911	7252.28	0.449489	0.174267	2.57931	0.00989979	0.0790974
CG18787	445.354	0.569028	0.220909	2.57584	0.00999963	0.0796492
CG5613	485.443	-0.421906	0.163804	-2.57568	0.0100044	0.0796492
CG7409	989.81	-0.563374	0.218693	-2.57609	0.00999233	0.0796492
corto	4012.19	0.64409	0.250079	2.57554	0.0100083	0.0796492
psh	253.932	-0.658557	0.255747	-2.57503	0.0100231	0.0797024
mRpL50	1446.27	0.410242	0.159346	2.57454	0.0100374	0.0797505
wge	4690.97	0.477141	0.185446	2.57294	0.0100837	0.0800535
Men	21871.8	0.365828	0.142304	2.57074	0.0101481	0.080499
CG2930	2041.68	-0.66225	0.257685	-2.56999	0.0101701	0.0806074
Scox	2082.38	-0.341338	0.132879	-2.56879	0.0102054	0.0808216
Tsp42Ee	5676.89	0.386809	0.150602	2.56842	0.0102164	0.0808428
Hus1-like	261.977	-0.565651	0.220318	-2.56742	0.0102457	0.0809437
RpS14a	16074.8	-0.526811	0.20517	-2.56768	0.0102382	0.0809437
phr	2061.24	-0.402637	0.156859	-2.56688	0.0102619	0.0810057
CG4502	3362.66	0.476206	0.185622	2.56546	0.010304	0.0812724
CG5355	6731.42	-0.29649	0.115588	-2.56505	0.010316	0.0813007
Catsup	2683.38	-0.399451	0.155775	-2.56427	0.0103393	0.0814185
CG11162	21.2433	-1.63844	0.639246	-2.56308	0.0103747	0.0815659
CG32369	296.695	0.708325	0.276335	2.56328	0.0103689	0.0815659
shakB	96.9379	0.893087	0.348491	2.56272	0.0103855	0.0815845
CG4041	1457.88	-0.376814	0.147061	-2.5623	0.0103981	0.081618
Sf3b3	1360.06	-0.766694	0.299622	-2.55887	0.0105014	0.0823621
CG18249	251.815	-0.638307	0.249523	-2.55811	0.0105242	0.0824468
CG7265	953.826	-0.390027	0.152489	-2.55774	0.0105355	0.0824468
mamo	360.929	0.842641	0.329491	2.5574	0.0105457	0.0824468
trv	77.7198	0.988592	0.386563	2.55739	0.010546	0.0824468
CG8043	929.648	-0.465076	0.181885	-2.55697	0.0105588	0.0824802
dlt	1316.71	-0.479336	0.187525	-2.55612	0.0105847	0.0826163
CG15556	185.16	-0.875118	0.342654	-2.55394	0.0106511	0.0828785
FASN3	2492.44	-1.33625	0.5232	-2.55399	0.0106497	0.0828785
jeb	76.8651	0.899527	0.352217	2.5539	0.0106523	0.0828785
Mipp2	236.502	-0.540189	0.211452	-2.55466	0.010629	0.0828785
Pgant35A	1459.99	-0.439774	0.172237	-2.55331	0.0106705	0.082954
CG33258	1332.92	0.679784	0.266286	2.55284	0.0106849	0.0829997
vir	863.011	-0.38676	0.151572	-2.55166	0.0107212	0.0832155
Tpr2	8147.05	0.307039	0.120349	2.55124	0.010734	0.0832486
CG1468	1757.42	0.595912	0.233606	2.55093	0.0107436	0.0832563
CG15356	3245.86	0.451963	0.177273	2.54952	0.010787	0.0834628
PCB	7338.54	-0.355665	0.139518	-2.54924	0.0107959	0.0834628
Rich	2257.57	-0.356509	0.139845	-2.54931	0.0107936	0.0834628
CG6388	743.938	-0.447129	0.175428	-2.5488	0.0108095	0.0835015
pho	4246.79	0.408892	0.160449	2.54842	0.0108213	0.0835264
Swip-1	3124.37	0.337422	0.132564	2.54536	0.0109166	0.0841952
CG30015	1034.32	0.533056	0.209596	2.54325	0.0109828	0.0846384
CG16979	1490.61	-0.387038	0.15225	-2.54212	0.0110181	0.0847101
Cpr72Ec	279.129	0.695578	0.273594	2.54237	0.0110103	0.0847101
Mhc	6747.98	-0.559399	0.220011	-2.54259	0.0110034	0.0847101
Pcyt2	197.167	0.716945	0.282066	2.54177	0.0110294	0.0847296
CG11267	7783.68	0.424171	0.166972	2.54037	0.0110735	0.0850016
Pc	1773.35	0.500275	0.197064	2.53864	0.0111283	0.0853549
Amacr	803.676	-0.443325	0.174723	-2.53731	0.0111708	0.0853671
CG17108	6909.54	-0.634301	0.249933	-2.53788	0.0111525	0.0853671
Oatp58Da	131.165	-0.933286	0.367776	-2.53765	0.0111599	0.0853671
Odc1	334.027	-0.63677	0.250972	-2.53722	0.0111737	0.0853671
Pop2	7258.58	0.397431	0.156633	2.53734	0.01117	0.0853671
IntS2	2076.94	-0.387345	0.152757	-2.5357	0.0112223	0.0856041
raptor	1386.81	-0.461711	0.18207	-2.5359	0.011216	0.0856041
CG14710	1498.95	0.414818	0.163688	2.5342	0.0112703	0.0859028
CG7025	37.088	-1.2702	0.501345	-2.53358	0.0112904	0.0859889
CG10265	1479.57	0.431832	0.170481	2.53302	0.0113085	0.0860135
CG11584	14.1756	7.35183	2.90276	2.5327	0.0113188	0.0860135
CG8323	550.357	-0.463377	0.182961	-2.53266	0.0113201	0.0860135
CG12607	45.3149	1.46287	0.578051	2.53069	0.0113838	0.0864296
AkhR	411.917	-0.558057	0.220552	-2.53027	0.0113975	0.0864609
Cyp4s3	160.773	-0.673913	0.266367	-2.53002	0.0114056	0.0864609
Cyp304a1	75.8221	-1.58281	0.625696	-2.52967	0.0114168	0.0864786
CG31717	837.148	-0.427987	0.169263	-2.52853	0.0114543	0.08656
Jon99Fii	1989.07	-1.47064	0.581567	-2.52875	0.011447	0.08656
PIG-G	1129.38	-0.399139	0.157853	-2.52856	0.0114533	0.08656
CG14715	2185.52	0.388063	0.15365	2.52564	0.0115488	0.0872069
RpS4	61387.8	-0.377015	0.14956	-2.52083	0.0117078	0.0883387
neb	1598.4	-0.481313	0.19097	-2.52036	0.0117234	0.0883883
CG3386	335.429	0.51157	0.203122	2.51853	0.0117844	0.0887796
CG13766	1060.46	-0.423326	0.168164	-2.51734	0.0118243	0.0888133
CG6923	2209.15	0.430694	0.17109	2.51735	0.0118242	0.0888133
Mtp	2235.79	-0.351075	0.139482	-2.51699	0.0118364	0.0888133
ssx	4539.38	0.448509	0.178208	2.51677	0.0118436	0.0888133
wcy	4786.24	0.557814	0.221572	2.51753	0.0118181	0.0888133
wus	1910.42	-0.428167	0.170117	-2.5169	0.0118394	0.0888133
sni	1233.85	-0.367572	0.146067	-2.51646	0.0118541	0.0888237
CG45080	2587.79	0.758905	0.301713	2.51532	0.0118924	0.0890094
YL-1	1431.09	0.380489	0.151277	2.51518	0.0118972	0.0890094
PheRS-m	1050.46	-0.402563	0.160096	-2.51451	0.0119198	0.0891101
Apl	1798.58	0.381412	0.151802	2.51257	0.0119856	0.0893277
CG12182	274.864	-0.542157	0.215761	-2.51276	0.0119791	0.0893277
CG5104	678.476	-0.445233	0.177164	-2.51311	0.0119672	0.0893277
scrt	88.9886	0.913599	0.363552	2.51298	0.0119716	0.0893277
exu	14500.4	-0.616131	0.245358	-2.51115	0.0120339	0.0896193
CG31198	7234.2	-0.690218	0.27495	-2.51034	0.0120616	0.089757
byn	70.3148	-1.15281	0.459297	-2.50995	0.0120749	0.0897878
mRpL45	2357.94	-0.382364	0.152394	-2.50905	0.0121058	0.0899485
Gk2	3363.82	-0.355544	0.141815	-2.50709	0.0121729	0.0903783
Rab8	5744.11	0.344893	0.137592	2.50663	0.0121889	0.0904284
CG5707	706.157	-0.48554	0.193841	-2.50484	0.0122508	0.0908179
CG8031	1630.46	-0.32811	0.131039	-2.50391	0.012283	0.0909873
CG15362	672.826	-0.509433	0.203511	-2.50322	0.0123068	0.0910946
CG9253	4001.74	0.345978	0.138255	2.50246	0.0123334	0.0912221
CG10031	299.619	-0.623107	0.249096	-2.50148	0.0123677	0.0912677
CTPsyn	3680.29	-0.321145	0.128376	-2.50159	0.0123638	0.0912677
Gbp2	2865.19	-0.507657	0.202926	-2.50169	0.0123604	0.0912677
wgn	485.032	0.617242	0.24678	2.50118	0.012378	0.0912752
Sec8	3124.18	-0.339947	0.135933	-2.50084	0.0123899	0.0912938
brm	6243.09	0.423823	0.169519	2.50015	0.0124139	0.0914013
alpha-Est1	1794.38	-0.392455	0.157211	-2.49635	0.0125477	0.0923167
mRpL22	2158.63	0.387847	0.155404	2.49574	0.0125694	0.0924068
Idh	20995.3	-0.31362	0.125717	-2.49466	0.0126078	0.0925488
MED6	1403.09	0.406124	0.162793	2.49472	0.0126055	0.0925488
Lrr47	1084.02	-0.440649	0.176668	-2.49422	0.0126233	0.0925928
CG9782	75.4746	1.03646	0.415639	2.49367	0.0126431	0.0926212
Sms	9673.35	0.378045	0.151607	2.49358	0.0126461	0.0926212
Prosbeta4	5446.19	-0.388821	0.155966	-2.49298	0.0126674	0.0926377
Rbp6	290.189	0.784658	0.314743	2.49301	0.0126664	0.0926377
CG17597	1666.29	-0.579481	0.232502	-2.49236	0.0126896	0.0926423
CG6686	2922.88	0.356276	0.142946	2.49239	0.0126887	0.0926423
Glo1	3031.28	-0.413265	0.165826	-2.49217	0.0126966	0.0926423
CG30427	165.951	0.697574	0.280014	2.49121	0.0127308	0.0928224
CG33965	13.0137	-1.9602	0.787055	-2.49056	0.0127543	0.0929243
mEFTu1	5530.08	-0.321849	0.129249	-2.49015	0.0127688	0.0929605
CG5281	58.8054	-1.23741	0.496989	-2.48981	0.0127813	0.0929815
Fancl	679.283	-0.424141	0.170377	-2.48943	0.0127949	0.0930116
CG8112	2622.61	-0.350663	0.140952	-2.48781	0.0128531	0.0932866
Hen1	599.049	-0.410392	0.164989	-2.48738	0.0128688	0.0932866
Manf	2842.29	0.364305	0.146423	2.48803	0.0128454	0.0932866
p115	1419.78	-0.357732	0.143822	-2.48732	0.0128711	0.0932866
Pex5	1865.21	-0.347713	0.139832	-2.48664	0.0128956	0.0933945
CG14245	1800.7	1.64518	0.661796	2.48593	0.0129213	0.0935007
hyd	7465.9	0.38518	0.154958	2.48571	0.0129294	0.0935007
CG5254	457.946	-0.582299	0.234334	-2.48491	0.0129583	0.0936402
Plod	2429.48	-0.436359	0.175684	-2.48378	0.0129997	0.0938696
nocte	5037.82	0.568574	0.22897	2.48318	0.0130215	0.093957
CG15456	236.029	-0.631462	0.254359	-2.48257	0.013044	0.0940499
Ser6	271.331	-0.856035	0.344877	-2.48215	0.0130593	0.0940908
mRpL44	1455.19	-0.406395	0.163761	-2.48164	0.0130781	0.0941566
CG10343	1396.53	0.350768	0.141467	2.47951	0.0131564	0.0945859
CG6901	46.4025	-1.38857	0.560028	-2.47946	0.0131582	0.0945859
CG9346	1693.6	-0.348017	0.140373	-2.47922	0.0131669	0.0945859
CG14997	1286.77	-0.360873	0.145578	-2.4789	0.013179	0.0946032
CG2698	2685.45	-0.490494	0.197907	-2.47841	0.013197	0.094663
GstZ1	653.71	-0.39681	0.160152	-2.47771	0.0132229	0.0947787
vn	133.685	0.711453	0.287226	2.47698	0.0132501	0.0949035
CG10375	1577.62	0.345634	0.139594	2.476	0.0132862	0.0949472
CG5958	3379.8	-0.651782	0.263186	-2.47651	0.0132675	0.0949472
Uev1A	9955.39	0.334704	0.13519	2.4758	0.0132938	0.0949472
Vha100-1	3176.64	-0.337296	0.136239	-2.47576	0.0132951	0.0949472
CG3626	2200.05	-0.378419	0.15295	-2.47413	0.0133561	0.0953125
Ugt36E1	1619.3	-0.379546	0.153434	-2.47368	0.0133728	0.095362
Ccp84Ag	17.5732	2.37715	0.961235	2.47301	0.013398	0.0954716
Ipod	134.34	-0.644427	0.260856	-2.47043	0.0134949	0.096092
CG5676	2744.29	0.340642	0.13791	2.47002	0.0135104	0.0961319
PPO1	211.798	-0.845944	0.342731	-2.46824	0.0135779	0.0965417
CG12259	1045.92	0.407527	0.165143	2.46772	0.0135978	0.0966128
Taf12	2909.85	0.394327	0.159816	2.46739	0.0136102	0.0966308
CG6484	3494.3	-0.522506	0.211918	-2.46561	0.0136782	0.0970422
baz	1517.98	0.386841	0.156923	2.46516	0.0136952	0.0970921
Lip1	12.0454	2.74863	1.11513	2.46485	0.0137069	0.0971047
DMAP1	2777.65	0.333297	0.13524	2.46448	0.0137212	0.0971357
CG5126	1436.75	-0.345164	0.140081	-2.46402	0.0137387	0.0971886
Cdc7	5983.19	0.43429	0.176386	2.46215	0.0138106	0.097485
Naa30A	3777.07	0.435772	0.176978	2.4623	0.0138048	0.097485
Pdk	6283.45	0.316684	0.128601	2.46253	0.0137961	0.097485
eEF1delta	11612.9	0.317024	0.128798	2.46141	0.0138392	0.0976162
gish	8957.17	0.438463	0.178162	2.46104	0.0138535	0.0976464
Hsp68	280.625	1.10818	0.450591	2.45939	0.0139174	0.0980255
Rab10	7410.49	0.354278	0.144101	2.45854	0.0139502	0.098044
sm	434.257	0.676182	0.275014	2.45872	0.0139433	0.098044
step	4865.91	0.333666	0.135709	2.45868	0.0139448	0.098044
A16	2253.15	0.399114	0.162404	2.45754	0.0139894	0.0981778
arx	955.035	0.347796	0.141513	2.45769	0.0139832	0.0981778
Fs	369.535	0.543815	0.221315	2.4572	0.0140024	0.0981982
CG15765	233.318	0.670911	0.273083	2.45681	0.0140178	0.0982354
Obp83cd	39.2077	-1.33859	0.544949	-2.45635	0.0140355	0.0982887
CG43103	287.967	-0.567038	0.230875	-2.45604	0.0140476	0.0983027
sip1	951.749	-0.411496	0.167566	-2.45571	0.0140605	0.0983223
CG12268	153.33	0.623589	0.254001	2.45506	0.014086	0.0983597
Sf3b1	3022.89	-0.316231	0.128796	-2.45528	0.0140773	0.0983597
CG32277	94.1861	-0.896098	0.36505	-2.45473	0.014099	0.0983802
CG10555	2944.87	0.389601	0.158766	2.45393	0.0141303	0.0985274
CG17802	1709.68	0.432002	0.176166	2.45225	0.0141966	0.0988654
mal	2195.85	-0.340214	0.138747	-2.45205	0.0142046	0.0988654
Muc68E	594.056	0.765022	0.312008	2.45193	0.0142092	0.0988654
CG7656	2542.61	0.324747	0.132467	2.45153	0.0142252	0.0989064
Csp	7123.29	0.315365	0.128655	2.45124	0.0142364	0.0989136
Jon66Cii	20.3227	2.46279	1.00528	2.44986	0.0142911	0.0992028
kis	11302.6	0.410747	0.167689	2.44946	0.014307	0.0992028
RecQ5	2883.46	0.378381	0.154494	2.44917	0.0143188	0.0992028
Zip102B	2624.75	0.305702	0.124814	2.44926	0.0143151	0.0992028
schlank	5427.68	0.361002	0.14746	2.44814	0.0143597	0.099347
veil	1253.63	-0.633484	0.258762	-2.44813	0.01436	0.099347
Swim	1968.9	0.719507	0.293986	2.44742	0.0143885	0.0994735
kibra	2112.34	0.417344	0.170553	2.44701	0.0144048	0.0995158
CG10340	1506.68	-0.316474	0.129397	-2.44575	0.014455	0.0997914
bsf	4420.21	-0.323305	0.132227	-2.44508	0.0144819	0.0999067
CG31097	55.9908	-1.25051	0.511729	-2.4437	0.0145374	0.100113
Naa20A	2872.43	0.348442	0.142595	2.44357	0.0145426	0.100113
stl	246.964	-0.743784	0.304382	-2.44359	0.014542	0.100113
CG14903	578.148	0.38342	0.157009	2.44203	0.0146051	0.100472
CG8677	3912.76	0.466649	0.191137	2.44144	0.0146288	0.100524
Cp190	10069.5	0.400356	0.163991	2.44133	0.0146334	0.100524
sqh	5295.92	0.356961	0.146324	2.43953	0.0147064	0.100955
Cf2	2223.25	0.482088	0.197677	2.43876	0.0147377	0.101099
CSN3	2836.36	0.344965	0.141508	2.43779	0.0147774	0.1013
Spase22-23	2149.58	-0.320776	0.131621	-2.43712	0.0148049	0.101416
CG15443	954.966	-0.400647	0.164501	-2.43553	0.0148698	0.101718
Frq1	93.4183	1.04044	0.427171	2.43565	0.014865	0.101718
ex	362.722	0.487639	0.200253	2.43511	0.0148874	0.101724
nclb	1429.47	-0.382224	0.156982	-2.43483	0.0148987	0.101724
nero	3146.26	-0.368105	0.151188	-2.43475	0.014902	0.101724
CG1671	1820.24	-0.3414	0.140258	-2.43409	0.0149292	0.101838
Ada1-1	24.8456	-1.47674	0.606791	-2.43369	0.0149457	0.10188
Ing3	1418.43	-0.379305	0.155917	-2.43274	0.0149849	0.102076
ect	87.1988	0.861494	0.354243	2.43193	0.0150188	0.102235
Strump	927.002	-0.344805	0.141832	-2.43107	0.0150542	0.102405
Dr	85.7109	0.954905	0.392872	2.43058	0.0150749	0.102473
CG14419	80.9381	1.13924	0.468813	2.43006	0.0150963	0.102547
LSm3	1221.08	0.452802	0.186494	2.42797	0.0151837	0.102998
sud1	1350.89	-0.380207	0.156582	-2.42817	0.0151753	0.102998
CG5543	1302.71	-0.420838	0.17342	-2.42671	0.0152365	0.103284
Rab2	4037.31	0.296595	0.122243	2.42627	0.0152551	0.103338
eRF3	13201.8	0.34507	0.142255	2.42571	0.0152786	0.103354
Uch-L5	4488.48	0.338076	0.139365	2.42582	0.0152736	0.103354
CG10646	584.381	-0.459993	0.189672	-2.42521	0.0152997	0.103425
Sirup	2231.73	-0.311716	0.12864	-2.42317	0.0153857	0.103933
Rgk2	82.6023	1.06118	0.438203	2.42166	0.0154497	0.104294
CG2150	11.7332	3.79686	1.56816	2.42121	0.0154689	0.10435
CtBP	10571.1	0.467846	0.193291	2.42042	0.0155027	0.104506
CG3552	938.893	0.364547	0.15067	2.41951	0.0155416	0.104696
CG12744	865.173	0.415194	0.171829	2.41632	0.0156783	0.105544
ATP6AP2	7719.1	-0.326965	0.135364	-2.41544	0.015716	0.105725
Pak3	4405.25	0.354464	0.146821	2.41425	0.0157675	0.105998
yellow-b	197.224	0.746902	0.309496	2.41328	0.0158095	0.106207
Elp2	447.252	-0.465349	0.19288	-2.41264	0.0158375	0.106248
RpS14b	4290.27	-0.447306	0.185389	-2.41279	0.0158308	0.106248
Ubc2	5288.9	0.356921	0.14797	2.41213	0.0158597	0.106325
CG1317	2391.15	-0.302072	0.125249	-2.41177	0.0158751	0.106351
Zip89B	846.394	-0.775754	0.321685	-2.41154	0.0158855	0.106351
CG17124	606.307	0.504495	0.209254	2.41092	0.0159123	0.106447
PMCA	9900.37	0.403578	0.16741	2.41071	0.0159216	0.106447
CG11368	115.91	-0.676966	0.281279	-2.40674	0.0160956	0.107295
CG17119	115.71	-0.784524	0.326163	-2.40531	0.0161587	0.107295
CG30339	85.454	-0.854474	0.355211	-2.40554	0.0161487	0.107295
CG9259	116.261	-1.01206	0.42039	-2.40744	0.0160647	0.107295
Fpgs	251.882	-0.535244	0.222481	-2.40579	0.0161374	0.107295
l(2)37Cc	7681.4	-0.318887	0.132572	-2.40539	0.0161554	0.107295
Pi4KIIIalpha	3329.92	-0.347293	0.144347	-2.40595	0.0161303	0.107295
Shab	282.181	0.573335	0.238217	2.40678	0.0160939	0.107295
Snx3	4774.82	0.349935	0.145419	2.40639	0.0161109	0.107295
tw	33.9176	-1.30432	0.54208	-2.40615	0.0161218	0.107295
rdgA	628.065	0.620986	0.258201	2.40505	0.0161704	0.1073
CG11127	992.65	-0.342986	0.142724	-2.40314	0.0162548	0.107567
CG3542	3618.74	0.336691	0.140082	2.40353	0.0162375	0.107567
Der-1	1643.9	-0.343164	0.142791	-2.40326	0.0162494	0.107567
Kul	192.178	0.732842	0.304858	2.40388	0.0162221	0.107567
Rrp46	441.971	-0.46831	0.194903	-2.40279	0.0162707	0.107598
alpha-Cat	6764.97	0.330845	0.13784	2.40022	0.0163854	0.108226
Not11	1102.41	0.460948	0.192049	2.40016	0.0163878	0.108226
sut2	75.9174	-0.874218	0.364336	-2.39948	0.0164182	0.108353
CG14195	86.1635	-0.976338	0.407109	-2.39822	0.0164749	0.108654
Not10	1380.41	-0.3486	0.14538	-2.39786	0.0164912	0.108688
CG8249	507.578	-0.60277	0.251407	-2.39759	0.0165034	0.108695
CG3793	1237.6	-0.349681	0.14587	-2.39721	0.0165203	0.108732
CG31098	1173.77	-0.355076	0.148193	-2.39603	0.0165735	0.108908
Mdh1	15765.6	-0.397231	0.165788	-2.39602	0.0165744	0.108908
Obp83ef	61.8959	-0.91731	0.38287	-2.39588	0.0165805	0.108908
CG8661	1125.12	-0.599971	0.250457	-2.39551	0.0165973	0.108945
BthD	2866.53	0.406117	0.169578	2.39487	0.0166262	0.109054
Vrp1	2168.91	0.392656	0.163972	2.39465	0.0166363	0.109054
Ca-alpha1T	211.129	0.620136	0.259168	2.39279	0.0167207	0.109533
ND-AGGG	381.955	0.509136	0.212818	2.39236	0.0167405	0.10959
IA-2	1492.89	0.598317	0.250154	2.39179	0.0167663	0.109685
CG12338	1245.93	-0.439058	0.183638	-2.39089	0.0168076	0.109881
CG6729	928.865	-0.363587	0.152178	-2.38923	0.0168838	0.110305
glu	6393.53	0.397396	0.166361	2.38876	0.0169052	0.110371
CG14218	292.97	0.537317	0.225109	2.38692	0.0169903	0.110852
Rac1	4345.09	0.316986	0.13285	2.38604	0.017031	0.111043
CG30423	2001.9	-0.344463	0.144403	-2.38543	0.0170592	0.111079
Sccpdh1	4978.87	-0.296991	0.124493	-2.38561	0.017051	0.111079
CG5056	1830.06	-0.462192	0.193881	-2.38389	0.0171308	0.11147
CG11961	1500.38	-0.601813	0.252613	-2.38235	0.0172025	0.111769
Hmgs	3858.25	-0.286926	0.120425	-2.3826	0.0171907	0.111769
pnut	8660.98	0.392834	0.164906	2.38217	0.0172111	0.111769
CG10809	1232.96	0.490366	0.205875	2.38187	0.0172252	0.111786
psd	83.5499	2.87346	1.20708	2.38051	0.0172889	0.112125
RpL34a	6808.79	-0.435882	0.183245	-2.37868	0.0173747	0.112606
EMC1	5537.16	-0.335293	0.140995	-2.37805	0.0174045	0.112724
ine	400.883	-0.502694	0.211436	-2.37752	0.0174293	0.11281
CadN	208.322	0.733419	0.308517	2.37724	0.0174428	0.112822
CG43055	811.705	-0.685922	0.28862	-2.37656	0.0174749	0.112955
CCT1	14514.1	-0.319291	0.134464	-2.37456	0.01757	0.1133
CG15254	152.362	-0.977592	0.411611	-2.37504	0.017547	0.1133
CG17493	2858.83	0.409626	0.172535	2.37417	0.0175885	0.1133
CG6321	1127.47	-0.349295	0.147136	-2.37397	0.017598	0.1133
GstE10	125.429	-0.66606	0.280516	-2.37441	0.017577	0.1133
Pcyt1	4862.43	0.336088	0.141558	2.37421	0.0175864	0.1133
Mtr4	2207.73	-0.315323	0.132927	-2.37215	0.0176849	0.113709
TTLL6B	53.3881	1.00926	0.425449	2.37223	0.0176813	0.113709
CG16772	1237.1	0.451545	0.190399	2.37158	0.0177124	0.11381
DIP1	3125.59	0.427918	0.180512	2.37058	0.01776	0.114041
CG7523	1408.6	0.358074	0.151082	2.37006	0.0177851	0.114127
CG16926	4225.65	-0.421583	0.178002	-2.36842	0.0178643	0.114409
CG7420	777.572	-0.438271	0.185037	-2.36856	0.0178574	0.114409
CG9932	898.067	0.661917	0.279421	2.36889	0.0178415	0.114409
cad	8565.8	0.398553	0.168309	2.36799	0.017885	0.114467
IntS4	2008.46	-0.408889	0.172908	-2.36478	0.0180407	0.115387
RhoGDI	3834.88	0.317484	0.134288	2.3642	0.018069	0.115492
CG18190	6665.23	0.341889	0.144764	2.36169	0.0181916	0.1162
CG12926	190.658	-0.818731	0.34687	-2.36034	0.0182581	0.116518
sad	29.6451	-1.34828	0.571317	-2.35995	0.0182774	0.116518
trbl	3012.5	0.313228	0.132718	2.3601	0.01827	0.116518
ValRS-m	808.19	-0.460837	0.195461	-2.3577	0.0183887	0.117151
Glut1	1727.88	-0.331029	0.140452	-2.35687	0.0184295	0.117334
CG31463	65.2542	-0.919001	0.390069	-2.35599	0.0184732	0.117483
WASp	2689.75	0.361853	0.153593	2.35592	0.018477	0.117483
Rab32	5053.4	-0.323903	0.137587	-2.35417	0.018564	0.11796
SmD3	3416.01	0.36332	0.154462	2.35216	0.0186649	0.118523
CG6204	490.188	-0.451369	0.191924	-2.35181	0.0186825	0.118558
CG4858	737.536	-0.497869	0.211859	-2.35	0.0187736	0.119058
Fmr1	8071.16	0.525011	0.223448	2.34959	0.0187942	0.119111
Adh	54.719	1.14004	0.485379	2.34877	0.0188354	0.119295
CG30002	41.8854	-1.33741	0.56961	-2.34794	0.0188773	0.119345
CG43673	151.444	-0.749034	0.319025	-2.34789	0.0188801	0.119345
kmr	164.705	0.716465	0.305102	2.34828	0.0188603	0.119345
TM9SF4	2707.17	-0.401267	0.170923	-2.34765	0.0188923	0.119345
Tm1	10148.6	0.300354	0.127957	2.3473	0.0189098	0.119378
CG45049	2294.71	0.340933	0.145275	2.34681	0.018935	0.11946
Cyp6w1	7871.19	0.466005	0.198596	2.3465	0.0189508	0.119482
CG8892	2094.44	-0.380116	0.162034	-2.3459	0.018981	0.119595
CaBP1	5700.16	-0.279616	0.119221	-2.34537	0.0190084	0.119608
Cyp12a4	2389.81	-0.436059	0.18596	-2.3449	0.0190321	0.119608
Hrb27C	30871.1	0.4517	0.192601	2.34526	0.0190138	0.119608
ps	1673.3	0.6552	0.27941	2.34494	0.0190301	0.119608
CG10581	42.9654	-1.10384	0.471209	-2.34258	0.0191511	0.120231
RASSF8	3213.6	0.504452	0.215349	2.34248	0.019156	0.120231
DppIII	11979.8	-0.352267	0.150446	-2.34148	0.0192076	0.120477
pim	4505	0.357698	0.152784	2.3412	0.0192219	0.120489
Dhit	1375.61	0.481584	0.205818	2.33985	0.0192914	0.12077
GILT2	1168.45	0.352375	0.150587	2.34001	0.0192832	0.12077
wdb	8925.19	0.386622	0.165254	2.33955	0.0193068	0.120788
CG5955	256.66	0.860565	0.367976	2.33864	0.0193539	0.121005
Cyp6a8	1021.84	-0.52667	0.22523	-2.33837	0.0193681	0.121017
Atg101	1003.78	0.3411	0.145915	2.33766	0.0194048	0.121168
CG30457	241.743	1.85719	0.795083	2.33584	0.0194996	0.121682
Amun	10236.6	0.555575	0.23793	2.33504	0.0195413	0.121712
CG32473	9753.53	-0.292293	0.125194	-2.33472	0.0195583	0.121712
CG5554	5286.31	0.319687	0.136937	2.33455	0.0195669	0.121712
Ggamma30A	2396.87	0.451763	0.193474	2.335	0.0195433	0.121712
Mpcp2	23548.1	-0.294217	0.125981	-2.3354	0.0195224	0.121712
CG4607	948.179	-0.642984	0.275531	-2.33362	0.0196155	0.121781
CG8034	1455.89	0.401815	0.172178	2.33372	0.0196106	0.121781
RpS15Ab	848.828	-0.400659	0.171681	-2.33374	0.0196096	0.121781
ERp60	24554.8	-0.272775	0.116964	-2.33213	0.0196939	0.12219
Bsg	7152.41	0.530025	0.227442	2.33037	0.0197865	0.12241
CG5171	872.548	-0.488336	0.209562	-2.33026	0.0197922	0.12241
Nca	1881.11	0.347546	0.149122	2.33062	0.0197736	0.12241
wap	5203.6	0.436374	0.187252	2.33042	0.0197842	0.12241
Ykt6	2879.38	0.347555	0.149103	2.33098	0.0197545	0.12241
CAH3	6757.94	0.29472	0.126539	2.32909	0.0198545	0.122557
COX7A	6216.04	0.341946	0.146829	2.32886	0.0198663	0.122557
csw	4684.04	0.426793	0.183232	2.32925	0.019846	0.122557
Set	8709.43	0.335525	0.144054	2.32916	0.0198504	0.122557
CHKov2	203.244	0.672143	0.288728	2.32794	0.0199151	0.12278
CG5011	800.434	0.623145	0.267752	2.32733	0.0199479	0.122905
FoxK	3181.69	0.524662	0.225535	2.3263	0.0200027	0.123164
Cow	332.806	0.599394	0.257725	2.32572	0.0200337	0.123278
Hsp27	19476.4	0.397757	0.171283	2.32221	0.0202214	0.124354
CG12104	1830.82	0.343471	0.147933	2.3218	0.0202436	0.124412
CG32536	90.0405	-0.796337	0.343037	-2.32143	0.0202635	0.124456
CG14231	684.316	-0.419238	0.180672	-2.32044	0.0203171	0.124707
Nep7	142.745	-0.859733	0.370656	-2.31949	0.0203684	0.124942
Sil1	1451.77	-0.374369	0.161476	-2.31842	0.0204264	0.125219
HBS1	2165.67	-0.309783	0.133646	-2.31794	0.0204527	0.125223
larp	7829.59	0.417261	0.180012	2.31797	0.0204512	0.125223
cyc	4279.88	-0.334962	0.144563	-2.31706	0.0205004	0.125372
Ugt49B1	1122.98	-0.42148	0.181906	-2.31702	0.0205027	0.125372
Txl	4684.45	-0.30704	0.132535	-2.31667	0.0205218	0.12541
CG5938	2481.98	0.357987	0.154576	2.31594	0.0205618	0.125575
RpII18	1515.58	0.453647	0.195932	2.31532	0.0205953	0.125701
CG17333	1431.81	-0.402883	0.174064	-2.31457	0.0206363	0.125873
CG3088	927.457	-0.659902	0.285281	-2.31317	0.0207135	0.126102
CG4860	826.542	-0.452519	0.195589	-2.31362	0.0206884	0.126102
CG5087	2051.19	-0.395464	0.171029	-2.31227	0.020763	0.126102
GPHR	1292.02	-0.36182	0.156465	-2.31247	0.0207519	0.126102
Rab3	299.269	0.631135	0.272859	2.31305	0.0207201	0.126102
Rab6	3883.36	0.307133	0.132807	2.31262	0.0207436	0.126102
Ser12	88.1092	-1.11987	0.484323	-2.31224	0.0207646	0.126102
CCT4	11056.6	-0.308413	0.133402	-2.3119	0.0207832	0.126137
CG7601	973.186	-0.355544	0.153878	-2.31056	0.0208572	0.126428
Ns3	3281.17	-0.349805	0.151389	-2.31063	0.0208535	0.126428
Cchl	5494.63	0.350209	0.151609	2.30996	0.0208906	0.126552
CG15536	513.884	0.474906	0.205744	2.30823	0.0209861	0.126926
CG5335	1250.61	-0.377868	0.163728	-2.3079	0.0210045	0.126926
Dad	1238.66	0.394151	0.170743	2.30845	0.0209742	0.126926
Mbs	4245.53	0.447042	0.193698	2.30794	0.0210025	0.126926
CG31821	73.7448	-0.882786	0.382661	-2.30696	0.0210568	0.127085
HnRNP-K	4117.65	0.317157	0.137469	2.30712	0.0210483	0.127085
CG1750	74.1534	-0.825397	0.357893	-2.30627	0.0210956	0.127188
CG7084	705.983	-0.529444	0.229575	-2.30619	0.0211001	0.127188
Vps13B	999.087	-0.410119	0.177858	-2.30587	0.0211177	0.127215
beg	1193.35	-0.40687	0.176557	-2.30447	0.0211961	0.12753
miple1	346.288	0.611572	0.265379	2.30452	0.0211933	0.12753
CG42553	611.694	-0.396455	0.172075	-2.30397	0.0212241	0.127616
Spp	2845.51	-0.343087	0.148925	-2.30375	0.0212366	0.127616
TBPH	1270.44	-0.326129	0.141594	-2.30328	0.0212633	0.127698
Ptth	27.2151	-1.3405	0.582546	-2.30111	0.0213852	0.128351
COX6B	8515.73	0.371738	0.161599	2.30038	0.0214269	0.128443
Psn	2809.94	-0.297282	0.12923	-2.30041	0.0214247	0.128443
QIL1	2711.81	-0.307598	0.133774	-2.29939	0.0214827	0.128698
CG10171	1156.95	-0.347234	0.151042	-2.29892	0.0215095	0.1287
Cyp9f2	2958.19	-0.565736	0.246074	-2.29905	0.0215022	0.1287
CG34159	2279.69	0.395978	0.172338	2.29769	0.0215795	0.128962
Nedd8	2343.3	0.397577	0.173051	2.29745	0.021593	0.128962
v	288.954	-0.565502	0.246132	-2.29755	0.0215872	0.128962
gnu	8847.42	0.339005	0.147639	2.29617	0.0216663	0.129321
Col4a1	3800.84	-0.520461	0.226726	-2.29555	0.0217014	0.129372
Fbxl4	1333.54	-0.374677	0.163215	-2.29561	0.0216983	0.129372
CG17278	272.247	0.569178	0.248007	2.29501	0.0217327	0.1294
MICAL-like	4771.76	0.302009	0.131589	2.29509	0.0217282	0.1294
Tap42	2125.56	0.360522	0.157114	2.29466	0.0217527	0.12944
CG8578	2170.95	0.373606	0.162871	2.29388	0.0217976	0.129628
Arl5	3521.16	0.357887	0.156089	2.29284	0.0218573	0.129794
CG12517	45.4765	-1.10527	0.482048	-2.29286	0.021856	0.129794
CG42390	1530.01	0.490228	0.213822	2.2927	0.0218655	0.129794
CG31777	286.633	0.622022	0.27161	2.29013	0.0220137	0.130435
CrebB	2883.62	0.337899	0.147536	2.29029	0.0220048	0.130435
Pde11	3499.31	0.351872	0.153631	2.29037	0.022	0.130435
CG2061	1337.99	-0.373185	0.163002	-2.28945	0.0220532	0.13059
CG13492	1945.87	-0.58861	0.257235	-2.28822	0.022125	0.130935
chico	1668.51	0.315857	0.138055	2.28791	0.0221428	0.13096
gce	891.253	0.511024	0.223403	2.28745	0.0221694	0.13096
Slbp	5431.81	0.375448	0.164127	2.28754	0.0221641	0.13096
Tim23	5501.84	0.306785	0.134144	2.28698	0.022197	0.131043
Lon	3151.81	-0.303318	0.132722	-2.28536	0.0222916	0.131522
ND-51	9032.43	-0.363636	0.159144	-2.28495	0.0223158	0.131585
Nsun5	841.998	-0.421378	0.184453	-2.28447	0.0223436	0.131669
CanB2	6075.09	0.320189	0.140201	2.28379	0.0223842	0.131828
CG7414	12801.8	-0.262613	0.115013	-2.28334	0.0224101	0.131902
homer	4854.87	0.334201	0.146409	2.28266	0.0224507	0.13206
mdlc	2545.07	0.353731	0.155015	2.28192	0.0224941	0.132236
RpIIIC160	1580.89	-0.363251	0.15926	-2.28087	0.0225563	0.132522
Dlic	9699.82	0.359201	0.157525	2.28027	0.0225916	0.132606
LysX	72.1208	1.4815	0.649734	2.28017	0.0225978	0.132606
Phs	4710.07	0.404335	0.177429	2.27885	0.0226758	0.132983
ABCA	1976.61	0.307036	0.134781	2.27804	0.022724	0.133025
CG2126	914.35	-0.372211	0.163389	-2.27807	0.0227225	0.133025
LeuRS	5369.35	-0.306778	0.134665	-2.27808	0.0227219	0.133025
ND-PDSW	2859.92	-0.364513	0.160166	-2.27584	0.0228554	0.133714
CG13325	76.8883	0.934011	0.410453	2.27556	0.0228722	0.133732
SmydA-5	22.5625	-1.4728	0.64757	-2.27435	0.0229449	0.134077
CG3709	1268.86	0.350075	0.154015	2.273	0.0230265	0.134473
Picot	1823.16	-0.416231	0.183234	-2.27158	0.0231116	0.134889
Ptp99A	1981.79	0.383032	0.168671	2.27089	0.0231536	0.135053
CG1815	2417.78	0.379008	0.166933	2.27042	0.0231818	0.135133
ush	622.187	0.460762	0.20296	2.27021	0.023195	0.135133
CG3638	2938.6	0.336843	0.148415	2.2696	0.0232316	0.135265
mbf1	6476.38	0.305684	0.134831	2.26716	0.0233804	0.136047
tam	1825.8	-0.380427	0.167815	-2.26694	0.0233938	0.136047
CG5757	2572.36	0.397196	0.17526	2.26632	0.0234318	0.136171
CG8134	1794.07	0.297602	0.131325	2.26614	0.023443	0.136171
CG9864	701.203	-0.558556	0.246581	-2.2652	0.0235001	0.136421
ArgRS-m	936.404	-0.40292	0.178053	-2.26292	0.0236407	0.136974
Asx	1955.97	0.413644	0.182796	2.26288	0.0236433	0.136974
CG5439	2063.74	-0.442701	0.195626	-2.26299	0.0236362	0.136974
kappaTry	921.388	-0.757322	0.334726	-2.26252	0.0236656	0.136974
Nopp140	11420.6	-0.343768	0.151941	-2.26251	0.0236657	0.136974
Ugt302E1	571.634	-0.791516	0.349922	-2.26198	0.0236988	0.137084
NK7.1	262.769	0.653189	0.288891	2.26102	0.0237579	0.137344
Cdk4	1881.08	-0.299936	0.132733	-2.25969	0.0238403	0.137663
CG46385	14830.1	0.540899	0.23937	2.25968	0.0238413	0.137663
AnxB10	1962.45	-0.374217	0.165639	-2.25924	0.0238687	0.13774
PGRP-SD	206.265	-0.751425	0.332676	-2.25872	0.0239005	0.137842
CG4511	6794.91	0.36183	0.160219	2.25835	0.0239235	0.137893
CG34174	482.884	0.434662	0.192549	2.2574	0.0239829	0.138111
Con	75.3151	0.976725	0.432698	2.25729	0.0239898	0.138111
Cyp6g1	2468.82	-0.307384	0.13623	-2.25636	0.0240478	0.138282
l(3)L1231	3624.49	0.424529	0.18814	2.25645	0.0240426	0.138282
gny	593.534	-0.353365	0.156639	-2.25593	0.0240753	0.138359
defl	1097.01	-0.353948	0.156954	-2.25511	0.0241265	0.138489
mAcon1	24313.7	-0.352974	0.156512	-2.25525	0.0241176	0.138489
CG2924	12795.4	0.380246	0.168651	2.25463	0.0241567	0.138581
Ntf-2	6591.85	0.330402	0.14656	2.25438	0.0241726	0.13859
Syx7	3722.38	0.295844	0.131246	2.25412	0.0241883	0.138599
stai	8844.75	0.365197	0.162035	2.25382	0.0242077	0.138629
Samuel	697.865	0.359527	0.159545	2.25345	0.0242306	0.138678
PDZ-GEF	2994.07	0.454715	0.201875	2.25247	0.0242929	0.138809
snk	384.776	-0.442872	0.196601	-2.25264	0.0242818	0.138809
Sxl	5645.61	0.401494	0.178251	2.25241	0.0242961	0.138809
CG3700	829.354	-0.400416	0.177813	-2.25189	0.0243291	0.138915
Mnn1	3068.18	0.374965	0.166596	2.25075	0.0244014	0.139246
CG11854	131.749	0.770343	0.342409	2.24977	0.0244634	0.139518
Papst2	1161.66	-0.352637	0.15683	-2.24852	0.0245427	0.139889
CG4306	72.6713	-1.19191	0.530409	-2.24716	0.0246298	0.140222
CG6028	2594.52	-0.355895	0.158361	-2.24736	0.0246171	0.140222
Def	199.083	-0.774598	0.344851	-2.24618	0.0246924	0.140495
Adck5	790.202	-0.377608	0.168147	-2.24571	0.0247227	0.140504
jim	608.124	0.571798	0.254599	2.24588	0.0247119	0.140504
CG30280	16.2541	-1.94202	0.864987	-2.24515	0.0247588	0.140627
CG34354	51.2829	0.989737	0.440903	2.24479	0.0247814	0.140673
bchs	344.752	0.436861	0.194753	2.24315	0.0248869	0.14119
Obp19d	1271.27	0.449859	0.200676	2.24172	0.0249795	0.141633
hang	6256.99	0.455369	0.203193	2.24106	0.0250222	0.141793
CG13794	429.072	-0.517605	0.231118	-2.23957	0.0251191	0.142221
Srp14	1285.46	0.458085	0.204553	2.23944	0.025127	0.142221
Agpat1	1108.06	0.45499	0.203235	2.23874	0.0251727	0.14236
CG14441	522.034	0.525244	0.234696	2.23798	0.0252225	0.14236
Coq7	1883.25	-0.340998	0.152384	-2.23776	0.025237	0.14236
dlg1	3134.02	0.380915	0.170225	2.23772	0.0252393	0.14236
Hem	2434.46	-0.314314	0.140442	-2.23803	0.0252188	0.14236
pch2	3203.82	-0.346811	0.154932	-2.23848	0.0251898	0.14236
CG4752	1598.95	-0.335223	0.149847	-2.2371	0.0252799	0.142507
CG5727	558.172	0.381414	0.170607	2.23564	0.0253757	0.142948
Hmgcr	1539.38	-0.358121	0.160204	-2.23541	0.0253907	0.142948
P5cr	1288.62	-0.297836	0.133246	-2.23523	0.0254022	0.142948
Jon65Ai	415.734	-0.827336	0.370454	-2.2333	0.0255291	0.143548
Stam	3322.12	0.333005	0.149118	2.23316	0.0255382	0.143548
CG12766	161.207	-0.713488	0.319578	-2.2326	0.0255755	0.143674
Hydr1	2147.44	-0.359243	0.160966	-2.23179	0.0256287	0.143807
Plp	2254.05	0.356688	0.159818	2.23184	0.0256257	0.143807
cic	5194.08	0.381287	0.170871	2.23143	0.0256525	0.143837
cno	5692.37	0.382907	0.17161	2.23127	0.0256635	0.143837
ken	2878.7	0.36684	0.164445	2.23077	0.0256964	0.143938
pnt	634.694	0.425066	0.190603	2.23011	0.0257398	0.143963
Rab7	6230.64	0.324696	0.145601	2.23003	0.0257452	0.143963
Ssl1	1646.27	-0.344679	0.154556	-2.23012	0.0257394	0.143963
Nepl18	591.187	0.457449	0.205196	2.22932	0.0257926	0.144146
CG1172	3041.96	0.33506	0.150378	2.22812	0.0258728	0.144511
CG18417	29.4261	-1.30766	0.587134	-2.2272	0.025934	0.144687
Rdl	127.556	0.762263	0.34224	2.22728	0.0259289	0.144687
CycJ	1751.89	0.471734	0.211938	2.22581	0.0260267	0.145121
Vm26Ab	812.605	2.90275	1.30462	2.22499	0.0260821	0.145346
Nepl20	50.0508	-0.986235	0.443387	-2.22432	0.0261267	0.145399
TfIIFbeta	2893.8	0.406316	0.182681	2.22418	0.0261363	0.145399
vg	55.6644	0.932242	0.419131	2.22423	0.0261333	0.145399
Atg17	3858.51	0.483582	0.217601	2.22233	0.0262608	0.145759
CG7255	1304.05	-0.336611	0.15144	-2.22274	0.0262337	0.145759
eIF4H1	6373.1	0.503151	0.226393	2.22247	0.0262519	0.145759
oaf	3774.62	0.341128	0.153462	2.22288	0.0262242	0.145759
CCT8	13651.3	-0.283214	0.127547	-2.22046	0.0263876	0.146249
CG14995	1370.59	0.377763	0.170109	2.22071	0.0263704	0.146249
msn	6054.12	0.395965	0.178333	2.22036	0.0263942	0.146249
eag	63.6962	0.877423	0.395515	2.21843	0.0265255	0.146859
Rift	1460.03	-0.345258	0.155641	-2.2183	0.0265344	0.146859
CG9773	941.594	-0.333616	0.150551	-2.21597	0.0266932	0.147573
Hmt4-20	7564.94	0.425839	0.192168	2.21597	0.0266937	0.147573
CG32444	2796.24	0.492455	0.222557	2.21271	0.0269174	0.148725
Mcm2	7952.23	-0.344293	0.155614	-2.21249	0.026933	0.148727
CG1275	2393.63	-0.302031	0.136615	-2.21083	0.0270477	0.148938
CG14205	136.661	1.05126	0.475441	2.21113	0.027027	0.148938
CG31029	28.7214	1.17017	0.529269	2.21092	0.0270413	0.148938
ksh	1025.93	0.39599	0.179085	2.21119	0.0270228	0.148938
lace	4275.03	-0.295864	0.133809	-2.2111	0.0270291	0.148938
CREG	1863.65	-0.40451	0.183143	-2.20871	0.0271946	0.149662
fs(1)M3	3702.72	-0.334	0.151236	-2.20847	0.0272118	0.149673
ct	139.904	0.825876	0.37407	2.20781	0.0272576	0.14984
alpha-Est4	100.391	0.746413	0.338178	2.20716	0.0273028	0.150004
CG10479	297.983	0.573498	0.259987	2.20587	0.0273931	0.150077
CG10903	834.184	-0.417727	0.189361	-2.20599	0.027385	0.150077
Sh	166.168	0.827449	0.374974	2.20669	0.027336	0.150077
Spred	2371.55	0.275533	0.124888	2.20624	0.0273671	0.150077
Tmtc3	2397.28	-0.396609	0.179766	-2.20625	0.0273666	0.150077
east	6400.84	0.415217	0.188274	2.20538	0.0274272	0.15011
RpL22	9323.88	-0.393367	0.17837	-2.20534	0.02743	0.15011
Mtpbeta	8979.91	-0.27184	0.123299	-2.20472	0.0274735	0.150263
Mpi	1177	-0.420367	0.190687	-2.20449	0.0274899	0.150269
CG31157	98.6332	-0.81924	0.371736	-2.20382	0.027537	0.150442
Jarid2	6867.81	0.392891	0.178308	2.20344	0.0275638	0.150504
ari-1	3129.93	0.48654	0.220927	2.20226	0.0276467	0.150689
CG30411	144.161	-0.747468	0.339345	-2.20268	0.0276172	0.150689
CG9673	1591.86	-0.618687	0.280925	-2.20232	0.0276428	0.150689
GlyP	19599.5	-0.320642	0.145608	-2.20208	0.0276595	0.150689
CG11226	23.7276	1.57783	0.716913	2.20087	0.0277454	0.151019
CG33111	372.793	0.48758	0.221548	2.20079	0.0277512	0.151019
Rip11	5615.99	0.390172	0.177347	2.20005	0.0278037	0.15122
Cyp4d1	61.01	-0.791909	0.360076	-2.19928	0.0278578	0.15143
CG32647	492.761	0.648947	0.295144	2.19875	0.0278957	0.151467
EMC3	2095.17	-0.415262	0.188845	-2.19896	0.0278805	0.151467
CG12010	882.923	-0.449124	0.204311	-2.19824	0.0279322	0.151581
Iris	958.136	-0.560422	0.255097	-2.1969	0.0280276	0.152014
rst	388.293	0.465253	0.211829	2.19637	0.0280658	0.152136
CG43051	67.1632	-0.842505	0.383657	-2.19598	0.0280931	0.1522
CG15653	272.021	-0.658574	0.300026	-2.19506	0.0281593	0.152474
CG33514	379.398	-0.615541	0.280498	-2.19446	0.0282027	0.152623
GlyS	12055	-0.255314	0.116407	-2.19328	0.0282872	0.152996
AIMP1	1935.33	-0.312873	0.142699	-2.19253	0.028341	0.153202
vito	1079.42	0.362844	0.165543	2.19184	0.0283911	0.153387
CG2911	313.793	0.475417	0.216961	2.19125	0.0284336	0.153532
CG4025	696.754	-0.395728	0.180617	-2.19098	0.0284535	0.153554
CG14200	3589.53	0.36035	0.164506	2.19049	0.0284887	0.153659
CG14450	1121.49	0.338101	0.154483	2.1886	0.028626	0.154314
CG4757	466.075	0.526559	0.240629	2.18826	0.0286505	0.154361
CG12520	54.2919	-0.870036	0.397836	-2.18692	0.0287483	0.154802
Prx2540-2	815.158	-0.514978	0.235654	-2.18531	0.028866	0.15535
Hakai	1452.77	-0.332014	0.151947	-2.18507	0.0288838	0.15536
ND-19	2213.91	-0.334215	0.152976	-2.18475	0.0289069	0.155383
Pp2B-14D	5046.91	0.404217	0.185032	2.18458	0.02892	0.155383
CG3566	1268.49	-0.383806	0.175727	-2.1841	0.028955	0.155485
CG15221	87.9111	-1.02313	0.468561	-2.18355	0.0289953	0.155577
CG33267	19.3581	1.3957	0.639223	2.18343	0.0290039	0.155577
RpL7A	73194.1	-0.333991	0.153066	-2.182	0.0291096	0.156058
mgl	789.94	0.533828	0.244938	2.17944	0.029299	0.156987
Nup107	3337.64	-0.349427	0.160371	-2.17886	0.0293418	0.157043
su(r)	1108.12	-0.508135	0.23321	-2.17887	0.0293413	0.157043
CG14989	627.574	0.525496	0.24128	2.17795	0.0294096	0.157319
CG3760	6103.65	0.268132	0.123167	2.17698	0.0294823	0.157622
GC1	4424.96	-0.295154	0.1356	-2.17665	0.0295066	0.157665
X11Lbeta	78.2345	0.798976	0.367249	2.17557	0.0295876	0.158012
Ugt302C1	2258.74	-0.370574	0.170362	-2.17521	0.0296141	0.158066
CG17321	68.3332	0.769005	0.353966	2.17254	0.0298151	0.158883
CG4199	3798.61	-0.301958	0.13897	-2.17283	0.0297932	0.158883
RpS25	33039.4	-0.386971	0.17812	-2.17253	0.029816	0.158883
CG18493	1872.15	-1.22966	0.566083	-2.17222	0.0298388	0.158917
Dsp1	3026.24	0.301601	0.138918	2.17106	0.0299265	0.159297
Sply	3914.39	-0.288105	0.1328	-2.16946	0.0300475	0.159854
CG14642	90.6991	0.787966	0.363261	2.16914	0.0300719	0.159859
CG3777	47.2752	1.42361	0.656337	2.16902	0.0300813	0.159859
CG13083	100.858	3.46574	1.59951	2.16676	0.0302535	0.160302
CG7220	3703.86	0.288022	0.13292	2.16688	0.0302443	0.160302
eIF2alpha	6824.39	-0.309447	0.142824	-2.16663	0.0302634	0.160302
Gip	3368.29	-0.291379	0.13448	-2.16672	0.0302564	0.160302
Lpin	4964.56	0.346398	0.159867	2.16679	0.0302505	0.160302
Ten-a	201.816	0.618392	0.285368	2.167	0.030235	0.160302
Npc2b	596.913	-0.43766	0.202127	-2.16527	0.0303673	0.160765
Spf45	3362.12	0.322772	0.149138	2.16425	0.0304448	0.161088
mRpS2	1221.91	-0.353626	0.163448	-2.16354	0.0305	0.161292
Sirt1	6284.13	0.312937	0.144734	2.16216	0.0306061	0.161766
CG4022	2358.93	0.346192	0.160141	2.16179	0.0306343	0.161827
CG4281	4828.52	-0.324848	0.150305	-2.16126	0.0306754	0.161956
MFS12	474.388	0.429386	0.198763	2.16029	0.0307501	0.162263
CG4806	2741.66	0.319663	0.148023	2.15956	0.030807	0.162475
shf	198.649	-0.506672	0.234726	-2.15857	0.0308837	0.162791
CG12206	51.3651	0.925117	0.42864	2.15826	0.0309075	0.162829
CG6379	1247.56	-0.388803	0.180206	-2.15755	0.0309627	0.163031
Pex6	576.673	-0.389274	0.180617	-2.15524	0.0311431	0.163892
Gnpnat	671.652	-0.378965	0.175891	-2.15455	0.0311974	0.164001
retinin	1135.16	-0.455857	0.211558	-2.15476	0.0311806	0.164001
CG15083	1230.09	-0.30943	0.143702	-2.15328	0.031297	0.164331
CheA75a	127.2	-0.649943	0.301854	-2.15317	0.0313055	0.164331
enc	6003.39	0.398103	0.184916	2.15289	0.0313276	0.164331
glo	7430.21	0.349942	0.162534	2.15304	0.0313153	0.164331
ApepP	3358.94	-0.28152	0.130851	-2.15146	0.0314402	0.164696
PTPMT1	696.131	-0.412698	0.191828	-2.15139	0.0314451	0.164696
Roc1a	4623.8	0.313202	0.145584	2.15136	0.0314479	0.164696
CG15385	133.867	-0.674043	0.313369	-2.15096	0.0314795	0.164773
stau	5965.1	0.440244	0.204732	2.15034	0.0315283	0.164939
dmGlut	3687.83	-0.403521	0.187687	-2.14997	0.0315575	0.165004
CG11275	378.311	-0.523708	0.243768	-2.14838	0.0316832	0.165572
Strica	701.436	0.382958	0.178353	2.14719	0.0317778	0.165977
CG13197	2526.5	0.327567	0.152579	2.14687	0.0318039	0.166025
Dark	942.984	-0.303012	0.141228	-2.14554	0.0319094	0.166486
Sec23	4823.27	-0.312935	0.145882	-2.14512	0.0319435	0.166575
smash	3947.14	0.360302	0.168027	2.14431	0.0320084	0.166824
CG1316	2833.47	0.31758	0.148133	2.14389	0.0320416	0.166908
CG15142	30.8391	-1.07221	0.500264	-2.14328	0.0320907	0.167074
Cht2	3159.49	-0.372646	0.173925	-2.14256	0.0321482	0.167284
shot	2737.9	0.350877	0.16385	2.14145	0.0322379	0.167661
slf	464.551	0.517955	0.241925	2.14097	0.0322763	0.167771
Taf13	1163.76	0.380931	0.178049	2.13947	0.0323973	0.168311
CG10874	2393.9	0.329664	0.154155	2.13852	0.0324744	0.168444
CG34026	679.86	0.664031	0.310508	2.13853	0.0324735	0.168444
CG7970	2943.97	-0.269634	0.126097	-2.1383	0.0324922	0.168444
foxo	2304.09	0.426971	0.199676	2.13832	0.0324911	0.168444
bol	208.836	0.715974	0.334944	2.1376	0.0325495	0.168472
CG18628	1296.67	-0.524509	0.245331	-2.13797	0.0325194	0.168472
CG7137	1336.73	-0.357666	0.167335	-2.13743	0.0325632	0.168472
Scamp	3921.1	0.412586	0.193033	2.13738	0.0325667	0.168472
CG15529	146.922	-0.712072	0.333923	-2.13245	0.0329701	0.170378
CG2065	80.2985	0.896114	0.420202	2.13258	0.0329592	0.170378
CG10953	322.804	2.06269	0.967865	2.13118	0.0330747	0.170827
Slh	1694.94	-0.283812	0.133203	-2.13067	0.0331163	0.170861
Taf5	2027.27	-0.335169	0.157304	-2.13071	0.0331128	0.170861
CG43773	73.1588	0.873709	0.410116	2.1304	0.0331389	0.170887
NimC2	41.9789	-1.09391	0.513543	-2.13013	0.0331609	0.17091
CG34401	2321.4	0.441033	0.207155	2.12901	0.0332538	0.171208
PAN3	7470.11	0.448618	0.210708	2.1291	0.0332459	0.171208
Nepl15	1021.21	-0.435929	0.204785	-2.12872	0.0332777	0.171241
CG10472	8336.98	-1.00793	0.473912	-2.12683	0.0334342	0.171774
CG46466	650.459	0.420582	0.197746	2.12688	0.0334302	0.171774
Ras85D	5995.79	0.274104	0.128876	2.12689	0.0334294	0.171774
Frq2	209.037	0.7253	0.341127	2.12619	0.0334877	0.171872
Tctp	53333	0.246585	0.115976	2.12618	0.0334887	0.171872
Mat1	1905.47	0.339544	0.15974	2.1256	0.0335366	0.171937
Noa36	2860.89	0.324	0.152416	2.12576	0.0335233	0.171937
Jon66Ci	86.2137	-1.44725	0.680941	-2.12537	0.0335558	0.171945
sog	252.946	0.770554	0.362636	2.12487	0.0335977	0.172069
Acbp6	169.802	1.87693	0.883601	2.12419	0.0336544	0.172269
Pfas	6655.43	0.329788	0.155276	2.12389	0.0336795	0.172307
Lgr1	124.648	-0.711017	0.334859	-2.12333	0.0337259	0.172453
Torsin	3501.17	0.312423	0.147194	2.12252	0.0337938	0.17271
CG8097	1224.17	-0.430783	0.202986	-2.12223	0.0338182	0.172744
aralar1	4883.84	-0.340205	0.160324	-2.12199	0.0338387	0.172758
Gbeta5	184.944	-0.475549	0.224257	-2.12056	0.0339591	0.17301
Hr4	77.9379	0.889107	0.419245	2.12073	0.0339441	0.17301
ND-B12	2387.64	-0.4052	0.191045	-2.12097	0.0339244	0.17301
sinu	783.975	0.312946	0.147534	2.12118	0.0339066	0.17301
CG7560	168.85	-0.544338	0.256798	-2.11971	0.0340304	0.173283
CG12320	322.018	-0.395918	0.186807	-2.11939	0.0340575	0.17333
Npc2a	3512.91	-0.38064	0.17964	-2.1189	0.034099	0.173451
CG43348	567.256	0.781055	0.368813	2.11775	0.034196	0.173854
BomS1	731.958	-0.529298	0.25005	-2.11677	0.0342794	0.174187
fat-spondin	1683.8	-0.470178	0.222176	-2.11624	0.0343242	0.174323
GluClalpha	261.759	0.65735	0.310663	2.11596	0.0343484	0.174355
LKRSDH	355.157	-0.559518	0.264464	-2.11567	0.0343731	0.174374
SelR	2999.23	0.270796	0.128006	2.11549	0.034388	0.174374
Pcp	13.9728	1.70256	0.805064	2.11481	0.0344461	0.174578
CG43093	201.199	0.557058	0.263438	2.11457	0.0344666	0.174591
CG15743	1729.8	-0.315191	0.14917	-2.11297	0.0346034	0.175193
Cpsf5	4523.46	0.27663	0.130943	2.1126	0.0346353	0.175264
gpp	5446.48	0.365876	0.173348	2.11065	0.0348025	0.176016
jv	127.575	0.693696	0.328697	2.11044	0.0348201	0.176016
CG42524	11.0983	1.76447	0.836553	2.10922	0.0349259	0.176459
Obp56e	382.809	0.622137	0.294998	2.10895	0.0349488	0.176483
lap	4788.27	0.304781	0.14455	2.10849	0.034989	0.176595
CG8531	3915.45	-0.276983	0.131442	-2.10726	0.0350951	0.177039
l(2)37Bb	1353.13	-0.320406	0.152069	-2.10698	0.0351194	0.17707
Rack1	63549.2	-0.263408	0.125147	-2.10479	0.0353093	0.177935
Ripalpha	2683.95	0.349208	0.165956	2.10422	0.0353594	0.178095
Rpn12	6081.84	-0.344714	0.163839	-2.10399	0.0353797	0.178105
Mmp2	441.134	0.62157	0.29547	2.10367	0.0354076	0.178154
RpS27	19219.1	-0.340822	0.162078	-2.10283	0.0354808	0.17843
CG32772	3095.48	0.410144	0.195119	2.10202	0.0355515	0.178693
CG4186	181.045	0.519014	0.247069	2.10068	0.035669	0.179191
CG8611	2126.76	-0.299084	0.142395	-2.10038	0.0356952	0.17923
CG13921	1255.03	-0.409268	0.194974	-2.0991	0.0358085	0.179285
CG14764	6488.68	0.298092	0.142087	2.09796	0.0359086	0.179285
CG31549	2459.11	-0.310684	0.148077	-2.09813	0.0358936	0.179285
Eaat2	392.372	0.491685	0.234159	2.09979	0.0357473	0.179285
Gcn5	2452.18	-0.305652	0.145658	-2.09842	0.0358679	0.179285
Muc68Ca	31.8732	1.44023	0.68629	2.09857	0.0358552	0.179285
Pten	2054.62	0.418309	0.199309	2.0988	0.0358349	0.179285
pum	5960.05	0.388075	0.184893	2.09892	0.0358242	0.179285
qkr58E-3	1359.67	0.324393	0.15452	2.09935	0.0357859	0.179285
Rpp25	1252.75	0.411731	0.19621	2.09842	0.0358679	0.179285
vrs	13.891	2.08073	0.991689	2.09816	0.0358908	0.179285
Akt1	5934.14	0.345967	0.165309	2.09285	0.0363623	0.179731
AlkB	848.664	0.34493	0.164743	2.09375	0.0362824	0.179731
CG1575	2105.39	-0.317607	0.1517	-2.09365	0.0362912	0.179731
CG15891	738.278	-0.339693	0.162177	-2.09458	0.0362085	0.179731
CG18428	311.46	0.421906	0.201523	2.09359	0.0362964	0.179731
CG30203	57.1301	0.922461	0.440506	2.0941	0.0362515	0.179731
CG4733	781.89	0.427808	0.204039	2.0967	0.0360205	0.179731
CG7120	724.005	-0.360019	0.172044	-2.09259	0.0363853	0.179731
CG8209	2965.89	0.292086	0.139427	2.0949	0.0361796	0.179731
CG9849	920.91	-0.43448	0.207323	-2.09567	0.0361117	0.179731
Cht10	379.113	0.47275	0.225638	2.09517	0.0361561	0.179731
Cul3	4588.55	0.288736	0.137926	2.09342	0.0363117	0.179731
Diedel	149.641	2.28186	1.09017	2.09312	0.0363386	0.179731
gammaTub23C	1948.58	-0.376237	0.179524	-2.09574	0.0361052	0.179731
HDAC6	5283.48	-0.300719	0.143583	-2.0944	0.0362247	0.179731
Larp4B	5599.54	0.362364	0.173156	2.0927	0.0363762	0.179731
mei-41	874.826	-0.46519	0.222115	-2.09436	0.0362279	0.179731
Nrg	1893.77	0.399344	0.190822	2.09276	0.036371	0.179731
Rilpl	3237.48	0.309608	0.147924	2.09302	0.0363469	0.179731
Tgt	767.743	-0.401816	0.19187	-2.09421	0.0362409	0.179731
TORIP	2175.82	0.272797	0.130278	2.09396	0.0362639	0.179731
CG34376	1040.42	0.398991	0.190713	2.0921	0.0364292	0.179856
CG14615	569.309	-0.328875	0.157246	-2.09147	0.0364857	0.180044
Hml	1090.2	-0.509764	0.243839	-2.09058	0.036566	0.180271
ProRS-m	537.573	-0.376199	0.179952	-2.09055	0.0365686	0.180271
Hn	4371.26	0.340451	0.162973	2.08901	0.0367072	0.180862
CG32982	279.694	0.510915	0.244692	2.08799	0.0367989	0.181223
brp	176.521	0.649567	0.311286	2.08672	0.0369133	0.18151
CG12818	768.755	0.391122	0.187414	2.08694	0.0368936	0.18151
CG14687	341.305	0.515236	0.246911	2.08673	0.036913	0.18151
qkr58E-1	1422.27	0.396443	0.190085	2.08561	0.0370137	0.181912
Chrac-14	1744.75	0.348797	0.167347	2.08427	0.0371355	0.182419
myo	2330.1	0.340569	0.163423	2.08398	0.0371624	0.182459
Oxp	242.878	0.57175	0.274463	2.08316	0.0372368	0.182732
CG42329	27.3923	-1.28496	0.616908	-2.0829	0.0372606	0.182757
MED21	2294.93	0.359042	0.172434	2.08219	0.0373247	0.182887
RpS18	39022.4	-0.371509	0.17841	-2.08233	0.0373121	0.182887
CG2278	80.8747	0.691992	0.332449	2.0815	0.0373881	0.183055
CG9886	463.808	-0.481249	0.231216	-2.08138	0.0373987	0.183055
RpL8	56867	-0.317178	0.152401	-2.0812	0.0374154	0.183055
CG1143	528.756	-0.613246	0.294868	-2.07973	0.0375501	0.183622
ClC-c	4043.14	-0.269691	0.129697	-2.07939	0.0375811	0.183682
Cyp305a1	304.162	-0.468712	0.225569	-2.07791	0.0377174	0.184255
CG17746	5064.29	0.287294	0.138297	2.07737	0.037767	0.184317
Lsd-2	29091.8	0.30961	0.14904	2.07737	0.0377678	0.184317
Vap33	7598.94	0.443464	0.213495	2.07716	0.0377869	0.184318
Haspin	2692.12	0.392104	0.188831	2.07648	0.0378499	0.184532
CG10324	774.014	0.331332	0.159662	2.0752	0.0379677	0.184884
[truncated: 11,841 more rows]

## Sheet: APS_f
gene	CantonS_LFC	CantonS_Padj	w1118_LFC	w1118_Padj	Gagr_LFC	Gagr_Padj	W	G
CG30458	0.588018	0.928769	-5.57056	0.0082395	4.48558	0.043066	DOWN	UP
lncRNA:CR43651	0.0512018	0.971991	-0.997759	5.22468e-05	0.68403	0.0296167	DOWN	UP
MtnC	0.732451	0.0838886	-1.44096	7.85758e-06	1.07133	0.00240139	DOWN	UP
TwdlM	-0.0371023	0.997961	-5.28534	0.0056479	5.11003	0.0165394	DOWN	UP
asRNA:CR45601	-1.75261	0.000111737	2.67361	2.98365e-11	3.25086	2.45082e-15	UP	UP
Acbp6	5.11901	3.15786e-14	4.2419	3.34739e-09	1.87885	0.020912	UP	UP
asRNA:CR45350	1.51706	0.00174861	1.46638	0.00810729	1.23992	0.0252583	UP	UP
Atg18b	2.15003	3.09558e-22	0.993628	4.15693e-05	0.973801	0.000120214	UP	UP
betaTub60D	2.22337	4.03149e-12	2.28677	2.46113e-12	0.811728	0.0368507	UP	UP
cbt	0.632873	9.96264e-05	0.833357	8.35708e-08	0.827174	2.34659e-07	UP	UP
Cc2d2a	1.58299	0.0156184	1.77256	0.0178867	1.46335	0.0474516	UP	UP
CG10182	5.92316	6.90197e-54	4.02356	4.20467e-26	2.44378	2.20213e-09	UP	UP
CG10383	1.49057	1.96216e-17	0.967696	2.00015e-07	0.680262	0.000762738	UP	UP
CG11686	1.58441	9.58958e-10	0.853957	0.00230632	0.978217	0.00085415	UP	UP
CG12826	3.55308	1.13745e-12	2.02517	0.000668865	2.87243	8.3595e-08	UP	UP
CG12947	0.802151	0.00440325	0.720377	0.0221437	1.01767	0.000371604	UP	UP
CG13075	2.64066	3.82813e-21	2.53753	1.38752e-17	0.878841	0.00925758	UP	UP
CG13323	1.9871	6.90349e-12	1.36098	7.54358e-06	0.828078	0.0159467	UP	UP
CG13324	2.69569	8.00488e-13	2.03058	2.95627e-07	1.08226	0.0166436	UP	UP
CG13325	2.70537	6.08057e-23	2.60182	2.03693e-20	0.934141	0.00945	UP	UP
CG13482	0.756929	0.0365183	1.68425	1.80913e-08	0.9283	0.0056158	UP	UP
CG13654	1.41872	1.74504e-11	1.44634	3.94302e-10	0.653895	0.0148822	UP	UP
CG14756	1.72904	0.000193802	7.04662	5.75176e-18	4.71679	0.00349717	UP	UP
CG14961	3.1736	2.29265e-09	2.39243	1.43425e-05	2.44747	1.68418e-05	UP	UP
CG1673	1.36702	6.42677e-15	1.01686	3.27596e-08	0.962577	4.33586e-07	UP	UP
CG17104	1.96349	0.0036836	2.26813	0.000711536	1.93525	0.0330291	UP	UP
CG1979	0.76821	0.0223454	2.01908	3.44348e-12	2.43681	2.84885e-15	UP	UP
CG30151	1.51196	2.65209e-20	0.797038	7.58361e-06	0.711148	0.000284138	UP	UP
CG30203	1.06652	0.00648881	0.833111	0.0343812	0.9245	0.0307457	UP	UP
CG31704	1.83317	7.75644e-10	0.663437	0.0458874	0.836987	0.014717	UP	UP
CG33258	1.53499	1.21904e-10	1.05929	2.12613e-05	0.682347	0.0154739	UP	UP
CG33337	5.01156	3.18596e-21	6.19022	3.50822e-23	2.40153	0.000513933	UP	UP
CG34043	2.14525	7.06762e-21	1.9878	3.02661e-16	1.47948	1.01798e-08	UP	UP
CG34325	1.27608	3.5135e-13	0.732395	0.000128194	0.659358	0.00135983	UP	UP
CG42269	1.05519	0.0215815	1.42302	0.00353801	2.72718	1.80818e-08	UP	UP
CG43085	5.79781	1.32864e-32	5.29166	1.28849e-22	1.69841	0.00275204	UP	UP
CG43091	0.824667	0.00450858	0.787567	0.00601099	1.25759	1.60167e-05	UP	UP
CG43349	0.80001	0.0176448	1.10421	0.000215824	0.980928	0.00214144	UP	UP
CG5011	0.743988	0.00515907	1.04567	1.76347e-05	0.626674	0.02391	UP	UP
CG5246	3.93146	4.11939e-38	2.37838	1.97676e-13	1.60323	5.3626e-06	UP	UP
CG5550	2.44138	4.46493e-08	2.56971	1.30554e-08	1.20582	0.0244399	UP	UP
CG5953	0.882665	2.46671e-05	0.694336	0.000960539	0.719922	0.00116978	UP	UP
CG6688	2.35041	4.01631e-27	1.76306	4.99142e-11	0.714301	0.0453689	UP	UP
CG7695	1.41911	5.17343e-10	1.34387	1.01306e-08	0.708744	0.00750122	UP	UP
CG7720	2.65877	3.69986e-36	2.08047	4.1342e-21	0.684682	0.00999884	UP	UP
Cht4	4.89032	6.10211e-20	2.82933	7.24081e-07	1.51008	0.0208047	UP	UP
Cht5	1.35774	3.91461e-05	0.957344	0.00479385	1.15406	0.00127667	UP	UP
edl	1.34237	1.87674e-08	1.20812	2.53612e-06	0.953594	0.00062808	UP	UP
Ets21C	3.36359	2.36834e-21	3.7413	3.50822e-23	1.69006	3.89841e-05	UP	UP
Fst	4.63257	3.49598e-50	3.92825	1.36756e-34	2.34576	3.19382e-12	UP	UP
Gadd45	1.92692	9.8407e-10	0.810869	0.0204952	0.930105	0.013026	UP	UP
Gart	1.33031	8.44875e-24	0.596757	3.45583e-05	1.09238	5.11678e-15	UP	UP
GIIIspla2	0.848919	0.00199429	0.622745	0.0203504	0.828545	0.00276264	UP	UP
HP1D3csd	1.72753	1.67084e-05	1.64673	4.81768e-05	1.04018	0.0184521	UP	UP
ImpL2	1.73259	3.96287e-12	1.67195	6.13336e-11	0.873228	0.00233089	UP	UP
Jon66Cii	7.19997	7.33316e-06	5.4418	5.04406e-06	2.46176	0.0230206	UP	UP
Kah	0.999075	0.00326426	1.71213	9.81258e-08	0.969931	0.00755766	UP	UP
Lip2	1.25515	0.000295671	2.04874	2.53787e-09	1.32211	0.000274557	UP	UP
lncRNA:CR43264	3.00681	2.28552e-08	2.62616	1.9361e-06	1.50319	0.0150362	UP	UP
lncRNA:CR45018	1.45278	0.00015706	1.6964	3.05223e-06	1.58324	5.69948e-05	UP	UP
lncRNA:CR45517	1.32845	0.00108207	0.823965	0.0343204	1.30121	0.00115823	UP	UP
Lst	1.20192	1.95084e-10	0.868214	1.09409e-05	0.85639	4.32581e-05	UP	UP
Muc68E	1.12	0.000360696	2.66318	1.85488e-20	0.767842	0.0256601	UP	UP
Phk-3	2.24312	9.27101e-23	1.85769	1.40896e-14	0.925031	0.000704898	UP	UP
Pka-C3	0.818364	0.00467237	1.02481	0.000122249	0.654424	0.032034	UP	UP
puc	0.830752	7.07782e-07	0.969049	4.79049e-09	0.619984	0.000605142	UP	UP
Socs36E	4.21083	2.37513e-23	3.86699	5.31927e-19	1.51235	0.0023609	UP	UP
stv	1.06272	2.14155e-06	1.39466	2.53373e-10	0.621834	0.0145499	UP	UP
Thor	1.56311	3.8578e-19	1.04183	1.58913e-08	1.13739	1.24465e-09	UP	UP
tld	2.39901	1.413e-16	0.96528	0.00678308	2.87637	4.9901e-18	UP	UP
TotZ	4.43463	5.73954e-09	5.88623	0.000137863	4.03734	0.0283407	UP	UP
Tsf1	0.971721	0.000194992	1.21779	1.05285e-06	1.64099	3.81371e-11	UP	UP
TwdlT	0.951423	0.000407388	3.73166	2.58516e-22	1.90887	9.83742e-06	UP	UP
upd3	3.9663	2.17532e-10	5.27649	1.84471e-13	2.03803	0.00653786	UP	UP
yellow-b	1.52635	3.47263e-11	0.986725	8.79908e-05	0.749091	0.0081837	UP	UP
yuri	0.894722	5.65264e-06	0.855356	2.5519e-05	0.655682	0.00291644	UP	UP
Adh	-0.806337	0.099091	1.85548	2.25179e-06	1.14275	0.0088703	UP	UP
AGO1	-0.125332	0.866861	0.813662	0.000281978	0.586309	0.0189629	UP	UP
Ance-5	0.273524	0.489989	1.07787	4.22518e-07	1.10497	3.94207e-07	UP	UP
aqz	0.0488093	0.964548	1.00986	1.14895e-05	0.899376	0.000237884	UP	UP
ASPP	0.322006	0.658343	1.15804	0.000498524	0.77221	0.0400385	UP	UP
asRNA:CR43971	-0.0048024	0.999343	0.943263	0.0194091	1.24564	0.00410307	UP	UP
asRNA:CR44114	0.417809	0.867861	1.94363	0.00421366	2.62189	0.000191928	UP	UP
asRNA:CR45926	-0.381893	0.751616	1.50257	0.000520057	2.307	9.08706e-08	UP	UP
asRNA:CR46135	0.0960032	0.966794	1.56671	0.000977097	1.9841	5.22175e-05	UP	UP
Atf3	0.0742892	0.952528	1.5142	3.82296e-08	0.794428	0.0107818	UP	UP
Atg8a	0.331761	0.0195744	0.965478	2.03727e-16	0.95799	1.67905e-15	UP	UP
atk	0.620413	0.626333	2.5881	2.71412e-05	1.53377	0.0222822	UP	UP
bc10	-0.244847	0.23839	0.62498	8.84903e-06	0.797292	1.78524e-08	UP	UP
bmm	0.305555	0.00444191	0.855533	2.37212e-20	0.668816	3.79099e-12	UP	UP
bun	0.269596	0.536953	0.724124	0.00166575	0.616125	0.0147291	UP	UP
CanA-14F	-0.133074	0.887463	0.622179	0.0264657	0.769589	0.00875494	UP	UP
Ccp84Ac	-0.416416	0.928753	4.30537	0.00231228	5.94709	0.00191456	UP	UP
Cda4	-0.193502	0.888773	2.5639	1.80679e-08	1.62735	0.00115247	UP	UP
CG10513	0.459933	0.302349	0.735118	0.0100579	0.834446	0.00715123	UP	UP
CG12071	0.120611	0.936617	1.17278	0.00227453	1.60965	2.08313e-05	UP	UP
CG12592	-0.259763	0.567119	1.11709	5.44329e-07	0.717825	0.00177784	UP	UP
CG12605	0.275232	0.784973	1.39687	0.000120464	1.14622	0.00334852	UP	UP
CG12964	0.181636	0.928769	5.24268	1.59034e-09	2.4134	0.0243784	UP	UP
CG13048	-0.695224	0.886045	5.56562	0.00555904	5.97415	0.00480988	UP	UP
CG13049	-0.808534	0.894893	4.92902	0.015319	7.49412	0.00135622	UP	UP
CG13159	0.436153	0.93332	8.19509	2.22171e-08	6.94581	0.000157177	UP	UP
CG13177	0.680151	0.122907	1.53097	6.25906e-06	1.68502	1.15304e-06	UP	UP
CG13585	0.174964	0.471215	0.86684	3.78339e-11	0.655601	2.58333e-06	UP	UP
CG13606	0.479968	0.290326	1.0893	0.000993928	0.783982	0.0434142	UP	UP
CG13847	-0.673715	0.815376	5.66359	0.000753831	4.72401	0.0109827	UP	UP
CG14642	0.405827	0.273243	0.77263	0.00817961	0.789048	0.00929305	UP	UP
CG1468	-0.255393	0.576521	0.852136	0.000159614	0.599251	0.0181101	UP	UP
CG15005	1.0164	0.396143	6.95178	3.37582e-06	3.83425	0.0409205	UP	UP
CG15021	-0.340858	0.294708	1.08375	8.29774e-07	0.781281	0.000799166	UP	UP
CG15022	-0.553062	0.952949	6.86725	0.00264469	9.897	0.000211933	UP	UP
CG15731	-0.798128	0.874576	8.41404	2.50521e-05	4.98301	0.0064479	UP	UP
CG15740	-1.13524	0.80032	6.33589	0.00159841	6.88235	0.00207629	UP	UP
CG15771	0.211841	0.224388	0.628773	1.34541e-07	0.733657	1.04148e-09	UP	UP
CG17684	-0.0909136	0.917075	0.585485	0.00753917	0.650957	0.0042637	UP	UP
CG17716	0.0787392	0.955194	1.20491	0.000580505	0.850352	0.0314537	UP	UP
CG17931	-0.388302	0.596117	1.85652	3.94591e-10	1.6367	9.08706e-08	UP	UP
CG17999	0.661361	0.0509227	0.926513	0.00331237	0.970445	0.00493853	UP	UP
CG2150	-0.563086	0.905374	3.87715	0.008055	3.81201	0.0245581	UP	UP
CG2278	0.107653	0.923834	0.757777	0.012969	0.696051	0.0382551	UP	UP
CG2962	-0.316004	0.963439	5.97446	0.000106148	8.41714	1.4281e-05	UP	UP
CG30008	0.459428	0.0213646	0.659544	0.00017359	0.750427	3.5297e-05	UP	UP
CG30427	-0.127658	0.896127	0.657362	0.0287453	0.702299	0.032563	UP	UP
CG31997	0.245641	0.62556	0.703035	0.00371775	0.727104	0.00422186	UP	UP
CG32121	-0.525007	0.166292	0.696635	0.03121	0.790414	0.0255782	UP	UP
CG32694	0.0521263	0.966301	1.78476	4.40243e-12	1.00534	0.000409382	UP	UP
CG32767	-0.287183	0.592326	0.93209	0.000343949	0.8051	0.00413769	UP	UP
CG33110	-0.0219637	0.985182	0.788607	0.00188586	1.34392	9.39661e-08	UP	UP
CG34382	-0.688415	0.563727	3.48799	0.000890044	3.42884	0.0063923	UP	UP
CG34417	0.523371	0.0390439	0.844251	7.92038e-05	0.988781	6.48622e-06	UP	UP
CG34454	0.241578	0.704337	0.740532	0.00834572	1.82578	1.60654e-11	UP	UP
CG3777	-0.636073	0.569286	1.84563	0.00174093	1.43336	0.0344944	UP	UP
CG42240	0.509198	0.0441003	0.870733	3.4231e-05	0.847647	0.000125725	UP	UP
CG43066	0.033556	0.975471	0.950784	1.81843e-05	0.602311	0.0158608	UP	UP
CG44085	0.20552	0.793498	0.99983	0.000371786	0.669091	0.0356934	UP	UP
CG45050	0.105066	0.894373	1.17256	5.57543e-08	0.724375	0.00239513	UP	UP
CG45080	0.288849	0.692418	1.09879	0.000484839	0.761853	0.032563	UP	UP
CG4612	-0.208337	0.757462	0.726966	0.00596141	0.650713	0.0250283	UP	UP
CG6175	0.0718227	0.937471	0.778388	0.000441112	0.645915	0.00737469	UP	UP
CG6770	0.121455	0.68175	0.832655	1.44043e-11	1.3112	7.68408e-28	UP	UP
CG6867	0.296978	0.619595	0.846751	0.00614504	0.714519	0.0390203	UP	UP
CG7080	-0.598235	0.867861	6.78508	8.29149e-05	4.60534	0.0187819	UP	UP
CG8468	0.522476	0.0767872	1.15648	1.07029e-06	0.903827	0.000363628	UP	UP
CG9782	-0.44689	0.331306	1.52495	2.44666e-06	1.04231	0.00313225	UP	UP
CG9993	0.109103	0.95459	1.28772	0.00692617	1.21465	0.0187769	UP	UP
chic	0.44159	0.0433354	0.685704	0.000190166	0.981837	9.12688e-08	UP	UP
[truncated: 16,615 more rows]

## Sheet: APS_m
gene_name	Geneid	white_APS	white_H2O	Gagr_APS	Gagr_H2O	LFC w	Padj	LFC G	Padj
[truncated: 13,178 more rows]
