# Supplementary material for: The Lifespan of D. melanogaster Depends on the Function of the Gagr Gene, a Domesticated gag Gene of Drosophila LTR Retrotransposons
Source: Insects. 2024 Jan 17;15(1):68. doi: 10.3390/insects15010068 (PMC10816282; doi:10.3390/insects15010068)
Supplement: Supplementary file 1 [file insects-15-00068-s001.zip › Table S3.xlsx]

## Sheet: Лист1
Gene	Forward primer	Reverse primer
TotA	5 ̓-TTATCAAAAACGCCCAGGAC-3 ̓	5 ̓-TTAACCAGTGAATAATTGAG-3 ̓
TotC	5 ̓-GCTTGGGCTATTCTGACGAG-3 ̓	5 ̓-AGAATCCAACTGCAAGGCCT-3 ̓
AttB	5 ̓-ATTGGCAATCCCAACCATAA-3 ̓	5 ̓-TGTCCGTTGATGTGGGAGTA-3 ̓
CecA2	5 ̓-CTCATTCTGGCCATCACCAT-3 ̓	5 ̓-TGGCTGCAACATTGGCGGCC-3 ̓
Socs16D	5 ̓-GGGCCAGATGAGTCTCAAAG-3 ̓	5 ̓-TGTTGTCCTGTTCCGTGGGT-3 ̓
Spn88Eb	5 ̓-CCCGTTCGAACCATTTCTTA-3 ̓	5 ̓-ACCGCCTTGAAGCCATTCTT-3 ̓
CG33346	5 ̓-CTTGAATGTCGTTCCCCAGT-3 ̓	5 ̓-GGCAGGCAGTAACTTTGCAG-3 ̓
Nazo	5 ̓-GCTGATCGGAGGACTACTGC-3 ̓	5 ̓-ATCAGTGATATAGGACTTGA-3 ̓
Ppo1	5 ̓-TTCCCAGTCTGGAGTTCACC-3 ̓	5 ̓-GAAGGTTCTACAAAGTTGCT-3 ̓
Spn28Dc	5 ̓-TTGTACACTCGCTGGCTCTG-3 ̓	5 ̓-CACCCGTCTGTAGTCGGGAT-3 ̓
CG1304	5 ̓-GGATGCCGTGAAAAATCAGT-3 ̓	5 ̓-GCGGACAGGATCAGTGGGCT-3 ̓
CG10232	5 ̓-GCGATAGCTGCCCTTTTCTA-3 ̓	5 ̓-TGGTTCCGGGCAGCAGATGT-3 ̓
Ser6	5 ̓-GGATGCGGTGAAAAATCAGT-3 ̓	5 ̓-GCGGACAGAATCAGTGGGCT-3 ̓
CG10051	5 ̓-GCCCGATTGGATCTCTATGA-3 ̓	5 ̓-ACCACGGGATGGGTTAGCGT-3 ̓
Gagr	5 ̓-AACTTCGATGGCAGTGATCC-3 ̓	5 ̓-GCTCATTTGTCGCGTGAAGA-3 ̓
Reference genes
αTub84B	5 ̓-GTCCATGTTGTCCAACACCAC-3 ̓	5 ̓-AGAACTCTCCCTCCTCCATA-3 ̓
rp49	5 ̓-GTTCTGCATGAGCAGGACCT-3 ̓	5 ̓-GTATCGACAACAGAGTGCCT-3 ̓
